# Supplementary material for: Systematic alteration of ATAC-seq for profiling open chromatin in cryopreserved nuclei preparations from livestock tissues
Source: Sci Rep. 2020 Mar 23;10:5230. doi: 10.1038/s41598-020-61678-9 (PMC7089989; doi:10.1038/s41598-020-61678-9)
Supplement: Supplementary file 2 — ATACSeq_Pig_Lung_Combined_Peaks [file 41598_2020_61678_MOESM2_ESM.txt]

1	5306	7017	atac_peak_2	44	.	3.01330	6.55574	4.44896
1	8605	8810	atac_peak_3	56	.	3.36912	8.02954	5.68433
1	13086	14265	atac_peak_4	115	.	4.05206	13.96360	11.59501
1	16656	18444	atac_peak_5	58	.	3.06000	8.06645	5.83581
1	19957	20470	atac_peak_6	78	.	3.53392	10.36799	7.88545
1	23054	24468	atac_peak_7	144	.	4.90989	17.17245	14.48247
1	28759	29979	atac_peak_8	56	.	3.45772	7.94535	5.68614
1	30873	31080	atac_peak_8	56	.	3.45772	7.94535	5.68614
1	34279	35576	atac_peak_10	27	.	2.76767	4.74234	2.78253
1	41885	43530	atac_peak_11	102	.	3.74791	12.73540	10.20259
1	44784	45147	atac_peak_12	41	.	2.73177	6.28307	4.14013
1	53600	54270	atac_peak_13	81	.	5.74821	10.56468	8.10961
1	59140	60496	atac_peak_14	72	.	4.17851	9.55440	7.28082
1	62322	62522	atac_peak_15	46	.	3.33704	6.91781	4.68314
1	68441	68747	atac_peak_16	43	.	3.06788	6.45933	4.31547
1	74311	76114	atac_peak_18	22	.	2.22585	4.11752	2.21813
1	79193	80550	atac_peak_19	72	.	3.31094	9.57800	7.22226
1	87351	88494	atac_peak_21	55	.	3.10076	7.68710	5.55409
1	91009	92898	atac_peak_22	24	.	2.20869	4.39886	2.49118
1	93870	94175	atac_peak_23	27	.	2.19130	4.76054	2.76907
1	96252	97800	atac_peak_24	57	.	2.53649	8.03207	5.79053
1	99190	100215	atac_peak_25	20	.	2.00835	3.85764	2.01402
1	102690	102890	atac_peak_26	23	.	2.24612	4.28038	2.34432
1	105203	105501	atac_peak_27	57	.	3.36793	8.02214	5.75576
1	113270	113943	atac_peak_28	33	.	2.37889	5.33828	3.32763
1	114751	115440	atac_peak_28	33	.	2.37889	5.33828	3.32763
1	116780	117764	atac_peak_29	44	.	2.38686	6.69306	4.48086
1	118572	120369	atac_peak_30	63	.	2.73866	8.68395	6.37974
1	121300	121560	atac_peak_31	64	.	2.86362	8.81808	6.45062
1	127355	130613	atac_peak_32	94	.	2.89483	11.90207	9.44166
1	131631	132639	atac_peak_33	26	.	1.98409	4.61129	2.67152
1	134867	137672	atac_peak_34	29	.	2.45093	4.93377	2.92086
1	142561	142808	atac_peak_35	49	.	3.38299	7.12167	4.98610
1	148246	152047	atac_peak_36	49	.	2.50274	7.19004	4.98969
1	158202	160073	atac_peak_37	54	.	2.42794	7.68025	5.44949
1	161899	162820	atac_peak_38	65	.	2.58192	8.90407	6.54886
1	164465	165032	atac_peak_39	114	.	3.42549	13.97966	11.48296
1	171314	172079	atac_peak_40	47	.	3.41970	6.97308	4.78121
1	173159	174249	atac_peak_41	63	.	4.16071	8.67646	6.36643
1	235090	235455	atac_peak_42	21	.	3.21998	4.02118	2.10553
1	241877	242996	atac_peak_43	15	.	2.55356	3.27757	1.53919
1	247466	247731	atac_peak_44	18	.	2.82138	3.70492	1.87886
1	267939	268833	atac_peak_46	122	.	4.76909	14.75629	12.23054
1	275699	276437	atac_peak_47	17	.	2.34355	3.58413	1.78500
1	280443	280827	atac_peak_48	16	.	2.06877	3.37384	1.62079
1	284698	284948	atac_peak_49	20	.	2.23465	3.95972	2.08504
1	538765	539869	atac_peak_52	99	.	4.36669	12.41359	9.93896
1	552806	553006	atac_peak_54	22	.	3.28422	4.18519	2.26027
1	561725	562283	atac_peak_55	80	.	3.22886	10.44742	8.09777
1	565573	567059	atac_peak_56	54	.	3.12330	7.65798	5.44450
1	573066	574971	atac_peak_57	34	.	3.47933	5.57120	3.49063
1	742062	742250	atac_peak_58	39	.	4.15419	6.16044	3.97170
1	762838	763549	atac_peak_59	17	.	2.93214	3.53393	1.73952
1	778722	780019	atac_peak_60	23	.	2.84496	4.21754	2.31515
1	788409	789759	atac_peak_62	31	.	2.55800	5.18837	3.16118
1	795971	796824	atac_peak_63	18	.	2.39539	3.69793	1.87206
1	814048	814273	atac_peak_64	12	.	2.22929	2.88418	1.23684
1	840177	840641	atac_peak_66	64	.	4.52786	8.79945	6.44825
1	842912	843581	atac_peak_67	14	.	2.54378	3.20848	1.49464
1	872751	873131	atac_peak_69	11	.	2.05722	2.76365	1.15326
1	875110	875717	atac_peak_70	13	.	2.24420	2.96951	1.31422
1	934601	936018	atac_peak_71	24	.	3.41707	4.44492	2.45882
1	974486	975194	atac_peak_72	16	.	2.71175	3.44647	1.66664
1	987154	987820	atac_peak_74	15	.	2.41154	3.22799	1.50417
1	990347	990986	atac_peak_75	18	.	2.71649	3.65987	1.85135
1	1035190	1036148	atac_peak_76	148	.	6.09214	17.45559	14.81378
1	1066010	1066326	atac_peak_77	37	.	2.74934	5.80206	3.73814
1	1068729	1068981	atac_peak_78	25	.	2.48755	4.51767	2.54402
1	1074401	1074944	atac_peak_79	14	.	2.53180	3.14635	1.43571
1	1088746	1089749	atac_peak_80	16	.	2.71037	3.48334	1.69581
1	1168527	1168760	atac_peak_82	13	.	2.56612	2.98112	1.32149
1	1172918	1174014	atac_peak_83	15	.	2.52602	3.24325	1.51072
1	1181421	1182821	atac_peak_84	25	.	3.12830	4.51106	2.56716
1	1216369	1217040	atac_peak_85	114	.	6.94537	14.05637	11.42531
1	1300896	1302319	atac_peak_86	22	.	3.05678	4.17856	2.27766
1	1312788	1314065	atac_peak_87	13	.	2.66177	3.04080	1.36128
1	1319159	1320023	atac_peak_88	21	.	2.86780	4.03613	2.16134
1	1333074	1333833	atac_peak_89	13	.	2.21551	3.00084	1.33968
1	1341307	1341676	atac_peak_90	15	.	2.43794	3.29295	1.55484
1	1347534	1350371	atac_peak_91	18	.	2.46277	3.62191	1.81718
1	1356546	1357743	atac_peak_92	48	.	4.38125	6.96520	4.80214
1	1373317	1373489	atac_peak_93	25	.	3.43966	4.52487	2.54688
1	1384899	1385116	atac_peak_94	16	.	2.92062	3.40474	1.61059
1	1594883	1595259	atac_peak_96	14	.	2.21902	3.16956	1.46295
1	1606338	1606690	atac_peak_97	29	.	2.38412	5.00465	2.97725
1	1614072	1615026	atac_peak_99	16	.	2.05134	3.35242	1.60939
1	1620909	1622949	atac_peak_100	32	.	2.45131	5.32048	3.26899
1	1627097	1627443	atac_peak_101	15	.	2.21187	3.30428	1.56851
1	1637117	1637262	atac_peak_103	19	.	2.35964	3.81584	1.96424
1	1644423	1645403	atac_peak_105	31	.	2.61551	5.20287	3.16915
1	1648038	1648414	atac_peak_106	19	.	2.56071	3.85060	1.99352
1	1688466	1688973	atac_peak_107	13	.	2.29988	3.01251	1.33675
1	1691114	1693787	atac_peak_108	31	.	2.84084	5.07197	3.12797
1	1826204	1826704	atac_peak_109	17	.	2.98248	3.52923	1.70845
1	1843591	1844479	atac_peak_110	28	.	3.42093	4.84775	2.82801
1	1857005	1857355	atac_peak_112	37	.	3.45853	5.82290	3.72932
1	1873531	1873898	atac_peak_113	248	.	7.84576	27.67340	24.82798
1	1877728	1879278	atac_peak_114	22	.	2.54439	4.13849	2.26380
1	1886461	1886711	atac_peak_115	24	.	2.89001	4.38919	2.44943
1	1892128	1892909	atac_peak_116	16	.	2.39198	3.42933	1.65001
1	1909566	1910658	atac_peak_118	33	.	2.85136	5.35213	3.30527
1	1915706	1916204	atac_peak_119	30	.	2.75801	5.14990	3.08998
1	1921882	1922167	atac_peak_120	16	.	2.26481	3.38395	1.62098
1	1961780	1962232	atac_peak_123	12	.	2.45704	2.85610	1.22334
1	1967980	1968706	atac_peak_124	17	.	2.61278	3.52357	1.73848
1	1971098	1971967	atac_peak_125	26	.	3.24264	4.60944	2.62342
1	1995828	1996261	atac_peak_126	13	.	2.24234	3.03688	1.35495
1	2017502	2018403	atac_peak_127	14	.	2.18374	3.15639	1.44381
1	2030021	2030817	atac_peak_129	11	.	2.12936	2.70547	1.10806
1	2037320	2037838	atac_peak_130	12	.	2.31017	2.84913	1.21677
1	2040311	2040912	atac_peak_131	20	.	2.67876	3.87873	2.01679
1	2042296	2042535	atac_peak_132	41	.	3.50821	6.36137	4.17204
1	2052373	2053283	atac_peak_133	39	.	3.29100	6.07764	3.97999
1	2065881	2066572	atac_peak_135	15	.	2.47321	3.31439	1.56033
1	2074465	2074953	atac_peak_137	14	.	2.55079	3.14076	1.43880
1	2125160	2126568	atac_peak_138	24	.	3.17501	4.34611	2.42291
1	2129332	2129790	atac_peak_139	15	.	2.36075	3.28367	1.54250
1	2136123	2136862	atac_peak_140	16	.	2.19339	3.41321	1.64259
1	2143722	2144037	atac_peak_141	12	.	2.08459	2.84588	1.21251
1	2243187	2244860	atac_peak_143	25	.	3.30692	4.53925	2.57578
1	2312654	2312872	atac_peak_144	26	.	3.51233	4.64689	2.62534
1	2322799	2323047	atac_peak_145	23	.	3.32756	4.29232	2.35845
1	2342670	2345303	atac_peak_146	22	.	2.65813	4.10614	2.21716
1	2373748	2374521	atac_peak_148	17	.	3.01744	3.59483	1.75651
1	2379769	2380692	atac_peak_149	37	.	3.94671	5.78785	3.70004
1	2400735	2401169	atac_peak_150	15	.	2.20411	3.26486	1.53940
1	2407249	2407449	atac_peak_151	13	.	2.61698	3.07724	1.39243
1	2412691	2413126	atac_peak_153	20	.	3.07433	3.95841	2.08103
1	2429062	2429977	atac_peak_154	14	.	2.33190	3.20762	1.49019
1	2432766	2433764	atac_peak_155	15	.	2.26183	3.30072	1.56287
1	2437815	2438089	atac_peak_156	12	.	2.32440	2.96091	1.29685
1	2471923	2472861	atac_peak_157	30	.	2.77223	5.06310	3.02133
1	2534491	2535127	atac_peak_159	11	.	2.04266	2.74209	1.13796
1	2543042	2543400	atac_peak_160	14	.	2.16301	3.11855	1.42007
1	2551640	2552414	atac_peak_162	18	.	2.55921	3.66417	1.86156
1	2571269	2571498	atac_peak_163	25	.	3.47363	4.56975	2.56496
1	2592134	2592583	atac_peak_164	31	.	3.72652	5.20322	3.14883
1	2622882	2623239	atac_peak_165	13	.	2.33161	3.03723	1.36409
1	2630293	2630934	atac_peak_166	21	.	2.41035	4.04809	2.15046
1	2645866	2646658	atac_peak_167	39	.	2.73102	6.11419	3.97361
1	2657747	2658406	atac_peak_168	33	.	2.52202	5.31955	3.30805
1	2672153	2672462	atac_peak_169	67	.	2.98516	9.02882	6.71944
1	2689926	2690427	atac_peak_171	26	.	2.49609	4.61454	2.64481
1	2696522	2696934	atac_peak_173	42	.	2.84454	6.38860	4.22617
1	2706673	2706917	atac_peak_174	12	.	2.10042	2.90781	1.25974
1	2727284	2727862	atac_peak_176	37	.	2.74487	5.78764	3.74101
1	2736122	2736531	atac_peak_177	13	.	2.17752	2.99196	1.31203
1	2745843	2746904	atac_peak_178	25	.	2.43287	4.46163	2.52620
1	2755235	2755435	atac_peak_179	21	.	2.46499	3.99252	2.11109
1	2762009	2762370	atac_peak_180	17	.	2.30707	3.51123	1.72606
1	2768128	2768559	atac_peak_181	11	.	2.13643	2.74612	1.13751
1	2775157	2775544	atac_peak_182	59	.	3.39101	8.22514	5.95618
1	2786272	2786539	atac_peak_184	10	.	2.21379	2.69038	1.09300
1	2791415	2792268	atac_peak_185	19	.	2.78094	3.82943	1.98427
1	2801001	2801361	atac_peak_186	13	.	2.45375	3.01871	1.35694
1	2807927	2808289	atac_peak_187	15	.	2.53980	3.27923	1.54109
1	2826198	2827359	atac_peak_189	61	.	3.57025	8.47106	6.14439
1	2834599	2834898	atac_peak_190	38	.	3.42585	5.93398	3.84150
1	2840654	2841329	atac_peak_191	74	.	4.16796	9.86317	7.45747
1	2845517	2846001	atac_peak_192	52	.	3.77457	7.57347	5.28118
1	2861840	2861973	atac_peak_193	20	.	3.19270	3.97990	2.08321
1	2870219	2870924	atac_peak_194	42	.	3.77158	6.42484	4.22522
1	2877040	2877343	atac_peak_195	34	.	3.32058	5.54229	3.48053
1	2888102	2888517	atac_peak_196	27	.	2.64121	4.77228	2.76876
1	2897043	2897530	atac_peak_197	34	.	2.66680	5.47280	3.43432
1	2900922	2901342	atac_peak_198	65	.	3.33904	8.81472	6.51439
1	2920347	2920776	atac_peak_201	84	.	3.58214	10.94881	8.49248
1	2928685	2930753	atac_peak_202	47	.	2.72086	6.91123	4.70308
1	2954838	2956445	atac_peak_203	20	.	2.52554	3.91835	2.05132
1	2980288	2980611	atac_peak_206	18	.	2.28393	3.68958	1.86686
1	2988589	2989013	atac_peak_209	15	.	2.24258	3.30169	1.56456
1	2992210	2992587	atac_peak_210	13	.	2.26047	3.02003	1.34827
1	3021030	3021278	atac_peak_211	13	.	2.36102	3.06245	1.37332
1	3041538	3042005	atac_peak_212	81	.	4.38067	10.60203	8.16721
1	3052749	3052998	atac_peak_213	16	.	2.16223	3.44585	1.68447
1	3054348	3055550	atac_peak_214	49	.	2.92609	7.09317	4.92066
1	3060380	3061390	atac_peak_215	20	.	2.40925	3.89504	2.03224
1	3075985	3076568	atac_peak_216	33	.	2.85183	5.30862	3.30032
1	3081357	3081726	atac_peak_217	17	.	2.58997	3.57425	1.78612
1	3101190	3101485	atac_peak_218	15	.	2.24400	3.29253	1.54911
1	3102594	3103766	atac_peak_219	26	.	2.61126	4.67694	2.67332
1	3110797	3110997	atac_peak_220	24	.	2.80348	4.41563	2.47067
1	3123082	3123331	atac_peak_221	20	.	3.16657	3.91359	2.02090
1	3177792	3178574	atac_peak_222	22	.	2.89540	4.16638	2.27276
1	3196541	3196756	atac_peak_226	26	.	3.18630	4.64871	2.64400
1	3205031	3205307	atac_peak_227	18	.	2.52604	3.61676	1.82685
1	3209060	3209772	atac_peak_228	19	.	2.52002	3.81569	1.98141
1	3225433	3225703	atac_peak_230	59	.	4.13282	8.26140	5.94611
1	3227043	3227325	atac_peak_231	14	.	2.47376	3.14124	1.42871
1	3232797	3233533	atac_peak_232	16	.	2.37174	3.40742	1.64266
1	3246275	3247005	atac_peak_234	13	.	2.29202	3.04760	1.36242
1	3263114	3264078	atac_peak_236	105	.	3.99502	13.01037	10.55844
1	3265216	3265494	atac_peak_237	48	.	2.92649	7.08462	4.89734
1	3268868	3269029	atac_peak_238	40	.	3.18592	6.22673	4.08386
1	3288713	3290254	atac_peak_240	28	.	2.55134	4.86326	2.87710
1	3297048	3297774	atac_peak_241	13	.	2.36929	2.97995	1.32932
1	3302545	3302865	atac_peak_242	19	.	2.65560	3.73769	1.91498
1	3307168	3307625	atac_peak_243	30	.	2.86219	5.02820	3.05583
1	3311442	3311685	atac_peak_244	14	.	2.25130	3.16513	1.46024
1	3313379	3313595	atac_peak_245	19	.	2.42088	3.72844	1.90127
1	3357897	3357942	atac_peak_249	10	.	2.20538	2.69405	1.09867
1	3374004	3374624	atac_peak_250	102	.	4.35136	12.64456	10.20190
1	3386603	3386808	atac_peak_252	13	.	2.32701	3.07546	1.38732
1	3388075	3388431	atac_peak_253	13	.	2.28880	2.98809	1.31833
1	3390211	3390547	atac_peak_254	13	.	2.28897	2.97444	1.31349
1	3396563	3396837	atac_peak_255	30	.	2.75122	5.06220	3.02351
1	3400488	3401159	atac_peak_256	42	.	2.90308	6.39838	4.22355
1	3409911	3410152	atac_peak_257	16	.	2.34234	3.45783	1.68231
1	3436475	3436780	atac_peak_259	13	.	2.53323	3.08927	1.39385
1	3469771	3470230	atac_peak_262	15	.	2.24983	3.32650	1.58688
1	3487439	3487753	atac_peak_263	17	.	2.63450	3.50929	1.72158
1	3498028	3498397	atac_peak_264	21	.	3.21672	4.01761	2.10494
1	3504200	3504500	atac_peak_265	14	.	2.60993	3.20194	1.48960
1	3505639	3505927	atac_peak_266	37	.	3.43066	5.84866	3.73165
1	3508500	3509047	atac_peak_267	12	.	2.36743	2.94308	1.28894
1	3510521	3510721	atac_peak_268	18	.	2.77579	3.68013	1.85465
1	3526622	3526924	atac_peak_271	17	.	2.52803	3.52782	1.73103
1	3531457	3532164	atac_peak_272	14	.	2.45590	3.12405	1.42380
1	3542553	3543418	atac_peak_273	13	.	2.33614	3.06716	1.38203
1	3551163	3553756	atac_peak_274	18	.	2.78398	3.70716	1.88283
1	3561125	3561619	atac_peak_275	13	.	2.55603	3.01746	1.34806
1	3569546	3569792	atac_peak_276	20	.	2.48854	3.86629	2.02772
1	3578290	3578858	atac_peak_277	14	.	2.28398	3.14733	1.44332
1	3587430	3587659	atac_peak_278	37	.	3.25839	5.86279	3.72897
1	3600763	3601084	atac_peak_279	13	.	2.18917	3.04368	1.36144
1	3612616	3613675	atac_peak_280	12	.	2.21578	2.93863	1.28256
1	3624674	3624804	atac_peak_281	13	.	2.05539	3.07255	1.38687
1	3627033	3627496	atac_peak_282	12	.	2.01616	2.90621	1.26083
1	3659583	3660137	atac_peak_284	11	.	2.07656	2.80103	1.18548
1	3665560	3665709	atac_peak_285	36	.	2.82010	5.82081	3.67355
1	3668919	3669281	atac_peak_286	92	.	3.98321	11.79805	9.28837
1	3680595	3681610	atac_peak_287	283	.	5.58042	31.21066	28.31679
1	3687035	3687372	atac_peak_288	115	.	4.50910	14.16277	11.56528
1	3688864	3689136	atac_peak_289	64	.	3.41853	8.74478	6.40323
1	3696185	3696359	atac_peak_290	26	.	2.78101	4.68248	2.69018
1	3704427	3704698	atac_peak_291	76	.	3.85107	10.03778	7.62146
1	3706239	3707228	atac_peak_292	26	.	2.59022	4.58256	2.62915
1	3715944	3716720	atac_peak_293	118	.	4.48132	14.39892	11.85333
1	3726656	3726875	atac_peak_294	26	.	3.18165	4.64080	2.63813
1	3733397	3735354	atac_peak_295	17	.	2.56533	3.59429	1.79530
1	3740531	3741917	atac_peak_296	48	.	3.24423	7.01450	4.87805
1	3759258	3759623	atac_peak_297	12	.	2.13019	2.85916	1.21668
1	3768345	3768374	atac_peak_298	12	.	2.29436	2.89322	1.24261
1	3772721	3772928	atac_peak_299	24	.	2.79246	4.34432	2.45123
1	3782982	3784246	atac_peak_301	24	.	3.10903	4.38158	2.44684
1	3797215	3798375	atac_peak_303	17	.	2.67731	3.53209	1.75043
1	3833603	3834034	atac_peak_305	24	.	2.88372	4.37800	2.44222
1	3875205	3876087	atac_peak_309	19	.	2.51251	3.77786	1.94916
1	3877034	3877238	atac_peak_309	19	.	2.51251	3.77786	1.94916
1	3967919	3970013	atac_peak_311	18	.	2.78732	3.67217	1.85356
1	3975216	3976044	atac_peak_312	19	.	2.88713	3.77331	1.93426
1	4014881	4015516	atac_peak_313	23	.	3.13680	4.30219	2.38433
1	4017916	4018823	atac_peak_314	16	.	2.53143	3.43125	1.65559
1	4026359	4026677	atac_peak_315	31	.	2.79651	5.15484	3.10224
1	4040768	4043142	atac_peak_317	28	.	2.49461	4.83367	2.86724
1	4067179	4067372	atac_peak_318	52	.	3.30246	7.52853	5.23071
1	4068983	4069187	atac_peak_319	35	.	2.85644	5.70845	3.57086
1	4077771	4078633	atac_peak_321	13	.	2.24241	2.96305	1.31589
1	4096180	4096950	atac_peak_322	113	.	4.44150	13.80618	11.36073
1	4107006	4108533	atac_peak_323	155	.	3.97397	18.18845	15.52782
1	4115576	4117377	atac_peak_324	27	.	2.66918	4.67844	2.71563
1	4134697	4134853	atac_peak_325	16	.	2.41828	3.48253	1.69152
1	4139776	4140286	atac_peak_326	22	.	2.80420	4.22409	2.29656
1	4153546	4153869	atac_peak_328	20	.	2.84851	3.97046	2.09912
1	4164717	4165101	atac_peak_329	22	.	2.72742	4.12416	2.21914
1	4169054	4169998	atac_peak_330	23	.	2.56111	4.24536	2.33151
1	4174261	4174471	atac_peak_331	16	.	2.33239	3.46973	1.69636
1	4175338	4176277	atac_peak_332	14	.	2.31352	3.17887	1.46801
1	4184076	4184655	atac_peak_334	35	.	3.39294	5.59363	3.54364
1	4189415	4191170	atac_peak_335	19	.	2.51441	3.76891	1.93520
1	4194811	4195114	atac_peak_336	18	.	2.63786	3.70508	1.87431
1	4202762	4203275	atac_peak_338	16	.	2.78420	3.37150	1.62734
1	4205082	4205754	atac_peak_339	11	.	2.53993	2.76537	1.15619
1	4215046	4216175	atac_peak_340	20	.	3.16542	3.90877	2.02367
1	4229424	4231332	atac_peak_342	25	.	3.15667	4.53509	2.58361
1	4247640	4247885	atac_peak_345	48	.	3.70154	7.06551	4.81891
1	4258786	4260070	atac_peak_346	15	.	2.45778	3.32405	1.58336
1	4264823	4265088	atac_peak_347	22	.	3.09396	4.19914	2.28277
1	4310703	4313325	atac_peak_348	25	.	2.74775	4.49903	2.56095
1	4317707	4318531	atac_peak_349	23	.	2.64366	4.30437	2.36937
1	4319590	4319874	atac_peak_350	17	.	2.47152	3.55911	1.76404
1	4325414	4325518	atac_peak_351	11	.	2.31437	2.79673	1.16855
1	4329438	4329739	atac_peak_352	14	.	2.52651	3.18027	1.47889
1	4357641	4358463	atac_peak_354	39	.	3.28931	6.04177	3.90524
1	4378479	4378674	atac_peak_355	18	.	3.08855	3.74597	1.88122
1	4400921	4401057	atac_peak_357	17	.	2.70091	3.59895	1.79890
1	4405018	4405265	atac_peak_358	30	.	3.49644	5.07971	3.04300
1	4407042	4407130	atac_peak_359	14	.	2.74059	3.11550	1.42661
1	4413734	4414484	atac_peak_360	37	.	3.84452	5.93171	3.79701
1	4500398	4500553	atac_peak_362	13	.	2.72885	3.05499	1.38212
1	4505403	4506018	atac_peak_363	23	.	3.09592	4.23705	2.31999
1	4507237	4507597	atac_peak_364	18	.	2.87545	3.67610	1.85695
1	4514905	4515352	atac_peak_365	19	.	3.10447	3.78119	1.91126
1	4621720	4623046	atac_peak_367	20	.	2.70711	3.85750	2.00291
1	4634629	4635119	atac_peak_368	20	.	2.67863	3.87661	2.01295
1	4637344	4638299	atac_peak_369	49	.	3.60100	7.13067	4.97001
1	4643367	4643571	atac_peak_370	33	.	3.63321	5.50351	3.39070
1	4648215	4649233	atac_peak_371	23	.	3.18857	4.31823	2.37399
1	4654038	4654150	atac_peak_372	18	.	2.73014	3.65658	1.84469
1	4655471	4656658	atac_peak_373	24	.	3.01432	4.30717	2.40192
1	4679129	4679902	atac_peak_377	20	.	2.94178	3.92055	2.06994
1	4681416	4681763	atac_peak_378	14	.	2.63160	3.10496	1.41012
1	4691702	4692644	atac_peak_379	34	.	3.77579	5.59962	3.48345
1	4708280	4708480	atac_peak_380	31	.	3.41855	5.15297	3.10613
1	4709596	4709881	atac_peak_381	21	.	2.88428	4.06512	2.17604
1	4710731	4711594	atac_peak_382	20	.	2.75844	3.88550	2.03673
1	4725784	4726060	atac_peak_383	19	.	2.97468	3.77147	1.94220
1	4729146	4729405	atac_peak_384	23	.	3.07130	4.28754	2.36344
1	4734077	4734673	atac_peak_385	22	.	2.84873	4.14108	2.23825
1	4741497	4741844	atac_peak_386	21	.	2.86458	4.00940	2.11786
1	4750648	4751410	atac_peak_387	96	.	4.30959	12.07901	9.62744
1	4756490	4757351	atac_peak_388	20	.	2.48620	3.93563	2.06340
1	4758349	4758478	atac_peak_388	20	.	2.48620	3.93563	2.06340
1	4761581	4762434	atac_peak_389	15	.	2.33004	3.32452	1.58289
1	4766928	4767831	atac_peak_390	23	.	2.97052	4.31146	2.37919
1	4780155	4780560	atac_peak_392	33	.	3.39906	5.46141	3.38033
1	4784909	4786105	atac_peak_393	24	.	3.08452	4.38254	2.44380
1	4787087	4787287	atac_peak_394	12	.	2.51824	2.94986	1.28455
1	4804549	4804827	atac_peak_395	96	.	4.86566	11.98525	9.64513
1	4814323	4814757	atac_peak_396	25	.	3.01232	4.50302	2.54415
1	4827561	4828282	atac_peak_398	16	.	2.74425	3.39982	1.65055
1	4867250	4868124	atac_peak_401	19	.	3.11801	3.80509	1.92760
1	4878668	4878865	atac_peak_402	14	.	2.67494	3.20264	1.48368
1	4893261	4894367	atac_peak_403	19	.	2.92410	3.82378	1.97580
1	4956885	4957102	atac_peak_410	30	.	3.71414	5.11475	3.03839
1	4971879	4972102	atac_peak_412	14	.	2.46868	3.15889	1.44373
1	4976459	4976807	atac_peak_413	191	.	6.84423	22.02622	19.18959
1	4978640	4979065	atac_peak_414	11	.	2.30931	2.75056	1.14346
1	4995746	4995946	atac_peak_416	10	.	2.38668	2.64368	1.05824
1	4996919	4998079	atac_peak_417	35	.	3.49965	5.62075	3.55228
1	5019806	5020099	atac_peak_420	33	.	3.72737	5.39067	3.32087
1	5026682	5026845	atac_peak_421	14	.	2.80215	3.16687	1.42403
1	5031690	5031815	atac_peak_422	21	.	3.27594	4.13035	2.18869
1	5040268	5040534	atac_peak_423	16	.	2.96457	3.48975	1.67487
1	5055358	5056087	atac_peak_424	16	.	2.83740	3.44179	1.67543
1	5063944	5064427	atac_peak_425	88	.	5.13207	11.28159	8.83054
1	5091272	5091516	atac_peak_430	39	.	3.99493	6.00496	3.91265
1	5128464	5128619	atac_peak_431	43	.	4.29190	6.55467	4.35749
1	5206158	5207533	atac_peak_432	38	.	3.77640	5.86698	3.82318
1	5210768	5210972	atac_peak_433	21	.	3.10773	4.07006	2.17624
1	5291585	5291819	atac_peak_435	14	.	2.70182	3.12118	1.40758
1	5297202	5297548	atac_peak_436	12	.	2.56666	2.84707	1.21171
1	5302375	5302408	atac_peak_437	20	.	2.98973	3.87467	2.02609
1	5307058	5307247	atac_peak_438	12	.	2.54809	2.93880	1.27646
1	5319207	5319438	atac_peak_439	16	.	2.93837	3.44081	1.63921
1	5320932	5321023	atac_peak_440	14	.	2.80121	3.16544	1.42403
1	5405942	5406137	atac_peak_442	15	.	2.87961	3.32128	1.54430
1	5408205	5408520	atac_peak_443	22	.	3.31677	4.24234	2.29905
1	5420121	5420494	atac_peak_444	14	.	2.80882	3.18014	1.43433
1	5470313	5470863	atac_peak_446	14	.	2.65142	3.08215	1.40733
1	5599651	5600562	atac_peak_447	19	.	2.96500	3.76234	1.92669
1	5618578	5619246	atac_peak_448	15	.	2.79885	3.30089	1.55115
1	5643757	5644468	atac_peak_449	14	.	2.68195	3.19626	1.48340
1	6011448	6012791	atac_peak_453	16	.	2.70139	3.42187	1.66046
1	6014219	6014581	atac_peak_454	22	.	2.77706	4.18563	2.27580
1	6019041	6019549	atac_peak_455	34	.	3.03328	5.47783	3.43179
1	6020428	6020904	atac_peak_456	16	.	2.42415	3.36697	1.61056
1	6025919	6026065	atac_peak_457	25	.	2.81430	4.45864	2.50540
1	6027256	6027893	atac_peak_458	60	.	3.90487	8.30520	6.07846
1	6045965	6046262	atac_peak_459	29	.	3.42500	4.99466	2.96132
1	6075634	6076523	atac_peak_461	38	.	3.70956	5.91577	3.80554
1	6111152	6111325	atac_peak_465	17	.	2.72771	3.57559	1.77423
1	6129786	6130682	atac_peak_466	14	.	2.56953	3.21361	1.48865
1	6142155	6142496	atac_peak_467	35	.	3.66245	5.67242	3.57218
1	6149938	6150162	atac_peak_468	15	.	2.63825	3.23854	1.52441
1	6166787	6166964	atac_peak_469	17	.	2.72150	3.53693	1.74354
1	6171595	6172565	atac_peak_471	14	.	2.58637	3.22435	1.49350
1	6177009	6177526	atac_peak_472	13	.	2.72045	3.05890	1.38564
1	6183521	6184445	atac_peak_473	22	.	2.98515	4.15347	2.24400
1	6196360	6196608	atac_peak_474	11	.	2.26664	2.73183	1.12489
1	6214454	6214684	atac_peak_475	21	.	2.65051	4.07384	2.17834
1	6223599	6224318	atac_peak_476	14	.	2.30863	3.15944	1.45489
1	6242060	6244456	atac_peak_477	36	.	2.83996	5.73677	3.68474
1	6257249	6257463	atac_peak_478	15	.	2.59970	3.34677	1.59864
1	6272805	6273079	atac_peak_481	30	.	3.32088	5.08024	3.04002
1	6279390	6279563	atac_peak_482	29	.	3.16576	4.93856	2.90605
1	6294675	6295330	atac_peak_484	13	.	2.41141	3.01118	1.32543
1	6306939	6307718	atac_peak_485	15	.	2.45287	3.34180	1.58224
1	6330412	6330730	atac_peak_488	20	.	2.94012	3.89771	2.03727
1	6335956	6336168	atac_peak_489	17	.	2.63383	3.59775	1.78783
1	6340915	6341119	atac_peak_490	16	.	2.56538	3.41450	1.63942
1	6345350	6345889	atac_peak_491	27	.	3.22724	4.80504	2.79627
1	6420540	6421932	atac_peak_494	40	.	4.03772	6.08807	4.00736
1	6438420	6438629	atac_peak_495	29	.	3.39466	5.03633	2.98884
1	6440169	6440595	atac_peak_496	59	.	4.44204	8.23592	5.92941
1	6477817	6478956	atac_peak_500	20	.	3.17091	3.92783	2.03622
1	6525293	6526731	atac_peak_505	68	.	3.91866	9.17709	6.84501
1	6532431	6532658	atac_peak_506	30	.	2.83631	5.09497	3.04659
1	6533762	6535637	atac_peak_507	33	.	2.89740	5.42788	3.38654
1	6543907	6545007	atac_peak_508	28	.	3.23421	4.90046	2.89383
1	6553399	6553850	atac_peak_509	42	.	3.14835	6.35753	4.22863
1	6558105	6559004	atac_peak_510	38	.	2.81402	5.98556	3.85611
1	6572693	6572779	atac_peak_511	16	.	2.28671	3.40891	1.64986
1	6573961	6574741	atac_peak_512	55	.	3.23528	7.79836	5.54191
1	6588195	6588610	atac_peak_513	64	.	3.60646	8.77405	6.44085
1	6591057	6591743	atac_peak_514	89	.	3.99556	11.46551	8.98512
1	6597334	6597632	atac_peak_515	14	.	2.61362	3.14144	1.43441
1	6679258	6679631	atac_peak_517	15	.	2.85435	3.29230	1.54544
1	6684163	6684358	atac_peak_518	19	.	3.11477	3.79668	1.91964
1	6731725	6731925	atac_peak_521	24	.	3.38652	4.37725	2.40106
1	6750212	6750734	atac_peak_522	77	.	5.22771	10.17702	7.73314
1	6762091	6762424	atac_peak_523	14	.	2.55867	3.09967	1.41119
1	6779124	6779415	atac_peak_526	16	.	2.89481	3.48536	1.69805
1	6804764	6805544	atac_peak_527	15	.	2.81257	3.22670	1.51675
1	6811122	6811456	atac_peak_528	21	.	3.19776	4.07992	2.19997
1	6840063	6840365	atac_peak_529	76	.	5.25597	10.09613	7.65734
1	6850286	6850346	atac_peak_530	17	.	3.03170	3.62806	1.78597
1	6930300	6931793	atac_peak_532	264	.	5.93071	29.38240	26.44851
1	6936362	6936747	atac_peak_533	242	.	8.20912	27.14032	24.21820
1	6941609	6941738	atac_peak_534	34	.	3.82732	5.59932	3.47448
1	7088533	7088748	atac_peak_540	47	.	4.34462	6.91217	4.72499
1	7111868	7112238	atac_peak_541	74	.	4.97371	9.81804	7.45243
1	7113784	7114708	atac_peak_542	20	.	2.95828	3.94392	2.07872
1	7135995	7136379	atac_peak_543	20	.	3.06825	3.91444	2.03245
1	7147856	7148548	atac_peak_545	11	.	2.47862	2.81269	1.18727
1	7160047	7160247	atac_peak_547	14	.	2.80215	3.16687	1.42403
1	7171212	7171460	atac_peak_549	42	.	4.27015	6.48099	4.28032
1	7177746	7177958	atac_peak_550	34	.	3.88386	5.52629	3.41155
1	7181577	7181808	atac_peak_551	45	.	4.35405	6.77113	4.54215
1	7192249	7192584	atac_peak_552	13	.	2.73919	3.07072	1.37632
1	7197542	7197847	atac_peak_553	79	.	4.79464	10.40074	7.95330
1	7199251	7199723	atac_peak_554	29	.	3.22603	5.01846	2.97794
1	7212092	7212230	atac_peak_555	22	.	3.20577	4.07868	2.20648
1	7213685	7214365	atac_peak_556	12	.	2.56505	2.86234	1.21144
1	7233269	7233361	atac_peak_558	16	.	2.86768	3.43856	1.66452
1	7251992	7252120	atac_peak_561	25	.	3.13060	4.58355	2.58943
1	7253585	7253797	atac_peak_562	10	.	2.29995	2.61436	1.03483
1	7286433	7286596	atac_peak_565	14	.	2.61474	3.15755	1.44221
1	7312783	7313918	atac_peak_567	16	.	2.66061	3.45858	1.68135
1	7319423	7319635	atac_peak_568	26	.	3.39067	4.68049	2.67716
1	7339683	7340835	atac_peak_570	19	.	2.94099	3.74807	1.91851
1	7350164	7351685	atac_peak_571	27	.	3.40423	4.77038	2.79570
1	7409898	7410333	atac_peak_573	20	.	3.17244	3.91233	2.01016
1	7453449	7454088	atac_peak_577	36	.	3.48646	5.72138	3.64219
1	7468671	7468865	atac_peak_578	14	.	2.72834	3.19391	1.47787
1	7475754	7476198	atac_peak_579	12	.	2.58782	2.87526	1.23184
1	7481120	7481895	atac_peak_580	12	.	2.56252	2.87344	1.22706
1	7486350	7486576	atac_peak_581	43	.	3.57493	6.52117	4.33671
1	7488199	7489249	atac_peak_582	21	.	2.79238	4.06122	2.19392
1	7538409	7538599	atac_peak_586	19	.	3.07193	3.74167	1.90994
1	7563596	7564007	atac_peak_587	17	.	2.91555	3.58476	1.77755
1	7658279	7659103	atac_peak_591	19	.	2.84619	3.72971	1.91099
1	7674666	7675101	atac_peak_592	15	.	2.59634	3.32170	1.58219
1	7679813	7680163	atac_peak_593	15	.	2.74220	3.30380	1.56874
1	7692125	7692817	atac_peak_594	25	.	3.40005	4.46201	2.50862
1	7732778	7733214	atac_peak_599	15	.	2.70319	3.26023	1.52644
1	7754587	7754772	atac_peak_601	22	.	3.32055	4.23808	2.28692
1	7768731	7769000	atac_peak_603	14	.	2.35118	3.14601	1.43641
1	7772146	7772964	atac_peak_604	43	.	3.07533	6.40023	4.32415
1	7779880	7780649	atac_peak_605	16	.	2.59233	3.39083	1.62443
1	7796017	7796800	atac_peak_607	18	.	2.79457	3.61815	1.81922
1	7807253	7807783	atac_peak_608	21	.	2.70068	4.05724	2.17276
1	7822443	7822617	atac_peak_611	19	.	2.64402	3.79721	1.93559
1	7824800	7826171	atac_peak_612	48	.	3.58920	7.01134	4.83444
1	7832793	7832893	atac_peak_613	13	.	2.65997	3.04262	1.34500
1	7839862	7839964	atac_peak_614	15	.	2.54151	3.26591	1.53076
1	7851162	7851320	atac_peak_615	16	.	2.53607	3.37446	1.61720
1	7853675	7853875	atac_peak_616	20	.	2.73374	3.92011	2.05482
1	7863782	7864175	atac_peak_618	13	.	2.53314	3.08246	1.38983
1	7870218	7871596	atac_peak_619	15	.	2.58703	3.26275	1.53736
1	7879045	7879807	atac_peak_620	19	.	2.98216	3.74509	1.91161
1	7891668	7892612	atac_peak_622	23	.	3.15697	4.22591	2.32344
1	7897530	7897834	atac_peak_623	11	.	2.51787	2.73140	1.12882
1	7906178	7907134	atac_peak_624	18	.	2.80549	3.66587	1.85697
1	7912071	7912349	atac_peak_625	28	.	3.21222	4.88928	2.87002
1	7928619	7929201	atac_peak_627	40	.	4.17772	6.26502	4.08617
1	7939294	7939532	atac_peak_628	21	.	2.81261	3.99069	2.10567
1	7947068	7948181	atac_peak_629	17	.	2.83538	3.56875	1.76652
1	7962625	7963573	atac_peak_630	14	.	2.67793	3.14572	1.44369
1	7971065	7971393	atac_peak_631	88	.	4.86175	11.35020	8.88375
1	7976780	7977390	atac_peak_632	24	.	3.14915	4.35489	2.41121
1	7986012	7987094	atac_peak_633	13	.	2.67979	3.06792	1.37610
1	8001932	8003100	atac_peak_634	20	.	2.96875	3.86974	2.02122
1	8024653	8025495	atac_peak_636	20	.	2.88744	3.84434	2.00522
1	8035637	8037065	atac_peak_638	16	.	2.76383	3.41504	1.64490
1	8041866	8042309	atac_peak_639	11	.	2.43910	2.77023	1.15552
1	8050213	8050520	atac_peak_640	14	.	2.59919	3.11289	1.41253
1	8065358	8065872	atac_peak_641	24	.	3.21564	4.31971	2.40147
1	8075415	8075690	atac_peak_642	16	.	2.61142	3.42509	1.66674
1	8087548	8087647	atac_peak_643	18	.	2.81859	3.70975	1.87776
1	8095969	8096488	atac_peak_644	23	.	2.84248	4.25263	2.32956
1	8109591	8109874	atac_peak_646	30	.	3.18206	5.06462	3.03839
1	8117348	8117653	atac_peak_648	19	.	2.67799	3.75785	1.92733
1	8120234	8121221	atac_peak_649	16	.	2.59081	3.39295	1.63134
1	8126613	8127205	atac_peak_650	17	.	2.88681	3.51674	1.73325
1	8137469	8138076	atac_peak_651	22	.	3.16697	4.16566	2.26729
1	8142748	8143009	atac_peak_652	23	.	3.07578	4.28013	2.36935
1	8152367	8153229	atac_peak_653	10	.	2.31294	2.64463	1.05598
1	8163395	8164228	atac_peak_655	20	.	2.83157	3.89051	2.03701
1	8178692	8179286	atac_peak_656	13	.	2.50130	2.96224	1.31415
1	8198610	8198852	atac_peak_658	15	.	2.50251	3.26873	1.52907
1	8204280	8204775	atac_peak_659	15	.	2.55790	3.31016	1.56768
1	8210006	8210403	atac_peak_660	11	.	2.24939	2.76762	1.15037
1	8237274	8237759	atac_peak_661	14	.	2.32736	3.15164	1.44568
1	8239975	8240233	atac_peak_662	55	.	3.60522	7.80076	5.52056
1	8245861	8246070	atac_peak_664	13	.	2.67246	3.08560	1.37993
1	8253827	8254350	atac_peak_665	14	.	2.45635	3.20339	1.49155
1	8255729	8256335	atac_peak_666	33	.	3.05818	5.35047	3.33102
1	8262655	8263441	atac_peak_667	30	.	3.16554	5.11231	3.08049
1	8266802	8267015	atac_peak_668	17	.	2.65549	3.58545	1.76742
1	8274345	8274708	atac_peak_669	15	.	2.64326	3.26792	1.54290
1	8288969	8289309	atac_peak_670	15	.	2.42404	3.28134	1.55033
1	8290189	8290517	atac_peak_671	13	.	2.35154	2.96872	1.31202
1	8298744	8298977	atac_peak_672	58	.	4.91564	8.13861	5.80434
1	8311086	8311582	atac_peak_673	55	.	3.53414	7.88739	5.55802
1	8316590	8317601	atac_peak_674	15	.	2.58409	3.34653	1.59861
1	8327497	8327690	atac_peak_675	19	.	3.04785	3.76145	1.92152
1	8331862	8333925	atac_peak_676	15	.	2.50244	3.22877	1.50518
1	8340288	8341475	atac_peak_677	27	.	2.67918	4.70150	2.70701
1	8352862	8353168	atac_peak_679	14	.	2.59138	3.21043	1.49199
1	8361233	8361470	atac_peak_680	23	.	2.87083	4.21137	2.30851
1	8375995	8376112	atac_peak_681	15	.	2.65582	3.35146	1.59336
1	8381169	8381381	atac_peak_682	18	.	2.71768	3.70256	1.86988
1	8387747	8388243	atac_peak_683	22	.	2.86925	4.15871	2.26524
1	8389228	8389487	atac_peak_684	26	.	3.05250	4.65258	2.66713
1	8398285	8399513	atac_peak_685	29	.	2.66603	4.94119	2.96904
1	8411560	8412102	atac_peak_686	18	.	2.64598	3.60880	1.80129
1	8413269	8414260	atac_peak_687	19	.	2.71748	3.79632	1.96800
1	8425211	8425778	atac_peak_689	15	.	2.44534	3.27709	1.54063
1	8431273	8432505	atac_peak_690	13	.	2.39537	3.08390	1.39863
1	8514379	8514654	atac_peak_692	12	.	2.36224	2.93336	1.28142
1	8515819	8516091	atac_peak_693	20	.	2.77773	3.97718	2.09537
1	8521077	8521666	atac_peak_694	14	.	2.59537	3.12892	1.42631
1	8529388	8529991	atac_peak_695	27	.	3.52014	4.70507	2.70153
1	8539124	8539445	atac_peak_696	13	.	2.70043	3.04894	1.37596
1	8560303	8561313	atac_peak_698	44	.	3.30288	6.63764	4.49448
1	8562878	8563095	atac_peak_699	46	.	3.46171	6.88600	4.62422
1	8595279	8595521	atac_peak_700	12	.	2.45303	2.92585	1.28099
1	8599878	8600206	atac_peak_701	34	.	3.26253	5.53235	3.47305
1	8608464	8608676	atac_peak_702	46	.	3.82388	6.85630	4.63559
1	8609846	8610337	atac_peak_703	17	.	2.72685	3.54894	1.75594
1	8640496	8640896	atac_peak_704	49	.	4.52399	7.15759	4.91011
1	8695674	8696020	atac_peak_705	20	.	2.98879	3.88505	2.02048
1	8704266	8704578	atac_peak_706	20	.	2.89653	3.91296	2.03538
1	8709185	8709699	atac_peak_707	15	.	2.66554	3.31646	1.57897
1	8727056	8727695	atac_peak_708	78	.	4.06431	10.35136	7.89556
1	8735145	8735690	atac_peak_709	44	.	3.69438	6.60333	4.43724
1	8770064	8771231	atac_peak_712	22	.	2.93228	4.14289	2.23431
1	8778636	8779241	atac_peak_713	32	.	3.12342	5.26133	3.23502
1	8784109	8784347	atac_peak_714	78	.	4.34025	10.19395	7.85140
1	8795879	8796165	atac_peak_716	19	.	2.71075	3.85020	1.99822
1	8797721	8797988	atac_peak_717	12	.	2.40090	2.94508	1.29030
1	8820405	8821669	atac_peak_718	19	.	2.73727	3.84174	1.98828
1	8830042	8830068	atac_peak_719	23	.	2.94848	4.27613	2.32454
1	8847599	8847834	atac_peak_720	28	.	3.12798	4.83906	2.87057
1	8867472	8867977	atac_peak_722	68	.	4.21105	9.16172	6.86435
1	8884778	8886095	atac_peak_724	25	.	2.79514	4.48575	2.53981
1	8895540	8895740	atac_peak_726	17	.	2.77828	3.54085	1.74728
1	8912246	8913448	atac_peak_728	44	.	3.71324	6.48261	4.41207
1	8919265	8919517	atac_peak_729	12	.	2.55806	2.93942	1.29159
1	8921536	8921769	atac_peak_730	16	.	2.68547	3.40950	1.63998
1	8936420	8937187	atac_peak_731	17	.	2.99884	3.56560	1.74074
1	8942184	8942826	atac_peak_732	20	.	3.16151	3.90193	2.01063
1	8964905	8966970	atac_peak_734	22	.	3.18788	4.17710	2.27174
1	8993248	8993451	atac_peak_735	58	.	4.88554	8.12895	5.81364
1	8998640	8998968	atac_peak_736	16	.	2.95812	3.48541	1.68126
1	9011571	9011975	atac_peak_737	22	.	3.28377	4.19552	2.27669
1	9125074	9126025	atac_peak_738	15	.	2.91455	3.39031	1.59762
1	9152438	9152831	atac_peak_739	19	.	3.13769	3.85646	1.97670
1	9162812	9164393	atac_peak_740	56	.	4.40229	7.78482	5.67362
1	9183675	9183982	atac_peak_741	21	.	3.00946	4.07318	2.18678
1	9184906	9185228	atac_peak_741	21	.	3.00946	4.07318	2.18678
1	9211230	9212044	atac_peak_742	42	.	2.88046	6.41886	4.29603
1	9219142	9219885	atac_peak_743	17	.	2.44024	3.50942	1.72246
1	9241231	9241472	atac_peak_744	22	.	2.63010	4.15313	2.24283
1	9245213	9247360	atac_peak_745	50	.	3.05583	7.19212	5.08475
1	9258825	9259113	atac_peak_746	16	.	2.29648	3.41499	1.64694
1	9262190	9262528	atac_peak_747	54	.	3.26854	7.69489	5.40194
1	9267837	9268244	atac_peak_749	21	.	2.29663	4.07811	2.17927
1	9270273	9271886	atac_peak_750	52	.	3.03917	7.52978	5.26569
1	9278317	9278565	atac_peak_751	16	.	2.63689	3.43644	1.67623
1	9286397	9286738	atac_peak_752	29	.	3.07486	4.92458	2.93033
1	9292179	9293048	atac_peak_753	17	.	2.72754	3.59956	1.78575
1	9298074	9298840	atac_peak_754	26	.	2.88064	4.57144	2.60829
1	9306872	9307525	atac_peak_756	21	.	2.85313	3.98306	2.11203
1	9312881	9313185	atac_peak_757	81	.	4.90172	10.60940	8.17914
1	9322605	9323031	atac_peak_758	19	.	2.73916	3.78130	1.94206
1	9327024	9327311	atac_peak_759	17	.	2.61354	3.60005	1.79418
1	9353216	9353965	atac_peak_762	28	.	2.96229	4.78021	2.80596
1	9377839	9378127	atac_peak_763	12	.	2.44023	2.93583	1.27488
1	9388170	9389631	atac_peak_764	339	.	5.67025	37.05704	33.94786
1	9411069	9412042	atac_peak_766	195	.	5.06888	22.25325	19.50308
1	9416478	9416844	atac_peak_767	29	.	2.92445	4.96235	2.93402
1	9420658	9421082	atac_peak_768	17	.	2.86205	3.54037	1.76101
1	9446923	9448032	atac_peak_769	153	.	4.99812	17.99411	15.38568
1	9454871	9456026	atac_peak_770	45	.	3.19611	6.72269	4.59738
1	9458102	9458733	atac_peak_771	71	.	3.66638	9.55267	7.17195
1	9461417	9462026	atac_peak_772	28	.	2.83230	4.85386	2.86118
1	9465140	9465250	atac_peak_773	12	.	2.31708	2.87990	1.24867
1	9468389	9468692	atac_peak_774	15	.	2.58366	3.32668	1.59411
1	9475011	9477223	atac_peak_775	71	.	3.34837	9.45025	7.15087
1	9488404	9489686	atac_peak_776	15	.	2.74286	3.34011	1.59092
1	9507177	9508362	atac_peak_777	21	.	3.08838	4.04440	2.18909
1	9517573	9517775	atac_peak_779	28	.	3.42934	4.89278	2.87062
1	9529667	9529869	atac_peak_780	25	.	3.37825	4.58291	2.58611
1	9577807	9577945	atac_peak_782	15	.	2.51644	3.28888	1.54896
1	9589250	9590109	atac_peak_783	18	.	2.90864	3.61285	1.80791
1	9598403	9598564	atac_peak_784	18	.	2.74388	3.69248	1.88063
1	9600333	9600667	atac_peak_785	16	.	2.59017	3.38456	1.62641
1	9616881	9617523	atac_peak_787	17	.	2.54919	3.49454	1.70341
1	9628306	9628311	atac_peak_789	17	.	2.52509	3.57780	1.78955
1	9629133	9629368	atac_peak_789	17	.	2.52509	3.57780	1.78955
1	9637291	9637957	atac_peak_790	24	.	3.10240	4.36493	2.44775
1	9657375	9657622	atac_peak_793	13	.	2.65122	2.99012	1.31938
1	9775630	9776474	atac_peak_795	42	.	4.00081	6.45236	4.29883
1	9789212	9791354	atac_peak_798	28	.	3.57701	4.88953	2.88815
1	9829827	9830885	atac_peak_800	15	.	2.60619	3.33435	1.59365
1	9871794	9872033	atac_peak_801	13	.	2.66562	3.06132	1.36100
1	9878263	9880341	atac_peak_802	19	.	2.87458	3.75426	1.92138
1	9891582	9892108	atac_peak_804	21	.	3.03524	4.05705	2.16697
1	9939086	9939937	atac_peak_809	92	.	4.83793	11.62724	9.26199
1	9953773	9953992	atac_peak_811	13	.	2.60119	3.07611	1.37843
1	9960562	9960762	atac_peak_812	19	.	2.86366	3.74947	1.91145
1	9965788	9967013	atac_peak_813	27	.	2.93801	4.74825	2.74341
1	9984206	9984539	atac_peak_814	19	.	2.59005	3.71996	1.90398
1	9993915	9994333	atac_peak_815	42	.	3.26148	6.42135	4.22472
1	9999301	10000715	atac_peak_816	49	.	3.41034	7.11163	4.90697
1	10009374	10009547	atac_peak_817	24	.	2.90460	4.40560	2.46613
1	10010508	10011282	atac_peak_818	23	.	2.93997	4.30364	2.36149
1	10018202	10018456	atac_peak_819	45	.	3.62853	6.74387	4.51675
1	10023131	10023490	atac_peak_820	19	.	2.47940	3.80988	1.96592
1	10027390	10027768	atac_peak_821	13	.	2.17543	3.01611	1.34364
1	10031416	10031792	atac_peak_822	32	.	2.88947	5.35701	3.28109
1	10036748	10037007	atac_peak_823	89	.	4.42125	11.45253	8.96243
1	10042055	10042383	atac_peak_824	62	.	3.49301	8.53795	6.21056
1	10044607	10044816	atac_peak_825	85	.	3.83459	10.96443	8.51019
1	10048143	10050663	atac_peak_826	26	.	2.64809	4.60965	2.64971
1	10055607	10056019	atac_peak_827	18	.	2.81364	3.62891	1.81639
1	10077001	10077937	atac_peak_828	174	.	5.49797	20.30552	17.49109
1	10148958	10149157	atac_peak_829	52	.	4.54874	7.54189	5.27319
1	10150784	10151017	atac_peak_830	24	.	3.29681	4.44238	2.49267
1	10156459	10157471	atac_peak_831	36	.	3.95602	5.76393	3.66217
1	10174960	10175939	atac_peak_833	13	.	2.63727	3.07309	1.39703
1	10183372	10183749	atac_peak_834	14	.	2.80215	3.16687	1.42403
1	10209192	10209517	atac_peak_837	25	.	3.07526	4.56260	2.58112
1	10213893	10214484	atac_peak_838	15	.	2.31084	3.33453	1.58453
1	10216094	10216648	atac_peak_839	19	.	2.40490	3.78555	1.94927
1	10226524	10227244	atac_peak_841	16	.	2.33760	3.45824	1.67759
1	10232429	10232740	atac_peak_842	14	.	2.39965	3.11836	1.41643
1	10238314	10238694	atac_peak_843	59	.	3.69410	8.28106	5.97837
1	10240093	10240307	atac_peak_844	44	.	3.34336	6.68445	4.45767
1	10250411	10250503	atac_peak_845	21	.	2.41170	4.03231	2.14598
1	10252798	10254459	atac_peak_846	49	.	2.91622	7.09934	4.95114
1	10258007	10258683	atac_peak_847	32	.	2.75473	5.26298	3.22366
1	10270810	10271147	atac_peak_848	31	.	3.18314	5.24850	3.19770
1	10272475	10272816	atac_peak_849	47	.	3.72346	6.99074	4.76934
1	10281495	10282191	atac_peak_850	58	.	4.44156	8.13344	5.87365
1	10291512	10292290	atac_peak_852	51	.	3.07334	7.41050	5.16406
1	10294382	10295066	atac_peak_853	148	.	4.53234	17.54962	14.86287
1	10308730	10309884	atac_peak_854	115	.	4.73063	13.99828	11.52366
1	10381707	10382022	atac_peak_858	16	.	2.49550	3.38667	1.63018
1	10391044	10393041	atac_peak_859	79	.	3.54999	10.38592	7.95842
1	10403142	10404090	atac_peak_860	27	.	3.43890	4.73364	2.73557
1	10426554	10426843	atac_peak_862	39	.	2.81310	6.03216	3.90685
1	10440623	10441155	atac_peak_864	16	.	2.48419	3.39193	1.63974
1	10450618	10451720	atac_peak_865	16	.	2.83135	3.42461	1.65140
1	10457892	10458183	atac_peak_866	41	.	3.59034	6.29776	4.11136
1	10467757	10468043	atac_peak_867	14	.	2.35461	3.16914	1.45315
1	10469548	10469708	atac_peak_868	29	.	2.96398	4.97588	2.94639
1	10475028	10475607	atac_peak_869	66	.	3.82874	8.95657	6.67793
1	10478895	10479248	atac_peak_870	17	.	2.56276	3.51338	1.72239
1	10498814	10499015	atac_peak_872	18	.	2.79845	3.72002	1.89151
1	10521508	10522393	atac_peak_874	30	.	3.35353	4.99947	3.00090
1	10560376	10561475	atac_peak_875	18	.	2.97023	3.73267	1.89623
1	10571307	10572238	atac_peak_876	34	.	3.20265	5.53542	3.42517
1	10573196	10573510	atac_peak_877	16	.	2.52731	3.36099	1.61244
1	10580754	10582229	atac_peak_878	20	.	2.84902	3.86011	2.01302
1	10648688	10648943	atac_peak_879	15	.	2.69444	3.32906	1.58100
1	10661049	10662698	atac_peak_880	13	.	2.34663	3.07377	1.38831
1	10671848	10673012	atac_peak_882	15	.	2.52651	3.24020	1.51515
1	10679855	10680109	atac_peak_883	43	.	4.32596	6.60074	4.37955
1	10686204	10686465	atac_peak_884	15	.	2.90223	3.36581	1.57858
1	10693714	10693850	atac_peak_885	24	.	3.39799	4.43031	2.46949
1	10694850	10695412	atac_peak_886	15	.	2.81481	3.32575	1.58242
1	10721524	10721906	atac_peak_887	16	.	2.58553	3.44189	1.66409
1	10726132	10727004	atac_peak_888	14	.	2.42532	3.21188	1.49172
1	10738635	10738740	atac_peak_889	23	.	2.96857	4.33197	2.38478
1	10743749	10744053	atac_peak_890	12	.	2.30554	2.91945	1.26282
1	10754768	10755066	atac_peak_892	37	.	3.86949	5.81226	3.70496
1	10762742	10764115	atac_peak_893	17	.	2.81481	3.56510	1.76966
1	10770024	10770698	atac_peak_894	15	.	2.56270	3.33070	1.58452
1	10771687	10771976	atac_peak_895	15	.	2.54335	3.32660	1.57843
1	10783716	10784123	atac_peak_896	14	.	2.49519	3.15877	1.45866
1	10786477	10787145	atac_peak_897	16	.	2.53532	3.35615	1.60351
1	10791724	10792253	atac_peak_898	28	.	3.03274	4.89389	2.88658
1	10796313	10796675	atac_peak_899	16	.	2.68378	3.37227	1.62195
1	10805731	10805955	atac_peak_901	42	.	4.08817	6.49533	4.28941
1	10816848	10817446	atac_peak_903	30	.	3.32112	5.04063	3.00893
1	10839901	10840151	atac_peak_906	69	.	4.79387	9.34491	6.95481
1	10840991	10841045	atac_peak_907	15	.	2.65929	3.22527	1.50249
1	10855160	10856705	atac_peak_909	57	.	3.59320	7.91789	5.70531
1	10907138	10908001	atac_peak_912	163	.	5.42009	19.11270	16.33301
1	10919685	10920372	atac_peak_913	30	.	3.51133	5.07768	3.06726
1	11008244	11008642	atac_peak_914	18	.	2.81917	3.71158	1.88588
1	11012358	11012512	atac_peak_915	28	.	3.07535	4.84547	2.81902
1	11019546	11019776	atac_peak_916	18	.	2.68607	3.65323	1.83412
1	11020736	11021181	atac_peak_917	40	.	3.64408	6.22377	4.04275
1	11057797	11058005	atac_peak_920	21	.	3.17161	3.97634	2.11459
1	11062391	11062634	atac_peak_921	41	.	4.22464	6.34755	4.14949
1	11063913	11064113	atac_peak_922	38	.	4.08939	5.99937	3.82498
1	11204032	11205511	atac_peak_923	17	.	2.98166	3.52832	1.70826
1	11221627	11221938	atac_peak_924	14	.	2.66613	3.21361	1.49810
1	11222763	11222865	atac_peak_924	14	.	2.66613	3.21361	1.49810
1	11230464	11232000	atac_peak_925	88	.	3.78253	11.14997	8.82026
1	11238532	11239978	atac_peak_926	30	.	2.98042	5.03707	3.05790
1	11249998	11250347	atac_peak_928	200	.	6.01805	22.84975	20.00237
1	11252911	11253204	atac_peak_929	44	.	3.20115	6.66398	4.43753
1	11270804	11270925	atac_peak_931	16	.	2.57670	3.45430	1.67802
1	11272475	11273088	atac_peak_932	40	.	3.57803	6.23686	4.06451
1	11279326	11279761	atac_peak_933	24	.	3.06288	4.40621	2.46376
1	11282578	11282859	atac_peak_934	41	.	3.69695	6.25601	4.12512
1	11290588	11291129	atac_peak_935	41	.	3.87022	6.33834	4.16409
1	11314353	11315607	atac_peak_936	122	.	5.26074	14.66614	12.22707
1	11330622	11331435	atac_peak_937	64	.	4.35255	8.71961	6.40297
1	11343852	11344072	atac_peak_938	24	.	2.68390	4.34098	2.41220
1	11346006	11346556	atac_peak_939	90	.	4.19262	11.48211	9.06546
1	11361565	11363197	atac_peak_942	52	.	3.58260	7.47051	5.23872
1	11373103	11373321	atac_peak_943	37	.	3.70911	5.86309	3.75952
1	11378698	11378889	atac_peak_944	29	.	3.02545	5.00981	2.97361
1	11381091	11381615	atac_peak_945	22	.	2.69397	4.11752	2.24015
1	11383041	11383376	atac_peak_946	31	.	3.03204	5.21060	3.16146
1	11397626	11397894	atac_peak_947	43	.	3.85233	6.54953	4.36841
1	11399485	11399782	atac_peak_948	89	.	5.16070	11.37700	8.92427
1	11406443	11406643	atac_peak_950	29	.	3.15978	5.01318	2.96205
1	11416616	11416833	atac_peak_952	20	.	2.48107	3.93129	2.05377
1	11418177	11418400	atac_peak_953	30	.	2.81337	5.11118	3.07118
1	11424715	11424932	atac_peak_954	37	.	3.64193	5.85302	3.71548
1	11432104	11432577	atac_peak_955	60	.	3.63074	8.42739	6.06172
1	11434741	11435575	atac_peak_956	47	.	3.22785	6.88176	4.70400
1	11448762	11449114	atac_peak_958	26	.	2.83228	4.68727	2.69760
1	11457150	11457624	atac_peak_960	15	.	2.45626	3.24052	1.50729
1	11459347	11459562	atac_peak_961	53	.	3.84408	7.63726	5.34098
1	11464672	11465221	atac_peak_962	13	.	2.37419	2.96862	1.31349
1	11470541	11470805	atac_peak_963	15	.	2.54877	3.22093	1.50554
1	11476658	11476875	atac_peak_964	20	.	2.89561	3.97733	2.08643
1	11482141	11482483	atac_peak_965	116	.	5.97161	14.31078	11.68712
1	11500854	11501114	atac_peak_966	40	.	3.31554	6.27386	4.08660
1	11509053	11509282	atac_peak_967	24	.	2.91887	4.38534	2.42081
1	11510083	11510566	atac_peak_968	18	.	2.65984	3.67561	1.85099
1	11516027	11516177	atac_peak_970	18	.	2.68253	3.63820	1.80938
1	11521546	11521724	atac_peak_971	17	.	2.71067	3.47204	1.70117
1	11553652	11553890	atac_peak_973	44	.	3.39876	6.65186	4.46373
1	11555295	11556144	atac_peak_974	34	.	3.10732	5.49203	3.46619
1	11564147	11565472	atac_peak_975	43	.	3.33926	6.50332	4.36450
1	11574186	11574400	atac_peak_976	19	.	2.64101	3.77479	1.93533
1	11580446	11581032	atac_peak_977	36	.	3.63400	5.77112	3.65795
1	11636946	11637291	atac_peak_978	15	.	2.70199	3.32170	1.57022
1	11655162	11655335	atac_peak_980	25	.	2.30643	4.47502	2.52752
1	11656235	11657615	atac_peak_981	182	.	4.65494	20.89617	18.20719
1	11703504	11703967	atac_peak_982	39	.	4.10866	6.09150	3.92635
1	11712233	11712496	atac_peak_983	84	.	5.85584	10.89119	8.43497
1	11719099	11719540	atac_peak_984	25	.	3.46861	4.55540	2.55075
1	11761535	11762196	atac_peak_986	14	.	2.48649	3.18936	1.47001
1	11767197	11767753	atac_peak_987	113	.	4.45191	13.80213	11.30294
1	11773318	11774101	atac_peak_988	15	.	2.70978	3.27906	1.54274
1	11835375	11836467	atac_peak_989	17	.	2.64271	3.55241	1.75970
1	11842484	11842847	atac_peak_990	46	.	4.42046	6.88677	4.66237
1	11866446	11866717	atac_peak_994	151	.	5.47245	17.84391	15.14301
1	11876762	11876985	atac_peak_995	19	.	2.66902	3.77900	1.93582
1	11883091	11884268	atac_peak_996	16	.	2.56013	3.38489	1.62563
1	11890220	11890657	atac_peak_997	20	.	2.74168	3.92641	2.09144
1	11892516	11892740	atac_peak_998	39	.	3.44479	6.08689	3.94558
1	11900028	11900916	atac_peak_999	35	.	3.07932	5.58050	3.52166
1	11903138	11903796	atac_peak_1000	13	.	2.25278	2.98519	1.33327
1	11906020	11906614	atac_peak_1001	19	.	2.78941	3.82620	1.97791
1	11933993	11934143	atac_peak_1003	13	.	2.37025	3.06624	1.38243
1	11942749	11943531	atac_peak_1004	31	.	2.52266	5.12984	3.15105
1	11947688	11947998	atac_peak_1005	37	.	3.12264	5.85108	3.71158
1	12085364	12085594	atac_peak_1006	32	.	3.72062	5.26593	3.23053
1	12130054	12130395	atac_peak_1007	86	.	5.91292	11.06916	8.60868
1	12191902	12192098	atac_peak_1008	37	.	4.01694	5.86872	3.73017
1	12224595	12224781	atac_peak_1009	18	.	3.05805	3.68123	1.82786
1	12245576	12246035	atac_peak_1010	18	.	3.09146	3.75381	1.88883
1	12312737	12313304	atac_peak_1011	136	.	7.14943	16.23668	13.65816
1	12318115	12319902	atac_peak_1012	133	.	6.34955	15.88496	13.36757
1	12399983	12400349	atac_peak_1014	14	.	2.69503	3.16307	1.46652
1	12403400	12403607	atac_peak_1015	34	.	3.62319	5.54921	3.42460
1	12593695	12595044	atac_peak_1018	30	.	3.36749	5.06402	3.05977
1	12608154	12608465	atac_peak_1019	15	.	2.74140	3.31747	1.56377
1	12621334	12622401	atac_peak_1020	15	.	2.76383	3.26976	1.52667
1	12636231	12636673	atac_peak_1021	15	.	2.65606	3.33984	1.59398
1	12637568	12637730	atac_peak_1022	14	.	2.56893	3.22928	1.49836
1	12641553	12641652	atac_peak_1023	11	.	2.38825	2.78339	1.16977
1	12652599	12653208	atac_peak_1024	11	.	2.43201	2.74021	1.12876
1	12678915	12679223	atac_peak_1025	47	.	4.41822	6.97555	4.74125
1	12693295	12693934	atac_peak_1026	17	.	2.97928	3.57520	1.78956
1	12701757	12702015	atac_peak_1027	67	.	5.06701	9.06799	6.78487
1	12729737	12729978	atac_peak_1028	14	.	2.82121	3.20477	1.45347
1	12763890	12764105	atac_peak_1029	18	.	2.96983	3.61836	1.80292
1	12764991	12765267	atac_peak_1030	34	.	3.75047	5.58702	3.46040
1	12770649	12771229	atac_peak_1032	12	.	2.61215	2.93414	1.27120
1	12772811	12773288	atac_peak_1033	17	.	2.91202	3.51318	1.72921
1	12779728	12779906	atac_peak_1034	33	.	3.75862	5.37124	3.31785
1	12812920	12813125	atac_peak_1035	16	.	2.63506	3.44444	1.67864
1	12815692	12816015	atac_peak_1036	67	.	4.51389	9.09785	6.74290
1	12891456	12892253	atac_peak_1037	16	.	2.94339	3.44763	1.64215
1	13133953	13134557	atac_peak_1040	22	.	3.27013	4.18032	2.26495
1	13139459	13140270	atac_peak_1041	14	.	2.73171	3.12195	1.42511
1	13253267	13253354	atac_peak_1045	12	.	2.53114	2.88836	1.25176
1	13255085	13255347	atac_peak_1046	117	.	6.05327	14.35838	11.79803
1	13259618	13259821	atac_peak_1047	37	.	3.99324	5.88699	3.77520
1	13346948	13347610	atac_peak_1050	21	.	2.81648	3.98855	2.12145
1	13350310	13350582	atac_peak_1051	113	.	6.20333	13.97866	11.38574
1	13373366	13373614	atac_peak_1054	21	.	3.08182	4.00185	2.11606
1	13379500	13379635	atac_peak_1055	29	.	3.47666	5.00759	2.99382
1	13384354	13384902	atac_peak_1056	21	.	2.98382	3.99754	2.13077
1	13404631	13405638	atac_peak_1058	23	.	3.13038	4.26155	2.32235
1	13417655	13418497	atac_peak_1059	21	.	2.94468	4.02648	2.12974
1	13422451	13422679	atac_peak_1061	11	.	2.48961	2.81083	1.19280
1	13461043	13461257	atac_peak_1064	26	.	3.46573	4.63137	2.66566
1	13462601	13462650	atac_peak_1064	26	.	3.46573	4.63137	2.66566
1	13480592	13480905	atac_peak_1066	17	.	2.98793	3.53641	1.71131
1	13582355	13583237	atac_peak_1067	27	.	3.36799	4.79200	2.79255
1	13592372	13592669	atac_peak_1068	20	.	3.07765	3.91465	2.04548
1	13594370	13594659	atac_peak_1069	27	.	3.43468	4.74848	2.76694
1	13613350	13613548	atac_peak_1072	33	.	3.47122	5.44173	3.36855
1	13623250	13623583	atac_peak_1074	13	.	2.58251	3.07884	1.38090
1	13632270	13632532	atac_peak_1076	78	.	4.65726	10.31175	7.84785
1	13640795	13641560	atac_peak_1077	115	.	4.39035	14.14761	11.57199
1	13650229	13650480	atac_peak_1079	22	.	2.73822	4.13118	2.21929
1	13660406	13660486	atac_peak_1080	14	.	2.34451	3.08847	1.40555
1	13671725	13673711	atac_peak_1081	17	.	2.72249	3.53165	1.74964
1	13681138	13681247	atac_peak_1082	37	.	3.80914	5.93471	3.76362
1	13687386	13687669	atac_peak_1083	21	.	2.88458	3.99532	2.12874
1	13688487	13688792	atac_peak_1084	17	.	2.70468	3.52804	1.72486
1	13699008	13699638	atac_peak_1085	43	.	3.38013	6.45645	4.31603
1	13701684	13702399	atac_peak_1086	16	.	2.57004	3.45498	1.67859
1	13746138	13746221	atac_peak_1089	14	.	2.47067	3.19882	1.48108
1	13755726	13759213	atac_peak_1090	30	.	2.58686	5.05838	3.07270
1	13778522	13778722	atac_peak_1092	12	.	2.45276	2.94949	1.29095
1	13781273	13781532	atac_peak_1093	13	.	2.48920	3.07312	1.38821
1	13794129	13794315	atac_peak_1095	25	.	3.15133	4.52595	2.58660
1	13801503	13801555	atac_peak_1096	13	.	2.56856	2.99882	1.32653
1	13814429	13814575	atac_peak_1097	16	.	2.62143	3.35854	1.61119
1	13825379	13826317	atac_peak_1098	15	.	2.62380	3.31415	1.57166
1	13850371	13850787	atac_peak_1100	13	.	2.58573	3.00595	1.33759
1	13851905	13852346	atac_peak_1101	14	.	2.75689	3.20838	1.49255
1	13863550	13864035	atac_peak_1103	30	.	3.17621	5.12317	3.08245
1	13864974	13865118	atac_peak_1104	19	.	2.66983	3.82444	1.99808
1	13873962	13874823	atac_peak_1105	18	.	2.81011	3.60823	1.80106
1	13879960	13880852	atac_peak_1106	20	.	2.78424	3.90099	2.04312
1	13901509	13901717	atac_peak_1107	27	.	3.10098	4.73144	2.73864
1	13903825	13904469	atac_peak_1108	24	.	3.23246	4.38916	2.45287
1	13972277	13972952	atac_peak_1109	20	.	3.19776	3.98467	2.08516
1	13982555	13983322	atac_peak_1111	15	.	2.46668	3.21834	1.50832
1	13996125	13996305	atac_peak_1113	14	.	2.45300	3.17977	1.47422
1	14007637	14008234	atac_peak_1114	23	.	2.82373	4.24417	2.31875
1	14017387	14017675	atac_peak_1115	18	.	2.79718	3.73609	1.88742
1	14021125	14021740	atac_peak_1116	15	.	2.55467	3.27889	1.54889
1	14028326	14028599	atac_peak_1117	42	.	3.47101	6.45169	4.26044
1	14034374	14034574	atac_peak_1118	23	.	2.92527	4.29866	2.38243
1	14139187	14139526	atac_peak_1120	20	.	3.10628	3.89459	2.03227
1	14165083	14165541	atac_peak_1122	290	.	6.39890	32.11409	29.07088
1	14166444	14167226	atac_peak_1123	137	.	4.46447	16.42535	13.76560
1	14203386	14203721	atac_peak_1124	255	.	8.77624	28.54608	25.52244
1	14219659	14219725	atac_peak_1126	12	.	2.49078	2.87605	1.22184
1	14264818	14265252	atac_peak_1127	17	.	2.82676	3.58621	1.77578
1	14283015	14283242	atac_peak_1129	30	.	3.42042	5.15012	3.09311
1	14292548	14293182	atac_peak_1130	13	.	2.55871	2.98833	1.31404
1	14303617	14303774	atac_peak_1131	14	.	2.54963	3.16849	1.45285
1	14317185	14318730	atac_peak_1132	176	.	4.65975	20.34606	17.64973
1	14325505	14325709	atac_peak_1133	14	.	2.68719	3.12874	1.42403
1	14331362	14332230	atac_peak_1134	20	.	3.04921	3.95084	2.09033
1	14341076	14341263	atac_peak_1135	42	.	3.95311	6.46192	4.27099
1	14347674	14349055	atac_peak_1136	67	.	4.03330	9.08004	6.78801
1	14365978	14366859	atac_peak_1138	22	.	3.04099	4.13277	2.23815
1	14385565	14386144	atac_peak_1140	59	.	3.84512	8.32056	5.97637
1	14393091	14393486	atac_peak_1142	90	.	3.90437	11.57192	9.09127
1	14395957	14396245	atac_peak_1143	101	.	3.99765	12.63443	10.13483
1	14398912	14399589	atac_peak_1144	34	.	3.01935	5.52157	3.42253
1	14405700	14405898	atac_peak_1145	24	.	2.93392	4.37278	2.41662
1	14408848	14409303	atac_peak_1146	74	.	4.40779	9.83708	7.45019
1	14415126	14415726	atac_peak_1147	31	.	3.56616	5.19228	3.16569
1	14422490	14422804	atac_peak_1148	12	.	2.54237	2.89616	1.26124
1	14423932	14425020	atac_peak_1149	27	.	3.15973	4.73110	2.79460
1	14429341	14430354	atac_peak_1150	18	.	3.00246	3.68676	1.86201
1	14442648	14442746	atac_peak_1151	26	.	3.54125	4.71648	2.68825
1	14447909	14448105	atac_peak_1152	35	.	3.64572	5.63139	3.55238
1	14461075	14461428	atac_peak_1154	20	.	3.14604	3.92193	2.06254
1	14594369	14594399	atac_peak_1157	13	.	2.65417	3.07581	1.38709
1	14605408	14605632	atac_peak_1159	50	.	4.32490	7.28950	5.02287
1	14626007	14626086	atac_peak_1161	14	.	2.78802	3.15173	1.44552
1	14711897	14712258	atac_peak_1164	30	.	3.66832	5.04750	3.00471
1	14719143	14719343	atac_peak_1165	17	.	3.01898	3.60833	1.77476
1	14726930	14727543	atac_peak_1166	17	.	2.98149	3.52407	1.70206
1	14741138	14742091	atac_peak_1167	13	.	2.66254	3.04258	1.36071
1	14750735	14751255	atac_peak_1168	11	.	2.56337	2.80506	1.18705
1	14767319	14767332	atac_peak_1169	13	.	2.60656	3.02761	1.35890
1	14813149	14813393	atac_peak_1171	40	.	4.17739	6.21545	4.02122
1	14818748	14819708	atac_peak_1172	41	.	3.87708	6.23930	4.18739
1	14831001	14831180	atac_peak_1173	16	.	2.96327	3.48716	1.67286
1	14874797	14875072	atac_peak_1174	20	.	3.01910	3.88987	2.03125
1	14931577	14932015	atac_peak_1175	14	.	2.77295	3.12234	1.42403
1	14939296	14939754	atac_peak_1176	11	.	2.52151	2.73699	1.13320
1	15101582	15101782	atac_peak_1179	16	.	2.94226	3.44846	1.64509
1	15137580	15137883	atac_peak_1180	16	.	2.93633	3.43448	1.63259
1	15232767	15233320	atac_peak_1181	16	.	2.96726	3.49623	1.68077
1	15279970	15280388	atac_peak_1185	19	.	3.04179	3.78849	1.96529
1	15281340	15281575	atac_peak_1186	66	.	5.25451	9.08501	6.68871
1	15358345	15359187	atac_peak_1189	35	.	3.57692	5.58108	3.52488
1	15428027	15428100	atac_peak_1193	20	.	3.07367	3.96674	2.08441
1	15446459	15446488	atac_peak_1195	12	.	2.62302	2.95326	1.28633
1	15473028	15474393	atac_peak_1199	33	.	3.64221	5.43405	3.36951
1	15543418	15543644	atac_peak_1203	36	.	3.83174	5.82579	3.68163
1	15590235	15591462	atac_peak_1208	83	.	4.25394	10.67245	8.34099
1	15600886	15601224	atac_peak_1209	23	.	3.15656	4.26218	2.34666
1	15613039	15613468	atac_peak_1211	23	.	3.29144	4.23407	2.31347
1	15638903	15639193	atac_peak_1214	72	.	4.89172	9.63954	7.23124
1	15645464	15645755	atac_peak_1215	17	.	2.82563	3.49915	1.71977
1	15665348	15666431	atac_peak_1217	14	.	2.60834	3.18370	1.48043
1	15680650	15680922	atac_peak_1219	128	.	6.80177	15.51693	12.83397
1	15696114	15696926	atac_peak_1220	332	.	7.45343	36.27497	33.21167
1	15716806	15718340	atac_peak_1221	246	.	5.32291	27.56688	24.62747
1	15742261	15743043	atac_peak_1223	24	.	3.41749	4.44691	2.46126
1	15799441	15800347	atac_peak_1227	24	.	3.27074	4.35658	2.41933
1	15884808	15885424	atac_peak_1229	15	.	2.72811	3.26986	1.53158
1	15907651	15908599	atac_peak_1231	28	.	3.58072	4.86410	2.85143
1	15910485	15910701	atac_peak_1232	29	.	3.56837	4.97458	2.94469
1	15920329	15920453	atac_peak_1233	19	.	2.86122	3.80240	1.96032
1	15925209	15926069	atac_peak_1234	30	.	3.50168	5.01925	3.03426
1	15948164	15949039	atac_peak_1235	15	.	2.89682	3.35506	1.57023
1	15985915	15986133	atac_peak_1236	97	.	5.18444	12.24903	9.72177
1	15990088	15991413	atac_peak_1237	41	.	3.13088	6.27736	4.18784
1	15992273	15992537	atac_peak_1238	74	.	3.98433	9.84079	7.42343
1	15998108	15998308	atac_peak_1239	46	.	3.63009	6.85863	4.65079
1	16001049	16001249	atac_peak_1240	31	.	3.28893	5.22328	3.19726
1	16007409	16007597	atac_peak_1241	12	.	2.54348	2.89796	1.26269
1	16009028	16009367	atac_peak_1242	16	.	2.71533	3.36071	1.60670
1	16016305	16016668	atac_peak_1243	16	.	2.82138	3.35523	1.60080
1	16023391	16023657	atac_peak_1244	36	.	3.50216	5.83019	3.69149
1	16029614	16030085	atac_peak_1245	30	.	3.22252	5.07714	3.06878
1	16040371	16040660	atac_peak_1246	66	.	4.54157	9.02474	6.64874
1	16056690	16057278	atac_peak_1247	59	.	4.11281	8.23042	5.99447
1	16071891	16072392	atac_peak_1248	67	.	4.27232	8.93808	6.70476
1	16077692	16078065	atac_peak_1249	132	.	6.42304	15.96153	13.29994
1	16088422	16089038	atac_peak_1250	123	.	5.18999	14.83992	12.32358
1	16102476	16102766	atac_peak_1252	40	.	3.93886	6.16852	4.02249
1	16107338	16108150	atac_peak_1253	36	.	3.64070	5.72356	3.67164
1	16124352	16124630	atac_peak_1256	24	.	3.26111	4.43111	2.47508
1	16133340	16133689	atac_peak_1258	25	.	3.09565	4.51999	2.59017
1	16145887	16146129	atac_peak_1259	112	.	6.53882	13.86273	11.26027
1	16158763	16159066	atac_peak_1260	16	.	2.83377	3.41030	1.62988
1	16206724	16207098	atac_peak_1263	50	.	4.28444	7.27160	5.08843
1	16232501	16232864	atac_peak_1265	15	.	2.71444	3.26576	1.53985
1	16333479	16333742	atac_peak_1267	77	.	4.91382	10.21450	7.75439
1	16338680	16339309	atac_peak_1268	86	.	4.49864	11.01339	8.60357
1	16348357	16349008	atac_peak_1269	35	.	3.45593	5.64908	3.54666
1	16353926	16354175	atac_peak_1270	14	.	2.60501	3.17647	1.47605
1	16410359	16411006	atac_peak_1277	32	.	3.41388	5.30476	3.25265
1	16415660	16416013	atac_peak_1278	78	.	4.98600	10.25192	7.80093
1	16426860	16427115	atac_peak_1279	45	.	4.14588	6.78810	4.56576
1	16441008	16441208	atac_peak_1282	20	.	3.12988	3.96479	2.07436
1	16455551	16455828	atac_peak_1283	16	.	2.70880	3.47159	1.69168
1	16457759	16458008	atac_peak_1284	17	.	2.74217	3.60110	1.79045
1	16460527	16460748	atac_peak_1285	25	.	3.02265	4.45057	2.50748
1	16467270	16467542	atac_peak_1286	30	.	3.40431	5.09831	3.07247
1	16472421	16472671	atac_peak_1287	51	.	4.02036	7.26253	5.13833
1	16481557	16481793	atac_peak_1288	24	.	3.09800	4.44069	2.48666
1	16483542	16483874	atac_peak_1289	21	.	2.93712	3.99472	2.11727
1	16501939	16503183	atac_peak_1290	43	.	3.44780	6.54484	4.35105
1	16509555	16510279	atac_peak_1291	21	.	2.85982	4.01456	2.12941
1	16511700	16512370	atac_peak_1292	13	.	2.62753	3.06365	1.38899
1	16521260	16522268	atac_peak_1293	18	.	2.81388	3.69937	1.88737
1	16539499	16540046	atac_peak_1295	17	.	2.96661	3.52710	1.71700
1	16544963	16545807	atac_peak_1296	64	.	3.99873	8.84883	6.48406
1	16555473	16555721	atac_peak_1297	76	.	4.40311	10.05035	7.62606
1	16585482	16585726	atac_peak_1299	57	.	4.86862	8.02512	5.70227
1	16611353	16611603	atac_peak_1300	30	.	3.73181	5.16717	3.09109
1	16625978	16626143	atac_peak_1302	20	.	3.03951	3.94888	2.07922
1	16628409	16629247	atac_peak_1303	20	.	3.06013	3.95363	2.09934
1	16637378	16638077	atac_peak_1304	22	.	3.07525	4.14090	2.23568
1	16761018	16761266	atac_peak_1306	17	.	3.00573	3.57388	1.74197
1	16765151	16765348	atac_peak_1307	14	.	2.74257	3.17866	1.46341
1	16809276	16809603	atac_peak_1308	70	.	5.39042	9.46428	7.05597
1	16865316	16865859	atac_peak_1310	18	.	2.90031	3.64048	1.83556
1	16886860	16888711	atac_peak_1312	22	.	2.98584	4.12373	2.22661
1	16903634	16905365	atac_peak_1316	23	.	2.78341	4.27492	2.35859
1	16914186	16914490	atac_peak_1317	13	.	2.57845	3.03563	1.34860
1	16923446	16923971	atac_peak_1318	13	.	2.64479	3.03380	1.34410
1	16972343	16972600	atac_peak_1320	14	.	2.80215	3.16687	1.42403
1	16975902	16976204	atac_peak_1321	28	.	3.52057	4.79505	2.80376
1	16991053	16991295	atac_peak_1322	20	.	3.11956	3.88750	2.04399
1	17011036	17011485	atac_peak_1325	15	.	2.60831	3.28877	1.54546
1	17015082	17016087	atac_peak_1326	29	.	3.07355	4.92682	2.91731
1	17017973	17018221	atac_peak_1327	14	.	2.46603	3.21219	1.49665
1	17022092	17022553	atac_peak_1328	52	.	4.04756	7.48998	5.24058
1	17027871	17028713	atac_peak_1329	34	.	3.46162	5.52899	3.48201
1	17034513	17034943	atac_peak_1330	14	.	2.61974	3.19406	1.48076
1	17064352	17064548	atac_peak_1331	22	.	3.15752	4.15762	2.25022
1	17079566	17079646	atac_peak_1332	24	.	3.18955	4.39876	2.43771
1	17086385	17087032	atac_peak_1333	28	.	3.29827	4.85175	2.83384
1	17103996	17104588	atac_peak_1335	14	.	2.68687	3.12817	1.41142
1	17111259	17111454	atac_peak_1336	20	.	3.17116	3.91400	2.01464
1	17136089	17136361	atac_peak_1337	40	.	3.63429	6.15015	4.01032
1	17159856	17160062	atac_peak_1339	28	.	2.81346	4.90391	2.87837
1	17163402	17164266	atac_peak_1340	73	.	3.78441	9.81216	7.37078
1	17166185	17166421	atac_peak_1341	26	.	2.67129	4.61714	2.65794
1	17183216	17183470	atac_peak_1342	32	.	3.58182	5.30889	3.26210
1	17184819	17185131	atac_peak_1343	120	.	6.50245	14.66813	12.04100
1	17194859	17195125	atac_peak_1344	120	.	6.94987	14.66145	12.00833
1	17237813	17238173	atac_peak_1348	15	.	2.73778	3.28861	1.55698
1	17241769	17242613	atac_peak_1349	16	.	2.87882	3.37870	1.63278
1	17270336	17270492	atac_peak_1350	16	.	2.90186	3.46267	1.68370
1	17276878	17278168	atac_peak_1352	154	.	4.70067	18.06160	15.40372
1	17290809	17291116	atac_peak_1353	32	.	3.67942	5.33489	3.26850
1	17296235	17297176	atac_peak_1354	25	.	3.08203	4.45742	2.50847
1	17319380	17320370	atac_peak_1356	13	.	2.56888	3.03723	1.36349
1	17325945	17326181	atac_peak_1357	50	.	4.03311	7.28013	5.06071
1	17329176	17329376	atac_peak_1358	14	.	2.52375	3.15675	1.45242
1	17333465	17333645	atac_peak_1359	24	.	2.91922	4.44390	2.48682
1	17339904	17340227	atac_peak_1360	22	.	2.73900	4.21085	2.28960
1	17341748	17342117	atac_peak_1361	75	.	4.31157	9.93822	7.52451
1	17364888	17365150	atac_peak_1362	24	.	2.99631	4.41735	2.47740
1	17382437	17382776	atac_peak_1363	15	.	2.69731	3.32611	1.58332
1	17388687	17389194	atac_peak_1364	13	.	2.54460	2.97066	1.30397
1	17408096	17408784	atac_peak_1365	16	.	2.68160	3.42235	1.65243
1	17413853	17414352	atac_peak_1366	37	.	3.66198	5.88159	3.77088
1	17426887	17428728	atac_peak_1368	40	.	3.22051	6.13868	4.00587
1	17445966	17446868	atac_peak_1371	30	.	3.18348	5.04995	3.00360
1	17451536	17451701	atac_peak_1372	53	.	3.97094	7.57182	5.30923
1	17463922	17464089	atac_peak_1374	42	.	3.89003	6.43811	4.25135
1	17484770	17485508	atac_peak_1376	12	.	2.49244	2.86761	1.22201
1	17508609	17509300	atac_peak_1379	44	.	3.37385	6.52598	4.40086
1	17518352	17518606	atac_peak_1381	24	.	2.78139	4.43654	2.48222
1	17536985	17537101	atac_peak_1382	30	.	3.02612	5.09044	3.06547
1	17559015	17559224	atac_peak_1384	24	.	3.03224	4.42100	2.48617
1	17565928	17566211	atac_peak_1385	32	.	3.19645	5.29492	3.27504
1	17586624	17587269	atac_peak_1388	30	.	3.22550	5.14939	3.09343
1	17595443	17596887	atac_peak_1389	40	.	3.17526	6.09903	4.01146
1	17599594	17599934	atac_peak_1390	22	.	2.58159	4.13596	2.22457
1	17619730	17620068	atac_peak_1391	17	.	2.67225	3.50413	1.72063
1	17623690	17623913	atac_peak_1392	56	.	4.38075	7.97980	5.64843
1	17625782	17625983	atac_peak_1393	25	.	3.37721	4.59282	2.57703
1	17633980	17634168	atac_peak_1394	15	.	2.78453	3.31538	1.56356
1	17707961	17708638	atac_peak_1398	26	.	3.51800	4.67931	2.66582
1	17718847	17719066	atac_peak_1401	24	.	3.31063	4.40730	2.44813
1	17726769	17727192	atac_peak_1402	17	.	2.83139	3.56506	1.77549
1	17730534	17730740	atac_peak_1403	43	.	3.72286	6.52538	4.33433
1	17733087	17733326	atac_peak_1404	15	.	2.64348	3.25994	1.53981
1	17740468	17741661	atac_peak_1405	66	.	4.33651	8.87355	6.60542
1	17769230	17769488	atac_peak_1408	27	.	3.58510	4.81408	2.77160
1	17802194	17802789	atac_peak_1409	23	.	3.25671	4.31971	2.37771
1	17806652	17807291	atac_peak_1410	22	.	3.04449	4.09124	2.21872
1	17808095	17808311	atac_peak_1410	22	.	3.04449	4.09124	2.21872
1	17829346	17830052	atac_peak_1411	16	.	2.82654	3.42939	1.66062
1	17861498	17862040	atac_peak_1413	20	.	3.01709	3.94250	2.07533
1	17870903	17871121	atac_peak_1414	13	.	2.56969	2.97244	1.31395
1	17882824	17883319	atac_peak_1416	16	.	2.77850	3.47260	1.68782
1	17893362	17893738	atac_peak_1418	76	.	4.43792	10.02634	7.69686
1	17908263	17908644	atac_peak_1419	107	.	4.39472	13.29769	10.78674
1	17921440	17921689	atac_peak_1421	13	.	2.38900	3.00373	1.33813
1	17936285	17937358	atac_peak_1422	26	.	3.08064	4.64086	2.66754
1	17948432	17948724	atac_peak_1423	72	.	5.38196	9.65249	7.24335
1	17957681	17957906	atac_peak_1424	33	.	3.73371	5.50364	3.39797
1	17971445	17972030	atac_peak_1426	28	.	3.19966	4.76781	2.80139
1	17985607	17985888	atac_peak_1427	33	.	3.43696	5.41418	3.34039
1	17991594	17991821	atac_peak_1428	16	.	2.75125	3.45808	1.67750
1	18021886	18022033	atac_peak_1430	20	.	2.81229	3.91175	2.05437
1	18033409	18034514	atac_peak_1432	24	.	2.69990	4.34557	2.41473
1	18049430	18049626	atac_peak_1433	20	.	2.59421	3.91102	2.03766
1	18050657	18050857	atac_peak_1434	13	.	2.32911	2.98169	1.30231
1	18078883	18079659	atac_peak_1436	42	.	4.25296	6.45876	4.27171
1	18150734	18151091	atac_peak_1437	15	.	2.89487	3.35505	1.57310
1	18183770	18184461	atac_peak_1438	65	.	4.62195	8.79054	6.52134
1	18186086	18186540	atac_peak_1439	12	.	2.42905	2.88014	1.23251
1	18196859	18198627	atac_peak_1440	37	.	3.26116	5.77394	3.75165
1	18207304	18208595	atac_peak_1441	15	.	2.78525	3.32930	1.56580
1	18218907	18219805	atac_peak_1443	26	.	2.95030	4.55102	2.60347
1	18221738	18222030	atac_peak_1444	11	.	2.28722	2.74719	1.13768
1	18227900	18228277	atac_peak_1445	66	.	4.65850	8.92240	6.66632
1	18279252	18279462	atac_peak_1446	26	.	3.54378	4.72202	2.69300
1	18332303	18333263	atac_peak_1449	26	.	3.47071	4.59364	2.60412
1	18345347	18345997	atac_peak_1450	53	.	4.14646	7.57720	5.30797
1	18352431	18352946	atac_peak_1451	15	.	2.79404	3.27960	1.53857
1	18374783	18376181	atac_peak_1452	18	.	2.92078	3.62027	1.80870
1	18479391	18479830	atac_peak_1454	46	.	4.10618	6.79188	4.61282
1	18495176	18495467	atac_peak_1456	63	.	4.80312	8.69153	6.34017
1	18501050	18501454	atac_peak_1457	51	.	4.16590	7.41758	5.13402
1	18502778	18503853	atac_peak_1458	22	.	3.00594	4.08614	2.20352
1	18517696	18518028	atac_peak_1459	25	.	3.14670	4.55179	2.59170
1	18536313	18537819	atac_peak_1462	88	.	3.96415	11.26928	8.85498
1	18548380	18549016	atac_peak_1463	18	.	2.85816	3.70716	1.88659
1	18550851	18551336	atac_peak_1464	13	.	2.62029	3.09684	1.39904
1	18571028	18571706	atac_peak_1465	89	.	5.18844	11.45804	8.93060
1	18575539	18575820	atac_peak_1466	50	.	3.33373	7.23404	5.00606
1	18577304	18577837	atac_peak_1467	232	.	7.32591	26.08263	23.27269
1	18594975	18595203	atac_peak_1468	39	.	4.08479	6.05135	3.90005
1	18600471	18601362	atac_peak_1469	138	.	5.74842	16.53244	13.84765
1	18638425	18638540	atac_peak_1472	52	.	4.70917	7.52502	5.20672
1	18652849	18653560	atac_peak_1473	130	.	5.57251	15.67828	13.03902
1	18690389	18691433	atac_peak_1474	104	.	4.51896	12.95716	10.43739
1	18706242	18707257	atac_peak_1476	173	.	5.61197	19.98106	17.38495
1	18774639	18774839	atac_peak_1477	17	.	2.87319	3.51191	1.70617
1	18778239	18778378	atac_peak_1478	31	.	3.35246	5.27280	3.18545
1	18783344	18784128	atac_peak_1479	28	.	2.82424	4.83720	2.86032
1	18787010	18787362	atac_peak_1480	40	.	3.23701	6.20836	4.02160
1	18794031	18794596	atac_peak_1481	11	.	2.33991	2.80256	1.18627
1	18801200	18801402	atac_peak_1482	21	.	2.60590	4.05899	2.16867
1	18803817	18804029	atac_peak_1483	10	.	2.10886	2.68364	1.09011
1	18806254	18806491	atac_peak_1484	57	.	3.55338	8.00744	5.70391
1	18809471	18809723	atac_peak_1485	54	.	3.68909	7.74876	5.45301
1	18815224	18816000	atac_peak_1486	27	.	2.74187	4.66527	2.71548
1	18824483	18825168	atac_peak_1487	17	.	2.38447	3.50431	1.72246
1	18839442	18839653	atac_peak_1490	24	.	2.80560	4.32176	2.41906
1	18874994	18875194	atac_peak_1491	20	.	3.17519	3.92829	2.03048
1	18929867	18931299	atac_peak_1493	123	.	4.48360	14.90841	12.35224
1	18962109	18962297	atac_peak_1494	79	.	5.42522	10.46064	7.99375
1	18967817	18969448	atac_peak_1495	33	.	3.45889	5.39501	3.33460
1	18996957	18997214	atac_peak_1497	45	.	3.56952	6.70434	4.50504
1	18999729	19000113	atac_peak_1498	21	.	2.64856	4.01373	2.15673
1	19032025	19033477	atac_peak_1501	15	.	2.84368	3.34051	1.58902
1	19233640	19234923	atac_peak_1502	22	.	3.27041	4.14803	2.22397
1	19275043	19275617	atac_peak_1503	66	.	4.24427	8.86036	6.60197
1	19291231	19292662	atac_peak_1505	31	.	3.09461	5.17462	3.15742
1	19309325	19309536	atac_peak_1507	63	.	5.14403	8.70319	6.31366
1	19315539	19315685	atac_peak_1508	24	.	3.41512	4.46502	2.49235
1	19323732	19324829	atac_peak_1509	21	.	3.20742	4.05387	2.17220
1	19343997	19344449	atac_peak_1511	23	.	3.36901	4.35775	2.39733
1	19356258	19356943	atac_peak_1512	19	.	3.11108	3.79954	1.92950
1	19471210	19471542	atac_peak_1513	14	.	2.78953	3.20098	1.49389
1	19474694	19475285	atac_peak_1514	38	.	4.06706	6.00700	3.86331
1	19566986	19567238	atac_peak_1515	105	.	6.64450	13.10686	10.51924
1	19580131	19581332	atac_peak_1516	183	.	6.77211	21.07842	18.31854
1	19797461	19798281	atac_peak_1517	22	.	3.19011	4.19918	2.28535
1	19802212	19802445	atac_peak_1518	22	.	2.94009	4.14278	2.23196
1	19809458	19809645	atac_peak_1519	11	.	2.56761	2.80794	1.19051
1	19825117	19825317	atac_peak_1520	24	.	2.90433	4.40069	2.45262
1	19837711	19837932	atac_peak_1521	22	.	2.93492	4.21082	2.29047
1	19843460	19844416	atac_peak_1523	14	.	2.49921	3.10090	1.41429
1	19850991	19851473	atac_peak_1524	16	.	2.69688	3.47980	1.69431
1	19853672	19854026	atac_peak_1525	47	.	4.16350	6.95646	4.72302
1	19854920	19855133	atac_peak_1526	29	.	3.46001	4.92861	2.93239
1	19889077	19889277	atac_peak_1528	25	.	3.50094	4.61800	2.59818
1	19897452	19898327	atac_peak_1529	14	.	2.61693	3.11708	1.41470
1	19900877	19901138	atac_peak_1530	30	.	3.49686	5.08873	3.04953
1	19984241	19984971	atac_peak_1531	15	.	2.89883	3.35906	1.57334
1	19993798	19994552	atac_peak_1532	17	.	2.97847	3.52365	1.70592
1	20053322	20053586	atac_peak_1535	37	.	3.58128	5.92462	3.76980
1	20068120	20068273	atac_peak_1537	22	.	3.28456	4.19590	2.28398
1	20075933	20076158	atac_peak_1538	16	.	2.94093	3.46724	1.68093
1	20119495	20119966	atac_peak_1542	93	.	5.22653	11.84946	9.34948
1	20138834	20139763	atac_peak_1543	20	.	2.92589	3.87494	2.01485
1	20146658	20146810	atac_peak_1544	11	.	2.53849	2.76931	1.15727
1	20159227	20159627	atac_peak_1545	15	.	2.79533	3.25829	1.52526
1	20258036	20258702	atac_peak_1549	18	.	2.94070	3.68588	1.86499
1	20277218	20278077	atac_peak_1550	14	.	2.81522	3.19773	1.46050
1	20312781	20313645	atac_peak_1553	22	.	3.04606	4.10757	2.21253
1	20325136	20325229	atac_peak_1554	16	.	2.84871	3.34924	1.60454
1	20367836	20367946	atac_peak_1557	17	.	2.81681	3.54890	1.74800
1	20371554	20372092	atac_peak_1558	18	.	2.82188	3.60992	1.81564
1	20372965	20373052	atac_peak_1558	18	.	2.82188	3.60992	1.81564
1	20379026	20379413	atac_peak_1559	17	.	2.71497	3.51173	1.71956
1	20380214	20380227	atac_peak_1560	24	.	3.08378	4.45144	2.48036
1	20387199	20387431	atac_peak_1561	15	.	2.63081	3.30178	1.56467
1	20416512	20417741	atac_peak_1563	38	.	3.62425	5.96468	3.89117
1	20433804	20434037	atac_peak_1565	51	.	4.29920	7.38547	5.11547
1	20486555	20489309	atac_peak_1567	81	.	3.50695	10.41119	8.14693
1	20525898	20526186	atac_peak_1568	59	.	4.97917	8.31812	5.97423
1	20705587	20707176	atac_peak_1571	190	.	6.41209	21.68714	19.03171
1	20728483	20729451	atac_peak_1572	36	.	3.99795	5.80722	3.66628
1	20753185	20753515	atac_peak_1573	42	.	4.26054	6.42175	4.20822
1	20811759	20812351	atac_peak_1574	21	.	3.10229	3.99049	2.12003
1	20815813	20816064	atac_peak_1575	14	.	2.63037	3.09227	1.40517
1	20832420	20832750	atac_peak_1579	96	.	5.53218	12.14557	9.62193
1	20833907	20834666	atac_peak_1580	33	.	3.45121	5.38521	3.34001
1	20849530	20849716	atac_peak_1581	43	.	3.87561	6.52572	4.31964
1	20876075	20876512	atac_peak_1584	41	.	3.95364	6.28367	4.10955
1	20926346	20927252	atac_peak_1585	26	.	3.36577	4.65798	2.66171
1	20979315	20979473	atac_peak_1587	23	.	3.35032	4.33742	2.39749
1	20987284	20987475	atac_peak_1588	26	.	3.26591	4.68616	2.68546
1	21021060	21022264	atac_peak_1591	48	.	4.09403	7.06141	4.83765
1	21028595	21028982	atac_peak_1592	43	.	3.98328	6.50113	4.32542
1	21039869	21040567	atac_peak_1593	294	.	6.85742	32.33185	29.43976
1	21054136	21054970	atac_peak_1595	36	.	3.46648	5.72442	3.65389
1	21058848	21059660	atac_peak_1596	18	.	2.91011	3.69806	1.88345
1	21181720	21182415	atac_peak_1597	14	.	2.75081	3.08855	1.40958
1	21201828	21202124	atac_peak_1599	98	.	5.64785	12.38008	9.85256
1	21207146	21207280	atac_peak_1600	19	.	2.83852	3.80912	1.97103
1	21267941	21268117	atac_peak_1606	18	.	2.93574	3.61285	1.80751
1	21273132	21273527	atac_peak_1607	149	.	5.53482	17.58062	14.93005
1	21276240	21276663	atac_peak_1608	106	.	4.51439	13.21303	10.66748
1	21284400	21284689	atac_peak_1609	113	.	5.58854	13.89590	11.30894
1	21286297	21286753	atac_peak_1610	34	.	3.43558	5.48812	3.43222
1	21319041	21319789	atac_peak_1611	22	.	3.18784	4.16065	2.28389
1	21325624	21326329	atac_peak_1612	21	.	3.08447	4.05522	2.16932
1	21331201	21331429	atac_peak_1613	32	.	3.35472	5.34707	3.27661
1	21335931	21336111	atac_peak_1614	16	.	2.51274	3.38024	1.61733
1	21341451	21342480	atac_peak_1615	184	.	4.86237	21.19508	18.44806
1	21366263	21367755	atac_peak_1616	26	.	3.17448	4.59488	2.61125
1	21400373	21400546	atac_peak_1619	14	.	2.81465	3.20607	1.49165
1	21430472	21430685	atac_peak_1621	11	.	2.52130	2.77897	1.15087
1	21438593	21439116	atac_peak_1622	37	.	3.80547	5.82892	3.75048
1	21461863	21462291	atac_peak_1623	47	.	4.26916	7.01186	4.74853
1	21477046	21477421	atac_peak_1625	21	.	3.13771	3.99575	2.10481
1	21511154	21512011	atac_peak_1628	13	.	2.66530	2.97536	1.31979
1	21548903	21549103	atac_peak_1631	22	.	3.02369	4.12775	2.23300
1	21550259	21550592	atac_peak_1632	20	.	2.92253	3.94463	2.06832
1	21554726	21554902	atac_peak_1633	18	.	2.79417	3.59725	1.80204
1	21582925	21584097	atac_peak_1635	25	.	3.41404	4.50715	2.54846
1	21616274	21616691	atac_peak_1637	14	.	2.80215	3.16687	1.42403
1	21814194	21816483	atac_peak_1643	28	.	3.17086	4.77528	2.88224
1	21856323	21857317	atac_peak_1644	343	.	6.43115	37.37327	34.30304
1	21954638	21955002	atac_peak_1645	16	.	2.83237	3.43665	1.67188
1	21981288	21981538	atac_peak_1647	61	.	4.89510	8.51042	6.18230
1	21989088	21989425	atac_peak_1648	99	.	6.14751	12.44004	9.90935
1	21999675	22000651	atac_peak_1649	264	.	5.95218	29.38882	26.44856
1	22012627	22012878	atac_peak_1651	31	.	3.57793	5.25222	3.19381
1	22050333	22051311	atac_peak_1653	237	.	5.79201	26.65236	23.72034
1	22069711	22070213	atac_peak_1655	35	.	3.72584	5.70525	3.57982
1	22073229	22073794	atac_peak_1656	14	.	2.70507	3.17281	1.46750
1	22090189	22090500	atac_peak_1657	30	.	3.70992	5.11586	3.04452
1	22127634	22128067	atac_peak_1659	107	.	5.31159	13.34353	10.77893
1	22134389	22134737	atac_peak_1660	59	.	4.15278	8.21862	5.91653
1	22153157	22153338	atac_peak_1661	45	.	4.23621	6.81383	4.59379
1	22175965	22176109	atac_peak_1662	24	.	3.35000	4.40705	2.45993
1	22217461	22217984	atac_peak_1663	14	.	2.64090	3.18351	1.45934
1	22222115	22223012	atac_peak_1664	14	.	2.74961	3.12603	1.42011
1	22336103	22336515	atac_peak_1668	43	.	3.67166	6.53505	4.36832
1	22352189	22352615	atac_peak_1669	24	.	3.36319	4.35430	2.40073
1	22367363	22367547	atac_peak_1670	36	.	3.75108	5.80944	3.66980
1	22382413	22383608	atac_peak_1671	32	.	3.63723	5.32189	3.28455
1	22437051	22437204	atac_peak_1675	16	.	2.88165	3.41205	1.65186
1	22512376	22514134	atac_peak_1676	12	.	2.51450	2.88663	1.24090
1	22545100	22546105	atac_peak_1680	89	.	5.42255	11.30907	8.92747
1	23001800	23002056	atac_peak_1684	27	.	3.57000	4.80387	2.79174
1	23015986	23017236	atac_peak_1685	17	.	2.86568	3.49417	1.71255
1	23022501	23022894	atac_peak_1686	28	.	3.37015	4.84644	2.88647
1	23207669	23207858	atac_peak_1688	20	.	3.08279	3.96239	2.07354
1	23210045	23210594	atac_peak_1689	14	.	2.65815	3.08975	1.40739
1	23234271	23234512	atac_peak_1693	27	.	3.27148	4.75332	2.74298
1	23241832	23242188	atac_peak_1695	12	.	2.61365	2.94701	1.27992
1	23244573	23244872	atac_peak_1696	24	.	3.32622	4.39490	2.47012
1	23277218	23278071	atac_peak_1698	39	.	3.56618	6.12744	3.98017
1	23311226	23311426	atac_peak_1700	36	.	3.99839	5.82955	3.67808
1	23316974	23317320	atac_peak_1701	56	.	4.22208	7.78338	5.60416
1	23318694	23318845	atac_peak_1701	56	.	4.22208	7.78338	5.60416
1	23330496	23330743	atac_peak_1702	30	.	2.95453	5.06476	3.04051
1	23331682	23332074	atac_peak_1702	30	.	2.95453	5.06476	3.04051
1	23335366	23335991	atac_peak_1703	37	.	3.15137	5.86897	3.76762
1	23339369	23339892	atac_peak_1704	28	.	3.03447	4.81856	2.84473
1	23344763	23345006	atac_peak_1705	31	.	3.36647	5.19933	3.15693
1	23348755	23349031	atac_peak_1706	23	.	2.93574	4.24585	2.32946
1	23350102	23350353	atac_peak_1707	69	.	4.75238	9.38206	6.96177
1	23360726	23361052	atac_peak_1708	28	.	3.29752	4.76642	2.80252
1	23365902	23365986	atac_peak_1709	36	.	3.37662	5.76192	3.69969
1	23366798	23367630	atac_peak_1709	36	.	3.37662	5.76192	3.69969
1	23370151	23370281	atac_peak_1710	18	.	2.70455	3.71427	1.86870
1	23397341	23399747	atac_peak_1712	125	.	3.90400	15.08471	12.52439
1	23404762	23405228	atac_peak_1713	20	.	3.09792	3.94255	2.06634
1	23464722	23466276	atac_peak_1718	136	.	4.34239	16.19681	13.64407
1	23472770	23473262	atac_peak_1719	53	.	3.81951	7.57066	5.31987
1	23480349	23480806	atac_peak_1721	30	.	3.43739	5.12250	3.09968
1	23509616	23510958	atac_peak_1723	72	.	3.77701	9.65604	7.29470
1	23567607	23568786	atac_peak_1724	283	.	6.50123	31.24200	28.33452
1	23602515	23603555	atac_peak_1726	72	.	3.59920	9.48684	7.25010
1	23613840	23614031	atac_peak_1727	24	.	3.32271	4.43839	2.49347
1	23640777	23642204	atac_peak_1729	88	.	4.62382	11.32248	8.84769
1	23674272	23675144	atac_peak_1731	13	.	2.65153	2.99808	1.33334
1	23682557	23682567	atac_peak_1732	14	.	2.62414	3.16693	1.44546
1	23705947	23706839	atac_peak_1734	33	.	3.46528	5.37396	3.34727
1	23717953	23719124	atac_peak_1735	50	.	4.23527	7.22716	5.00303
1	23775441	23776363	atac_peak_1737	219	.	7.19314	24.73886	21.94448
1	23842232	23843087	atac_peak_1739	24	.	3.40912	4.44833	2.47591
1	23859196	23859474	atac_peak_1740	45	.	3.93796	6.73769	4.54813
1	23872975	23875079	atac_peak_1741	57	.	3.59530	8.00172	5.77137
1	23891528	23892204	atac_peak_1743	17	.	2.83859	3.51153	1.73884
1	23898653	23899029	atac_peak_1744	23	.	3.34211	4.32024	2.37906
1	23905857	23906116	atac_peak_1745	15	.	2.83970	3.34941	1.59228
1	23909400	23909735	atac_peak_1746	32	.	3.54764	5.32095	3.23662
1	23917778	23918100	atac_peak_1748	22	.	2.96142	4.14951	2.26171
1	23929286	23929334	atac_peak_1750	23	.	3.25487	4.29320	2.34860
1	23938290	23938937	atac_peak_1752	74	.	4.54928	9.87202	7.43004
1	23952069	23952296	atac_peak_1753	18	.	3.03920	3.65481	1.81568
1	23960558	23960771	atac_peak_1754	15	.	2.73930	3.26304	1.54104
1	23985143	23985338	atac_peak_1756	67	.	5.16411	9.18084	6.79654
1	24002574	24002830	atac_peak_1757	29	.	3.62338	4.97448	2.95646
1	24015523	24015982	atac_peak_1758	20	.	3.19821	3.98174	2.07783
1	24022187	24022307	atac_peak_1759	15	.	2.80857	3.33121	1.58229
1	24037542	24038082	atac_peak_1760	14	.	2.72850	3.16361	1.45413
1	24052899	24053150	atac_peak_1761	16	.	2.79502	3.45917	1.69100
1	24055898	24056054	atac_peak_1762	20	.	3.01508	3.90224	2.04247
1	24061565	24062092	atac_peak_1763	27	.	3.47188	4.71474	2.71995
1	24066498	24066920	atac_peak_1764	27	.	3.30624	4.79628	2.78756
1	24068437	24068707	atac_peak_1765	23	.	3.07795	4.28474	2.34573
1	24074934	24075134	atac_peak_1767	18	.	2.87122	3.67348	1.83609
1	24079696	24079914	atac_peak_1768	19	.	2.93418	3.75411	1.91312
1	24088260	24088377	atac_peak_1770	34	.	3.78785	5.52776	3.42049
1	24097774	24098134	atac_peak_1771	14	.	2.50652	3.12992	1.44010
1	24109282	24109615	atac_peak_1772	81	.	4.30551	10.48870	8.16065
1	24116929	24117187	atac_peak_1773	70	.	5.05136	9.42279	7.03946
1	24123880	24124394	atac_peak_1774	17	.	2.42179	3.59769	1.79345
1	24128941	24130037	atac_peak_1776	134	.	4.26748	15.98192	13.40854
1	24188362	24189140	atac_peak_1778	309	.	8.48386	33.93954	30.94083
1	24211618	24211909	atac_peak_1779	158	.	7.10088	18.56728	15.81414
1	24217098	24217952	atac_peak_1780	27	.	3.19959	4.74544	2.77042
1	24230790	24231157	atac_peak_1781	19	.	2.94851	3.76985	1.94242
1	24242431	24242772	atac_peak_1783	101	.	5.29653	12.73185	10.15151
1	24271575	24272747	atac_peak_1785	25	.	3.40650	4.46805	2.51002
1	24287947	24288149	atac_peak_1786	22	.	3.26122	4.15062	2.23806
1	24295159	24295433	atac_peak_1787	86	.	5.96044	11.16090	8.67635
1	24319935	24320729	atac_peak_1788	17	.	2.90927	3.55188	1.75122
1	24332905	24333349	atac_peak_1790	26	.	3.48070	4.61160	2.61778
1	24344670	24345122	atac_peak_1791	18	.	3.05345	3.68235	1.83654
1	24428956	24429156	atac_peak_1793	16	.	2.55896	3.38419	1.62337
1	24432647	24432761	atac_peak_1794	27	.	3.20857	4.76377	2.79718
1	24451322	24451630	atac_peak_1795	28	.	3.19774	4.81704	2.81177
1	24457150	24457405	atac_peak_1796	13	.	2.55147	2.96914	1.30302
1	24475371	24475558	atac_peak_1798	28	.	3.45471	4.91340	2.88472
1	24503142	24503452	atac_peak_1801	17	.	2.92911	3.60833	1.78331
1	24516874	24517095	atac_peak_1802	26	.	3.56022	4.74195	2.69900
1	24525366	24525683	atac_peak_1804	14	.	2.69142	3.11774	1.41080
1	24529756	24529884	atac_peak_1805	15	.	2.74181	3.30451	1.57074
1	24537563	24538472	atac_peak_1806	13	.	2.60507	3.00226	1.34532
1	24619543	24621954	atac_peak_1808	62	.	4.08739	8.55585	6.24134
1	24629780	24630119	atac_peak_1809	39	.	3.65046	6.07714	3.97796
1	24637626	24637914	atac_peak_1810	65	.	4.95667	8.82852	6.50041
1	24651215	24651477	atac_peak_1811	20	.	3.18678	3.96516	2.07099
1	24671214	24671342	atac_peak_1814	38	.	4.04380	6.00371	3.84783
1	24685879	24686027	atac_peak_1815	18	.	3.06866	3.71720	1.86703
1	24695579	24698851	atac_peak_1816	93	.	3.14765	11.78913	9.35887
1	24708288	24708801	atac_peak_1817	20	.	2.96307	3.88117	2.01756
1	24716703	24717335	atac_peak_1818	189	.	6.91447	21.74322	18.92918
1	24726822	24726999	atac_peak_1819	21	.	3.21148	4.01850	2.12479
1	24792814	24793044	atac_peak_1822	16	.	2.69927	3.36465	1.61309
1	24799748	24800186	atac_peak_1823	25	.	3.12542	4.53626	2.56805
1	24806623	24807275	atac_peak_1824	81	.	5.10076	10.67319	8.18920
1	24817616	24817910	atac_peak_1825	84	.	4.72066	10.96684	8.49837
1	24827917	24828107	atac_peak_1827	46	.	4.47071	6.95057	4.69440
1	24834342	24834686	atac_peak_1828	28	.	3.26713	4.84572	2.84164
1	24847878	24848443	atac_peak_1829	60	.	4.20368	8.34824	6.05656
1	24861487	24861853	atac_peak_1831	32	.	3.41608	5.28289	3.20345
1	24866244	24866707	atac_peak_1833	76	.	4.99709	10.07874	7.67997
1	24890875	24891268	atac_peak_1834	79	.	5.16876	10.29772	7.93470
1	24894011	24894359	atac_peak_1835	78	.	5.14715	10.19566	7.82313
1	24931028	24931350	atac_peak_1837	60	.	4.15724	8.38124	6.05301
1	24932579	24932828	atac_peak_1838	22	.	2.90886	4.19179	2.25716
1	24947251	24948112	atac_peak_1840	13	.	2.50981	3.07468	1.38390
1	25009226	25010276	atac_peak_1841	43	.	4.23347	6.50873	4.31680
1	25028581	25028894	atac_peak_1842	23	.	3.10467	4.27918	2.34332
1	25039385	25039785	atac_peak_1843	142	.	5.83284	16.86777	14.20949
1	25052098	25053383	atac_peak_1844	18	.	2.96848	3.68086	1.86511
1	25064496	25065008	atac_peak_1845	69	.	4.28832	9.26279	6.93888
1	25065979	25066600	atac_peak_1846	18	.	2.66100	3.66435	1.84704
1	25094580	25094921	atac_peak_1848	18	.	2.95118	3.68942	1.86948
1	25117377	25117662	atac_peak_1849	14	.	2.71672	3.15676	1.43054
1	25127235	25127472	atac_peak_1850	44	.	4.22485	6.66222	4.47823
1	25149420	25149740	atac_peak_1852	17	.	2.95855	3.50115	1.72316
1	25175193	25175340	atac_peak_1853	17	.	3.03136	3.62896	1.78784
1	25272089	25272288	atac_peak_1857	19	.	2.94207	3.71615	1.90091
1	25289783	25290965	atac_peak_1859	61	.	3.46829	8.38991	6.15392
1	25303064	25304357	atac_peak_1861	95	.	4.93020	11.91660	9.57468
1	25363904	25364374	atac_peak_1862	21	.	2.99653	4.06817	2.18458
1	25366856	25367211	atac_peak_1863	18	.	2.83371	3.64370	1.83429
1	25470835	25471713	atac_peak_1868	14	.	2.76542	3.21122	1.49194
1	25492540	25493253	atac_peak_1871	492	.	8.90319	52.67610	49.20936
1	25528142	25528633	atac_peak_1872	25	.	3.41459	4.47556	2.50843
1	25532173	25532382	atac_peak_1873	34	.	3.86459	5.58070	3.46813
1	25823577	25824518	atac_peak_1875	22	.	3.28903	4.19238	2.26405
1	25957121	25957948	atac_peak_1877	19	.	3.01858	3.76306	1.95654
1	25958809	25959014	atac_peak_1878	27	.	3.46506	4.73013	2.72807
1	26132006	26132196	atac_peak_1881	32	.	3.83895	5.39359	3.27782
1	26144393	26145369	atac_peak_1882	24	.	3.33714	4.43155	2.47347
1	26205084	26205394	atac_peak_1884	23	.	3.36674	4.35100	2.39045
1	26254464	26254753	atac_peak_1887	151	.	7.58016	17.87606	15.11119
1	26419078	26420808	atac_peak_1892	27	.	3.26871	4.70265	2.72660
1	26537080	26537425	atac_peak_1893	20	.	3.20104	3.98276	2.07512
1	26547071	26548313	atac_peak_1895	101	.	5.19251	12.57918	10.19436
1	26612004	26612301	atac_peak_1897	92	.	6.11749	11.78470	9.28351
1	26622302	26622541	atac_peak_1898	23	.	3.38650	4.37265	2.39396
1	26640038	26640927	atac_peak_1899	26	.	3.51760	4.68193	2.67044
1	26745195	26745454	atac_peak_1901	79	.	5.72807	10.41038	7.94498
1	26958033	26958334	atac_peak_1903	25	.	3.41907	4.54242	2.57635
1	27017649	27017975	atac_peak_1905	72	.	5.47608	9.66821	7.23840
1	27201853	27203274	atac_peak_1907	23	.	3.17848	4.27142	2.35300
1	27205099	27205306	atac_peak_1908	17	.	2.84185	3.56244	1.75621
1	27253582	27253819	atac_peak_1909	86	.	5.94075	11.11189	8.63396
1	27285361	27285578	atac_peak_1910	64	.	5.08642	8.75775	6.42263
1	27306866	27307036	atac_peak_1912	16	.	2.95687	3.47524	1.66420
1	27337176	27337418	atac_peak_1913	113	.	6.86781	13.96437	11.37657
1	27351806	27352062	atac_peak_1916	28	.	3.61860	4.92436	2.88792
1	27540613	27540834	atac_peak_1920	26	.	3.51367	4.66900	2.65685
1	27550353	27550504	atac_peak_1921	41	.	4.26661	6.37538	4.13661
1	27587515	27587746	atac_peak_1922	15	.	2.88084	3.32328	1.54555
1	27642840	27643340	atac_peak_1924	209	.	7.57308	23.84187	20.95804
1	27718496	27718916	atac_peak_1928	290	.	10.48754	32.10255	29.00464
1	27735950	27737025	atac_peak_1930	21	.	3.07079	3.98734	2.12446
1	27746193	27746420	atac_peak_1931	73	.	5.50867	9.81207	7.38499
1	27849865	27851687	atac_peak_1934	17	.	2.91177	3.56118	1.75561
1	27882474	27882687	atac_peak_1936	21	.	3.21932	4.02074	2.11081
1	27920290	27921603	atac_peak_1939	24	.	3.24785	4.35450	2.45236
1	28021853	28022082	atac_peak_1940	28	.	3.52211	4.78468	2.80860
1	28027771	28028655	atac_peak_1941	25	.	3.14407	4.46428	2.52841
1	28066514	28066834	atac_peak_1944	44	.	4.08076	6.58078	4.40739
1	28068141	28068817	atac_peak_1945	20	.	3.00872	3.87570	2.00975
1	28080970	28082072	atac_peak_1946	20	.	3.09731	3.89787	2.02580
1	28103788	28104027	atac_peak_1947	59	.	4.94170	8.33703	5.98613
1	28110797	28111118	atac_peak_1948	63	.	4.31737	8.68443	6.33590
1	28112817	28113171	atac_peak_1949	90	.	5.06194	11.51019	9.05963
1	28114140	28114510	atac_peak_1950	17	.	2.72798	3.56555	1.76919
1	28153004	28153276	atac_peak_1953	19	.	2.94865	3.84274	1.98297
1	28188286	28188413	atac_peak_1956	14	.	2.81149	3.18544	1.43845
1	28210672	28211161	atac_peak_1958	58	.	4.30572	8.16431	5.86261
1	28236326	28237249	atac_peak_1960	48	.	4.23037	7.01405	4.80300
1	28247300	28248155	atac_peak_1961	48	.	3.83555	7.03530	4.83811
1	28256021	28256232	atac_peak_1962	33	.	3.50812	5.38596	3.32871
1	28260282	28260772	atac_peak_1963	44	.	3.91115	6.59515	4.49002
1	28269754	28270139	atac_peak_1965	28	.	3.47168	4.80169	2.81018
1	28294978	28296554	atac_peak_1967	150	.	4.67012	17.81907	15.08349
1	28305127	28305370	atac_peak_1968	49	.	4.33371	7.22525	4.98368
1	28315161	28315406	atac_peak_1970	14	.	2.81930	3.20096	1.45051
1	28341966	28342609	atac_peak_1972	23	.	3.19343	4.31939	2.37715
1	28344443	28344762	atac_peak_1973	77	.	5.26755	10.12320	7.71039
1	28367573	28368014	atac_peak_1975	232	.	7.85818	26.17858	23.29436
1	28377531	28378135	atac_peak_1976	58	.	4.75567	8.06038	5.84627
1	28422532	28422826	atac_peak_1978	15	.	2.77344	3.23093	1.50494
1	28425665	28426200	atac_peak_1979	15	.	2.79972	3.24913	1.52093
1	28454604	28455844	atac_peak_1981	162	.	4.82159	18.91899	16.29599
1	28467823	28468141	atac_peak_1983	161	.	7.07757	18.88779	16.12346
1	28486883	28487167	atac_peak_1985	81	.	5.75510	10.57696	8.13286
1	28510220	28510420	atac_peak_1988	15	.	2.85170	3.34338	1.59852
1	28520364	28520551	atac_peak_1989	19	.	3.01378	3.75622	1.93880
1	28530200	28531841	atac_peak_1990	52	.	3.55698	7.38017	5.25230
1	28540253	28540693	atac_peak_1991	27	.	3.10106	4.75984	2.74733
1	28564832	28565115	atac_peak_1993	18	.	3.01644	3.63558	1.83409
1	28573002	28573584	atac_peak_1994	42	.	4.15673	6.37344	4.24619
1	28579511	28579754	atac_peak_1995	42	.	3.85332	6.44250	4.26723
1	28584496	28585797	atac_peak_1996	104	.	4.47910	13.08799	10.47135
1	28602695	28602980	atac_peak_1998	14	.	2.82573	3.21374	1.46044
1	28612181	28612422	atac_peak_1999	22	.	3.13995	4.17915	2.28587
1	28615219	28615496	atac_peak_2000	26	.	3.24562	4.53680	2.60091
1	28630092	28630347	atac_peak_2001	29	.	3.65308	5.00714	2.96280
1	28641015	28642404	atac_peak_2002	135	.	4.54983	15.95443	13.50121
1	28667668	28667864	atac_peak_2004	29	.	3.67047	5.01277	2.94792
1	28731223	28731483	atac_peak_2007	21	.	3.26612	4.11255	2.18094
1	28758270	28758635	atac_peak_2008	49	.	3.42319	7.17571	4.94710
1	28759929	28760134	atac_peak_2009	48	.	3.37241	7.10486	4.86526
1	28760963	28761225	atac_peak_2009	48	.	3.37241	7.10486	4.86526
1	28775474	28775692	atac_peak_2011	39	.	3.27900	6.11389	3.95711
1	28779290	28779868	atac_peak_2012	173	.	6.36544	20.04505	17.30132
1	28798398	28799071	atac_peak_2013	371	.	8.91597	40.43973	37.15951
1	28805371	28806206	atac_peak_2014	18	.	2.95990	3.71840	1.89096
1	28847881	28848181	atac_peak_2015	26	.	3.51752	4.67198	2.65576
1	28865449	28865673	atac_peak_2016	14	.	2.84418	3.25043	1.48894
1	28871197	28872717	atac_peak_2017	83	.	3.79492	10.67914	8.32373
1	28879465	28879694	atac_peak_2018	32	.	3.47554	5.36635	3.26246
1	28884591	28884809	atac_peak_2019	57	.	4.70208	8.08732	5.73671
1	28913057	28913370	atac_peak_2022	25	.	3.35198	4.53713	2.57563
1	28931199	28932023	atac_peak_2024	17	.	3.01137	3.58718	1.75679
1	28944786	28945498	atac_peak_2026	19	.	2.97688	3.83192	1.97493
1	28950223	28950524	atac_peak_2027	63	.	4.19016	8.63551	6.33126
1	28981273	28981767	atac_peak_2029	28	.	2.73356	4.92827	2.89752
1	28984967	28985533	atac_peak_2030	108	.	4.36135	13.27166	10.87313
1	28996231	28996336	atac_peak_2032	14	.	2.57809	3.19749	1.47315
1	29011013	29012562	atac_peak_2035	47	.	3.72959	6.94380	4.74246
1	29019659	29019897	atac_peak_2036	39	.	3.57775	6.09747	3.93389
1	29024076	29024371	atac_peak_2037	103	.	5.50321	12.87237	10.31621
1	29029395	29030279	atac_peak_2038	61	.	4.31245	8.37176	6.15123
1	29037870	29038678	atac_peak_2039	17	.	2.90687	3.53414	1.73818
1	29077320	29077625	atac_peak_2042	20	.	3.01489	3.92546	2.05283
1	29084316	29084801	atac_peak_2043	24	.	3.20412	4.45778	2.49151
1	29115939	29117062	atac_peak_2045	21	.	2.82388	4.03533	2.15095
1	29124085	29125349	atac_peak_2047	18	.	2.79507	3.67911	1.85529
1	29135145	29135208	atac_peak_2048	17	.	2.70834	3.49820	1.71818
1	29147818	29149126	atac_peak_2049	95	.	4.24289	11.90349	9.51645
1	29162502	29162643	atac_peak_2050	15	.	2.83059	3.32389	1.58293
1	29169638	29169838	atac_peak_2051	28	.	3.51649	4.83705	2.82300
1	29171682	29171907	atac_peak_2052	21	.	3.25551	4.10435	2.17971
1	29187384	29187591	atac_peak_2053	50	.	4.65216	7.38881	5.08545
1	29198553	29198775	atac_peak_2054	23	.	3.33893	4.29262	2.34274
1	29215090	29216020	atac_peak_2056	23	.	3.25246	4.33359	2.37896
1	29226365	29226590	atac_peak_2057	20	.	3.18151	3.93881	2.03717
1	29334174	29335654	atac_peak_2058	30	.	3.69168	5.09896	3.04482
1	29359183	29359335	atac_peak_2059	37	.	4.04860	5.91148	3.75210
1	29369219	29369684	atac_peak_2060	17	.	2.98085	3.52790	1.70885
1	29370712	29370958	atac_peak_2060	17	.	2.98085	3.52790	1.70885
1	29484326	29484416	atac_peak_2061	20	.	2.76282	3.95589	2.09466
1	29555235	29555952	atac_peak_2064	129	.	7.16270	15.52788	12.97323
1	29570866	29571066	atac_peak_2065	17	.	3.01729	3.60032	1.76508
1	29655327	29655589	atac_peak_2067	107	.	6.28797	13.36817	10.76782
1	29662237	29662407	atac_peak_2068	11	.	2.33838	2.83571	1.19837
1	29663900	29664192	atac_peak_2069	13	.	2.38431	3.03846	1.36632
1	29669327	29669527	atac_peak_2070	31	.	3.21371	5.25528	3.18743
1	29672135	29672335	atac_peak_2071	19	.	2.82112	3.79076	1.93769
1	29697562	29697762	atac_peak_2073	19	.	3.05960	3.74155	1.91779
1	29721033	29721820	atac_peak_2074	20	.	3.02436	3.88948	2.04257
1	29728114	29728422	atac_peak_2075	115	.	5.53690	14.14121	11.51662
1	29733492	29733851	atac_peak_2076	23	.	2.89899	4.28262	2.36898
1	29737730	29737923	atac_peak_2077	29	.	3.28714	4.99042	2.98148
1	29739994	29740188	atac_peak_2078	41	.	3.94160	6.28485	4.10064
1	29758128	29758382	atac_peak_2079	37	.	3.62810	5.85179	3.70619
1	29762505	29763367	atac_peak_2080	24	.	3.13573	4.32896	2.40474
1	29772284	29772780	atac_peak_2081	159	.	7.79654	18.66162	15.94073
1	29782897	29784337	atac_peak_2083	36	.	3.87211	5.72995	3.64812
1	29814988	29815713	atac_peak_2085	68	.	4.74167	9.20807	6.88326
1	29827477	29828029	atac_peak_2086	13	.	2.44509	3.08834	1.39080
1	29835180	29835571	atac_peak_2087	162	.	5.42091	18.98541	16.28760
1	29841249	29842058	atac_peak_2088	205	.	4.99916	23.28722	20.51918
1	29851743	29852026	atac_peak_2089	51	.	4.07205	7.46452	5.19665
1	29855195	29855530	atac_peak_2090	91	.	4.83242	11.65762	9.16182
1	29861418	29861900	atac_peak_2092	84	.	4.80078	10.95754	8.49308
1	29877524	29878061	atac_peak_2094	31	.	3.35943	5.19516	3.12241
1	29890993	29891223	atac_peak_2097	65	.	4.58156	8.86313	6.52946
1	29893589	29893927	atac_peak_2098	17	.	2.82611	3.55223	1.74382
1	29911781	29912025	atac_peak_2099	46	.	3.84605	6.91952	4.68821
1	29913532	29914009	atac_peak_2100	59	.	4.03570	8.19846	5.90102
1	29941432	29941719	atac_peak_2103	55	.	4.76631	7.87434	5.58622
1	29950287	29951243	atac_peak_2104	68	.	5.14060	9.17523	6.88538
1	30009527	30009843	atac_peak_2105	42	.	3.73045	6.36472	4.21120
1	30033662	30033778	atac_peak_2106	16	.	2.65635	3.44546	1.67558
1	30041674	30041887	atac_peak_2108	107	.	5.97381	13.23997	10.72278
1	30047499	30048085	atac_peak_2109	38	.	3.94943	5.88615	3.81211
1	30096411	30097001	atac_peak_2111	85	.	5.25769	11.00825	8.56685
1	30102846	30103046	atac_peak_2113	21	.	3.07416	4.08285	2.18147
1	30104567	30104833	atac_peak_2114	20	.	3.05743	3.94012	2.07956
1	30131722	30132041	atac_peak_2116	15	.	2.89969	3.36077	1.57467
1	30149522	30150117	atac_peak_2117	34	.	3.47070	5.55863	3.45757
1	30155834	30156650	atac_peak_2118	19	.	2.81507	3.79319	1.95303
1	30194473	30194855	atac_peak_2119	26	.	3.49953	4.64374	2.63949
1	30205245	30205565	atac_peak_2121	10	.	2.48480	2.69029	1.09192
1	30210540	30210817	atac_peak_2122	98	.	5.93497	12.38597	9.86787
1	30264432	30264721	atac_peak_2124	26	.	3.32974	4.66707	2.67590
1	30295598	30295798	atac_peak_2127	48	.	4.25741	7.00407	4.84192
1	30303184	30303465	atac_peak_2128	50	.	4.12379	7.34725	5.09271
1	30312988	30313188	atac_peak_2130	33	.	3.49640	5.49309	3.39262
1	30316826	30317224	atac_peak_2131	16	.	2.61375	3.47206	1.68048
1	30320995	30321146	atac_peak_2132	29	.	3.28825	4.94974	2.93409
1	30332500	30332702	atac_peak_2133	28	.	3.49291	4.89829	2.84968
1	30336631	30337197	atac_peak_2134	26	.	3.02031	4.60325	2.63831
1	30360178	30360542	atac_peak_2136	15	.	2.79075	3.21799	1.50116
1	30374978	30375186	atac_peak_2139	17	.	2.69182	3.52570	1.73035
1	30379622	30380058	atac_peak_2141	31	.	3.07658	5.25687	3.18738
1	30388174	30389432	atac_peak_2142	136	.	4.34237	16.20807	13.64137
1	30415790	30416096	atac_peak_2145	24	.	3.00397	4.42653	2.47715
1	30417007	30417429	atac_peak_2146	84	.	4.69519	10.88232	8.48034
1	30456296	30456404	atac_peak_2148	24	.	3.42810	4.46190	2.46830
1	30463621	30463877	atac_peak_2149	31	.	3.74384	5.25138	3.18961
1	30499966	30502129	atac_peak_2151	51	.	4.05912	7.40399	5.19067
1	30514585	30514823	atac_peak_2152	95	.	6.31357	12.14781	9.59758
1	30530798	30531675	atac_peak_2153	49	.	3.88246	7.12340	4.94582
1	30538841	30539241	atac_peak_2154	31	.	3.58643	5.26811	3.19711
1	30567048	30567238	atac_peak_2157	16	.	2.97729	3.51739	1.69812
1	30637972	30639229	atac_peak_2158	37	.	3.99831	5.84035	3.71234
1	30768864	30769773	atac_peak_2161	182	.	6.05672	21.09623	18.27869
1	30779942	30780348	atac_peak_2162	66	.	4.99692	8.93139	6.61293
1	30802597	30804472	atac_peak_2163	146	.	4.54374	17.29512	14.63725
1	30810402	30811605	atac_peak_2164	54	.	4.00641	7.57386	5.43570
1	30815597	30815807	atac_peak_2165	28	.	3.44567	4.84385	2.81999
1	30821383	30821872	atac_peak_2166	35	.	3.78113	5.60796	3.50112
1	30829245	30829735	atac_peak_2167	23	.	2.91679	4.28603	2.34366
1	30830863	30831629	atac_peak_2168	23	.	2.88128	4.26265	2.33016
1	30836977	30837667	atac_peak_2169	66	.	4.07146	8.88088	6.61511
1	30845381	30845528	atac_peak_2170	37	.	3.92152	5.93767	3.78296
1	30851117	30852202	atac_peak_2171	25	.	2.87032	4.56168	2.57090
1	30855305	30856769	atac_peak_2172	64	.	4.13134	8.81063	6.44098
1	30932959	30933292	atac_peak_2175	40	.	3.58527	6.21626	4.05013
1	30936199	30937116	atac_peak_2176	18	.	2.71980	3.60065	1.81262
1	30958108	30958754	atac_peak_2177	15	.	2.75148	3.28366	1.55498
1	30966924	30967342	atac_peak_2178	60	.	4.34027	8.34931	6.06472
1	30973880	30974058	atac_peak_2179	27	.	3.48165	4.74355	2.75893
1	30983795	30984095	atac_peak_2180	37	.	3.30874	5.75645	3.71872
1	30986934	30987188	atac_peak_2181	62	.	4.21114	8.58061	6.26429
1	31003378	31003475	atac_peak_2182	27	.	3.35112	4.70792	2.71758
1	31017549	31018767	atac_peak_2183	164	.	5.34111	18.99440	16.45533
1	31044166	31044816	atac_peak_2186	57	.	4.01273	7.96318	5.74162
1	31056988	31057195	atac_peak_2188	48	.	4.20913	7.10855	4.85006
1	31062468	31063384	atac_peak_2189	14	.	2.67209	3.12471	1.43927
1	31086561	31087172	atac_peak_2190	11	.	2.53423	2.75659	1.14902
1	31104489	31104970	atac_peak_2191	70	.	4.99440	9.43005	7.04288
1	31110449	31111023	atac_peak_2192	31	.	3.33403	5.14187	3.18132
1	31123518	31123791	atac_peak_2193	120	.	7.08411	14.68513	12.07252
1	31216824	31217052	atac_peak_2196	19	.	2.91323	3.76427	1.91732
1	31218881	31219570	atac_peak_2197	21	.	3.08116	4.06873	2.18616
1	31224522	31224651	atac_peak_2198	43	.	4.30507	6.53479	4.31386
1	31273609	31274463	atac_peak_2199	17	.	3.03402	3.63334	1.79056
1	31369077	31369556	atac_peak_2203	24	.	3.20096	4.33204	2.44579
1	31399462	31400637	atac_peak_2204	15	.	2.83354	3.31508	1.57932
1	31412340	31412964	atac_peak_2205	63	.	4.68408	8.75384	6.37357
1	31420788	31421182	atac_peak_2206	14	.	2.75433	3.12591	1.43955
1	31432428	31432858	atac_peak_2208	28	.	3.43649	4.86345	2.86868
1	31450731	31451545	atac_peak_2209	29	.	3.37579	4.98498	2.96084
1	31484610	31485449	atac_peak_2212	317	.	7.95185	34.76392	31.76216
1	31521040	31522376	atac_peak_2213	258	.	5.19361	28.72482	25.85224
1	31542762	31543122	atac_peak_2214	23	.	3.18223	4.25087	2.33979
1	31709999	31710214	atac_peak_2225	26	.	3.49191	4.61484	2.60670
1	31729740	31730693	atac_peak_2226	91	.	4.69911	11.52410	9.15864
1	31745754	31745970	atac_peak_2227	14	.	2.70480	3.13856	1.42723
1	31761444	31761802	atac_peak_2228	38	.	3.83549	5.99516	3.84401
1	31764758	31764998	atac_peak_2229	18	.	2.88181	3.67348	1.84403
1	31777439	31777747	atac_peak_2231	21	.	3.24421	4.09759	2.18625
1	31849741	31849986	atac_peak_2233	14	.	2.55930	3.09324	1.41069
1	31867658	31868374	atac_peak_2234	18	.	3.08770	3.74771	1.88723
1	31912322	31912540	atac_peak_2235	28	.	3.63037	4.92698	2.87663
1	31932645	31932871	atac_peak_2236	56	.	4.82432	7.93023	5.62321
1	31966289	31966510	atac_peak_2238	23	.	3.28287	4.26643	2.34941
1	31969873	31970121	atac_peak_2239	44	.	4.26851	6.60328	4.43771
1	32048226	32049439	atac_peak_2240	185	.	4.96200	21.21465	18.52999
1	32068684	32068850	atac_peak_2241	14	.	2.76755	3.14966	1.45634
1	32138614	32138827	atac_peak_2244	25	.	3.44279	4.49865	2.50255
1	32148348	32148503	atac_peak_2245	35	.	3.98844	5.73536	3.57599
1	32205434	32205603	atac_peak_2246	39	.	3.93057	6.08838	3.94694
1	32215389	32215573	atac_peak_2247	25	.	3.17908	4.49152	2.52573
1	32222105	32222506	atac_peak_2248	18	.	2.98773	3.68662	1.85751
1	32258467	32259503	atac_peak_2251	15	.	2.74724	3.28533	1.55739
1	32286346	32286754	atac_peak_2252	17	.	2.98217	3.57571	1.79295
1	32287567	32288148	atac_peak_2252	17	.	2.98217	3.57571	1.79295
1	32299741	32301525	atac_peak_2253	47	.	3.02537	6.87949	4.74973
1	32302545	32303380	atac_peak_2254	82	.	3.67090	10.56163	8.22543
1	32310365	32310603	atac_peak_2255	14	.	2.64598	3.09967	1.41044
1	32308781	32309316	atac_peak_2255	14	.	2.64598	3.09967	1.41044
1	32318331	32319925	atac_peak_2256	14	.	2.57377	3.21225	1.48273
1	32337618	32338015	atac_peak_2258	91	.	4.67336	11.64158	9.14883
1	32363828	32364025	atac_peak_2259	25	.	3.33314	4.55555	2.57779
1	32364925	32365133	atac_peak_2260	16	.	2.84058	3.45640	1.69063
1	32372362	32372640	atac_peak_2261	60	.	4.67277	8.35249	6.02990
1	32416601	32417557	atac_peak_2263	19	.	3.01510	3.84392	1.99446
1	32421584	32421837	atac_peak_2264	32	.	3.81169	5.40377	3.29390
1	32424013	32424183	atac_peak_2265	44	.	4.36579	6.66491	4.42033
1	32435643	32435911	atac_peak_2266	28	.	3.61258	4.86998	2.81649
1	32459359	32460086	atac_peak_2267	239	.	6.98743	26.69223	23.91589
1	32556245	32556405	atac_peak_2271	20	.	3.17000	3.91637	2.02005
1	32564849	32564948	atac_peak_2273	14	.	2.82483	3.21196	1.45905
1	32575824	32576747	atac_peak_2274	70	.	5.32040	9.39860	7.04254
1	32587791	32589269	atac_peak_2275	39	.	3.45015	6.04393	3.95054
1	32595636	32596451	atac_peak_2276	114	.	4.89676	13.96320	11.49666
1	32618315	32618553	atac_peak_2277	26	.	3.07192	4.60866	2.63055
1	32622299	32622598	atac_peak_2278	22	.	3.02665	4.17352	2.27822
1	32638828	32639102	atac_peak_2279	67	.	4.31206	9.12358	6.75981
1	32673726	32674026	atac_peak_2281	61	.	5.06948	8.55687	6.19306
1	32693863	32695234	atac_peak_2282	28	.	3.17149	4.79272	2.81147
1	32707463	32707589	atac_peak_2283	14	.	2.78959	3.14772	1.42403
1	32710524	32710718	atac_peak_2284	48	.	4.32312	7.16122	4.89718
1	32716090	32716787	atac_peak_2285	39	.	3.86118	6.06380	3.91846
1	32737385	32737814	atac_peak_2286	14	.	2.66518	3.20099	1.47789
1	32747286	32747732	atac_peak_2287	55	.	4.11635	7.79427	5.50522
1	32762403	32762691	atac_peak_2288	49	.	4.33377	7.18525	4.91972
1	32763727	32763927	atac_peak_2289	25	.	3.30320	4.47923	2.52653
1	32781077	32781281	atac_peak_2292	76	.	5.15073	10.08879	7.65483
1	32797317	32797800	atac_peak_2294	84	.	4.95855	10.98651	8.48615
1	32811709	32812644	atac_peak_2295	16	.	2.87471	3.40758	1.64683
1	32822353	32822578	atac_peak_2297	20	.	3.20378	3.98098	2.06832
1	32842346	32842568	atac_peak_2298	40	.	4.15812	6.20798	4.03219
1	32866502	32867170	atac_peak_2299	24	.	3.24142	4.43109	2.47487
1	32875443	32876805	atac_peak_2301	17	.	2.94279	3.58877	1.78474
1	32889070	32889493	atac_peak_2302	65	.	5.03817	8.94282	6.54931
1	32904656	32905626	atac_peak_2303	26	.	3.50928	4.69570	2.69710
1	32928849	32929214	atac_peak_2304	14	.	2.62201	3.14487	1.43803
1	32931425	32931593	atac_peak_2305	13	.	2.62910	3.00462	1.32040
1	32937447	32937476	atac_peak_2306	15	.	2.77814	3.32025	1.57250
1	32948854	32949246	atac_peak_2308	13	.	2.73119	3.05851	1.37017
1	32970798	32971145	atac_peak_2309	75	.	4.57006	9.93371	7.58187
1	32979492	32979734	atac_peak_2310	23	.	3.28260	4.30692	2.36285
1	33008620	33010081	atac_peak_2311	12	.	2.60514	2.86528	1.22956
1	33047109	33047325	atac_peak_2314	53	.	4.46167	7.67323	5.36042
1	33049137	33050112	atac_peak_2315	19	.	2.91100	3.75486	1.92907
1	33058806	33059102	atac_peak_2317	52	.	3.79090	7.47202	5.26463
1	33079913	33080382	atac_peak_2318	14	.	2.71818	3.09762	1.40791
1	33098753	33099031	atac_peak_2319	67	.	5.32148	9.20926	6.79193
1	33110503	33110830	atac_peak_2321	56	.	4.28069	7.94008	5.64401
1	33114846	33115415	atac_peak_2322	16	.	2.78800	3.40234	1.65112
1	33124055	33125460	atac_peak_2323	33	.	3.26650	5.35341	3.34165
1	33126982	33127165	atac_peak_2324	32	.	3.31548	5.31158	3.21451
1	33146173	33146394	atac_peak_2326	15	.	2.80883	3.30562	1.55682
1	33203528	33203809	atac_peak_2327	14	.	2.80712	3.17675	1.43170
1	33221413	33222180	atac_peak_2328	16	.	2.95762	3.47592	1.66413
1	33246852	33247146	atac_peak_2329	30	.	2.42204	5.09754	3.05794
1	33248650	33250628	atac_peak_2330	87	.	3.18751	11.08266	8.75163
1	33256264	33256473	atac_peak_2331	29	.	3.14902	5.00290	2.96772
1	33262024	33262225	atac_peak_2332	21	.	3.16387	4.11392	2.19773
1	33268255	33268766	atac_peak_2333	27	.	3.50743	4.74318	2.76770
1	33283285	33284160	atac_peak_2335	19	.	3.08254	3.78175	1.95229
1	33317318	33317552	atac_peak_2338	31	.	3.49286	5.17002	3.14682
1	33325271	33325520	atac_peak_2339	48	.	4.38555	7.03289	4.81749
1	33337837	33338500	atac_peak_2340	152	.	5.29748	17.73832	15.20948
1	33356605	33357870	atac_peak_2343	36	.	2.98445	5.67953	3.66216
1	33379900	33380008	atac_peak_2346	18	.	2.70177	3.61493	1.80325
1	33397297	33398278	atac_peak_2347	18	.	2.75514	3.69833	1.87463
1	33409084	33409446	atac_peak_2349	33	.	3.86457	5.47341	3.35812
1	33438781	33440260	atac_peak_2350	177	.	5.19343	20.39196	17.74298
1	33449217	33449417	atac_peak_2351	37	.	3.47083	5.96928	3.79935
1	33451999	33452372	atac_peak_2352	152	.	6.52900	17.92584	15.25672
1	33477653	33478791	atac_peak_2354	149	.	5.65617	17.62813	14.99947
1	33505957	33506504	atac_peak_2355	23	.	3.35135	4.31423	2.35727
1	33527553	33527926	atac_peak_2356	20	.	3.09931	3.95372	2.07139
1	33529888	33530287	atac_peak_2357	40	.	3.92042	6.23738	4.09113
1	33549052	33549278	atac_peak_2358	19	.	2.99041	3.81585	1.98452
1	33562058	33562261	atac_peak_2359	35	.	3.96166	5.66914	3.51506
1	33598181	33598415	atac_peak_2362	35	.	3.38562	5.61596	3.50743
1	33601512	33601997	atac_peak_2363	83	.	5.23397	10.83408	8.33941
1	33640130	33640426	atac_peak_2365	56	.	4.05323	7.88369	5.60666
1	33666258	33666927	atac_peak_2366	14	.	2.80215	3.16687	1.42403
1	33678666	33679346	atac_peak_2367	13	.	2.69307	3.07880	1.38554
1	33691638	33691901	atac_peak_2369	21	.	3.00848	4.05644	2.15886
1	33715707	33715917	atac_peak_2373	41	.	4.20459	6.33163	4.14822
1	33734857	33736126	atac_peak_2375	32	.	3.76606	5.33430	3.28576
1	33928944	33929127	atac_peak_2377	18	.	3.05060	3.66701	1.81726
1	33950576	33951065	atac_peak_2378	27	.	3.55153	4.75298	2.72860
1	33969853	33970362	atac_peak_2381	20	.	3.04192	3.86246	2.00079
1	34056219	34058627	atac_peak_2382	23	.	2.75727	4.28913	2.37467
1	34150333	34151297	atac_peak_2386	11	.	2.50108	2.73398	1.11974
1	34172035	34172661	atac_peak_2387	13	.	2.60552	3.02011	1.35491
1	34195929	34196586	atac_peak_2389	14	.	2.73581	3.18694	1.46066
1	34201428	34201570	atac_peak_2390	21	.	3.25850	4.10053	2.16913
1	34279625	34279848	atac_peak_2394	148	.	7.36247	17.63297	14.88659
1	34301489	34301772	atac_peak_2395	138	.	6.68853	16.50073	13.80680
1	34317055	34317547	atac_peak_2396	13	.	2.66608	2.98251	1.32366
1	34320691	34320952	atac_peak_2397	122	.	6.45527	14.80111	12.25046
1	34373857	34374096	atac_peak_2400	29	.	3.37843	4.97197	2.95403
1	34408012	34408436	atac_peak_2401	96	.	5.89176	12.17004	9.62222
1	34416369	34417165	atac_peak_2402	53	.	4.70289	7.63950	5.36955
1	34436119	34436473	atac_peak_2405	17	.	2.75055	3.50992	1.73522
1	34441535	34442153	atac_peak_2406	533	.	9.22798	57.00588	53.38753
1	34452873	34453308	atac_peak_2407	130	.	5.82368	15.71482	13.08231
1	34474124	34474502	atac_peak_2409	219	.	7.69240	24.83480	21.91749
1	34481099	34481300	atac_peak_2410	36	.	3.68856	5.75674	3.61413
1	34488942	34489143	atac_peak_2412	16	.	2.76798	3.44294	1.67320
1	34493274	34493389	atac_peak_2413	29	.	3.39857	5.00402	2.98116
1	34503543	34503768	atac_peak_2415	44	.	3.91147	6.71021	4.49557
1	34513520	34513623	atac_peak_2416	19	.	3.14002	3.85371	1.97073
1	34519802	34519959	atac_peak_2417	18	.	2.82092	3.64616	1.83446
1	34560491	34560722	atac_peak_2420	22	.	3.26475	4.12853	2.20276
1	34585558	34585879	atac_peak_2421	132	.	6.66330	15.90996	13.29491
1	34627283	34627505	atac_peak_2424	80	.	5.32814	10.48326	8.01523
1	34651157	34651587	atac_peak_2425	104	.	5.78117	12.99676	10.40827
1	34688021	34689191	atac_peak_2426	71	.	4.80311	9.46055	7.11139
1	34705346	34706211	atac_peak_2428	259	.	6.44266	28.96968	25.96179
1	34711320	34711523	atac_peak_2429	27	.	3.28823	4.73394	2.73422
1	34723747	34723895	atac_peak_2430	30	.	3.51554	5.06133	3.03730
1	34732554	34733064	atac_peak_2432	56	.	3.59357	7.92294	5.69521
1	34734921	34735634	atac_peak_2433	65	.	3.86816	8.78325	6.54839
1	34802725	34803301	atac_peak_2434	30	.	3.08346	5.05069	3.04539
1	34807639	34807946	atac_peak_2435	30	.	3.11810	5.02580	3.01391
1	34883404	34883609	atac_peak_2440	44	.	4.26564	6.63334	4.43328
1	34899314	34899718	atac_peak_2442	62	.	4.85513	8.62969	6.29261
1	34905846	34906409	atac_peak_2443	27	.	3.18070	4.70885	2.72902
1	34924433	34924656	atac_peak_2445	63	.	4.87110	8.66640	6.30593
1	34935827	34935933	atac_peak_2446	28	.	3.41578	4.89611	2.88601
1	35000915	35001451	atac_peak_2451	68	.	4.86487	9.14257	6.81701
1	35033258	35033464	atac_peak_2452	57	.	3.93284	8.10091	5.78886
1	35036860	35037259	atac_peak_2453	47	.	3.58359	6.96905	4.77838
1	35038164	35038416	atac_peak_2453	47	.	3.58359	6.96905	4.77838
1	35043922	35044275	atac_peak_2454	48	.	4.34909	7.10660	4.86693
1	35058527	35058936	atac_peak_2456	78	.	5.59376	10.33701	7.89458
1	35078685	35079336	atac_peak_2457	93	.	5.40240	11.71832	9.30366
1	35104485	35104833	atac_peak_2460	76	.	5.07883	10.04490	7.66553
1	35111837	35112333	atac_peak_2462	55	.	4.03165	7.73707	5.51453
1	35115556	35115861	atac_peak_2463	20	.	2.95666	3.96495	2.09473
1	35135018	35137323	atac_peak_2464	94	.	3.53951	11.81416	9.45611
1	35143664	35145082	atac_peak_2465	31	.	2.99071	5.21573	3.19559
1	35150722	35150948	atac_peak_2466	11	.	2.54165	2.81276	1.17696
1	35152697	35152949	atac_peak_2467	59	.	4.67315	8.31744	5.98700
1	35176043	35176204	atac_peak_2470	22	.	3.31148	4.22629	2.28237
1	35196740	35196982	atac_peak_2471	24	.	3.15802	4.36822	2.42294
1	35198436	35198640	atac_peak_2472	100	.	5.91235	12.55965	10.01240
1	35226711	35226991	atac_peak_2474	17	.	2.90113	3.59712	1.79634
1	35240483	35242386	atac_peak_2475	20	.	3.14614	3.95004	2.07771
1	35265817	35266086	atac_peak_2476	44	.	4.31245	6.63615	4.42714
1	35276363	35276662	atac_peak_2477	18	.	3.05558	3.68199	1.83266
1	35362715	35362928	atac_peak_2478	53	.	4.75247	7.63248	5.30606
1	35418921	35419369	atac_peak_2481	42	.	4.01235	6.39147	4.29177
1	35437578	35438540	atac_peak_2482	41	.	3.91701	6.31521	4.19414
1	35449899	35450996	atac_peak_2483	26	.	3.36474	4.57571	2.60332
1	35589282	35590062	atac_peak_2484	11	.	2.36620	2.80744	1.17818
1	35590920	35591111	atac_peak_2485	16	.	2.52320	3.35281	1.60645
1	35594640	35594950	atac_peak_2486	21	.	2.63729	4.00227	2.12836
1	35598820	35599148	atac_peak_2488	40	.	3.40646	6.13788	4.01232
1	35600987	35601232	atac_peak_2489	43	.	3.62136	6.54861	4.37443
1	35605067	35605215	atac_peak_2490	16	.	2.82972	3.42403	1.64338
1	35612275	35612604	atac_peak_2491	15	.	2.79762	3.34597	1.58048
1	35624197	35624861	atac_peak_2492	67	.	4.92529	9.06279	6.70129
1	35644991	35645273	atac_peak_2493	17	.	2.88692	3.55913	1.76248
1	35656220	35656421	atac_peak_2494	29	.	3.66650	4.98504	2.91190
1	35673505	35673720	atac_peak_2495	22	.	3.14135	4.12378	2.23669
1	35689742	35690006	atac_peak_2498	86	.	5.94597	11.11898	8.64638
1	35696851	35697450	atac_peak_2499	17	.	3.03745	3.64012	1.79579
1	35721943	35723028	atac_peak_2502	52	.	4.19743	7.54681	5.29632
1	35730058	35730466	atac_peak_2503	73	.	4.54328	9.79790	7.38687
1	35731948	35732425	atac_peak_2504	13	.	2.41167	3.01635	1.32957
1	35743058	35743696	atac_peak_2505	19	.	2.90225	3.74570	1.91871
1	35752658	35752860	atac_peak_2506	81	.	4.57197	10.40721	8.10457
1	35759434	35759939	atac_peak_2507	18	.	2.74036	3.70123	1.88985
1	35764774	35766053	atac_peak_2508	20	.	2.98603	3.89236	2.03524
1	35806303	35807165	atac_peak_2510	18	.	2.99880	3.68981	1.88739
1	35814119	35814482	atac_peak_2511	14	.	2.70008	3.10221	1.40526
1	35821229	35821437	atac_peak_2513	36	.	3.98932	5.83669	3.68546
1	35828314	35828674	atac_peak_2514	191	.	9.21470	22.01675	19.19532
1	35927284	35927481	atac_peak_2515	19	.	3.12857	3.83187	1.95278
1	35982166	35982977	atac_peak_2516	29	.	3.36079	4.86577	2.91432
1	35984610	35985101	atac_peak_2517	26	.	3.20971	4.58378	2.61528
1	35997478	35997710	atac_peak_2519	12	.	2.56964	2.86991	1.22623
1	36009618	36009849	atac_peak_2520	18	.	3.07870	3.73834	1.89001
1	36015160	36016215	atac_peak_2521	27	.	3.24494	4.66823	2.72701
1	36035340	36035510	atac_peak_2523	27	.	3.37466	4.79124	2.78480
1	36063171	36063319	atac_peak_2524	18	.	2.91864	3.73483	1.88850
1	36071846	36072153	atac_peak_2525	57	.	4.38233	8.04829	5.73146
1	36107223	36107696	atac_peak_2528	10	.	2.40158	2.66794	1.07841
1	36115615	36116122	atac_peak_2530	13	.	2.69066	3.09859	1.39674
1	36128094	36128310	atac_peak_2532	60	.	4.36920	8.36200	6.04005
1	36130063	36130232	atac_peak_2533	11	.	2.42874	2.75497	1.14418
1	36205911	36206956	atac_peak_2539	15	.	2.69744	3.27137	1.53564
1	36208018	36208048	atac_peak_2540	16	.	2.79598	3.47462	1.69077
1	36250397	36250541	atac_peak_2542	13	.	2.60647	3.07945	1.38038
1	36258389	36258432	atac_peak_2543	15	.	2.73496	3.22662	1.51054
1	36267836	36268222	atac_peak_2544	16	.	2.69569	3.39567	1.64317
1	36269715	36270812	atac_peak_2545	31	.	3.45360	5.17172	3.14028
1	36281211	36281366	atac_peak_2546	13	.	2.69577	3.04384	1.35921
1	36334044	36334153	atac_peak_2548	19	.	3.11794	3.80866	1.93320
1	36352631	36352913	atac_peak_2549	20	.	3.13130	3.86266	2.01524
1	36354945	36355327	atac_peak_2550	14	.	2.71870	3.19205	1.48047
1	36418881	36419082	atac_peak_2554	13	.	2.63499	3.05385	1.37421
1	36430254	36430456	atac_peak_2556	38	.	3.81822	6.02238	3.85113
1	36458298	36459539	atac_peak_2558	29	.	3.02391	4.94274	2.95341
1	36481121	36481324	atac_peak_2561	10	.	2.48162	2.68222	1.08653
1	36493057	36493944	atac_peak_2563	57	.	4.60835	7.97851	5.75597
1	36537040	36537371	atac_peak_2566	14	.	2.75098	3.15745	1.45217
1	36560417	36560578	atac_peak_2569	28	.	3.51842	4.87188	2.84029
1	36571429	36572221	atac_peak_2570	14	.	2.60943	3.18820	1.47662
1	36587368	36587554	atac_peak_2571	53	.	4.07400	7.65158	5.36303
1	36589233	36589478	atac_peak_2572	13	.	2.47771	3.04044	1.36104
1	36606589	36607394	atac_peak_2574	44	.	4.12053	6.64508	4.49185
1	36626296	36626357	atac_peak_2577	13	.	2.60570	3.00489	1.34675
1	36631416	36632269	atac_peak_2578	14	.	2.68239	3.16714	1.46937
1	36648039	36648759	atac_peak_2579	14	.	2.73869	3.22026	1.49489
1	36659740	36661382	atac_peak_2580	18	.	2.98682	3.67157	1.85524
1	36669856	36670093	atac_peak_2582	17	.	2.68163	3.57998	1.78530
1	36705102	36705285	atac_peak_2584	19	.	2.99474	3.78781	1.93996
1	36710835	36711414	atac_peak_2586	14	.	2.63491	3.20839	1.49667
1	36715271	36715386	atac_peak_2587	20	.	2.89347	3.97177	2.08154
1	36748050	36748152	atac_peak_2590	14	.	2.79964	3.19692	1.49227
1	36766204	36766626	atac_peak_2591	194	.	8.60820	22.28081	19.46745
1	36810974	36811192	atac_peak_2592	31	.	3.70129	5.26558	3.19757
1	36845028	36845240	atac_peak_2596	87	.	5.48280	11.23623	8.73237
1	36883588	36885511	atac_peak_2598	104	.	4.47371	12.88513	10.45681
1	36900965	36902380	atac_peak_2599	34	.	3.65264	5.46109	3.40780
1	36910784	36911127	atac_peak_2600	97	.	4.52886	12.21532	9.76557
1	36912517	36913226	atac_peak_2601	12	.	2.25650	2.95870	1.29776
1	36918036	36918130	atac_peak_2602	27	.	3.03359	4.72919	2.74231
1	36920047	36920219	atac_peak_2603	27	.	3.13140	4.75644	2.77060
1	36935141	36935898	atac_peak_2606	211	.	5.44848	23.83395	21.12006
1	36944869	36945082	atac_peak_2607	21	.	3.09466	4.07902	2.19483
1	36951409	36951665	atac_peak_2608	20	.	2.85142	3.95753	2.09923
1	36972469	36972910	atac_peak_2609	30	.	3.42335	5.11227	3.06499
1	36975978	36976086	atac_peak_2610	19	.	2.90250	3.79656	1.96653
1	36991442	36991643	atac_peak_2613	34	.	3.92092	5.59755	3.46434
1	37001699	37002062	atac_peak_2614	173	.	8.58283	20.07432	17.34546
1	37102069	37102650	atac_peak_2615	83	.	4.64873	10.74087	8.39980
1	37117066	37117313	atac_peak_2618	23	.	2.94245	4.26303	2.35099
1	37118469	37118737	atac_peak_2619	58	.	4.16789	8.20399	5.88299
1	37143968	37145247	atac_peak_2620	22	.	3.15505	4.17926	2.27180
1	37152190	37152466	atac_peak_2621	17	.	2.84892	3.58590	1.78657
1	37153431	37153698	atac_peak_2621	17	.	2.84892	3.58590	1.78657
1	37242972	37243263	atac_peak_2623	32	.	3.75637	5.28565	3.22884
1	37324886	37325116	atac_peak_2625	47	.	4.41339	6.92729	4.72426
1	37342439	37342654	atac_peak_2627	23	.	3.05267	4.26418	2.32482
1	37349827	37350225	atac_peak_2628	56	.	4.41499	7.90005	5.61989
1	37362062	37362805	atac_peak_2629	19	.	3.10401	3.78116	1.91187
1	37445527	37445757	atac_peak_2630	47	.	4.48279	7.03825	4.79287
1	37452106	37452805	atac_peak_2631	16	.	2.95227	3.46528	1.65586
1	37475007	37475886	atac_peak_2633	12	.	2.63020	2.90709	1.26926
1	37694312	37695176	atac_peak_2639	61	.	4.54773	8.37939	6.14663
1	37760376	37760742	atac_peak_2643	14	.	2.80215	3.16687	1.42403
1	37986263	37986637	atac_peak_2644	179	.	8.17830	20.71279	17.98640
1	38212414	38214532	atac_peak_2647	113	.	3.61569	13.74879	11.32101
1	38224830	38225564	atac_peak_2648	106	.	5.26972	13.20360	10.63352
1	38318495	38318743	atac_peak_2654	29	.	3.55987	4.91739	2.92577
1	38346786	38347597	atac_peak_2656	45	.	4.12980	6.67960	4.51199
1	38361771	38362326	atac_peak_2657	41	.	3.94781	6.30620	4.14323
1	38386820	38387604	atac_peak_2658	22	.	3.31896	4.22265	2.26552
1	38479670	38479775	atac_peak_2660	27	.	3.52481	4.70904	2.70126
1	38546735	38547023	atac_peak_2669	64	.	5.00905	8.77887	6.44384
1	38564290	38564490	atac_peak_2670	16	.	2.93234	3.42761	1.62804
1	38598973	38599199	atac_peak_2671	39	.	4.12749	6.12391	3.95310
1	38666009	38666063	atac_peak_2674	12	.	2.44801	2.93375	1.27104
1	38675100	38675526	atac_peak_2676	19	.	3.11584	3.82725	1.98669
1	38708699	38708899	atac_peak_2678	41	.	4.18457	6.28644	4.11006
1	38726960	38727183	atac_peak_2680	92	.	5.31026	11.68940	9.23284
1	38731470	38732905	atac_peak_2681	46	.	4.00183	6.88429	4.67740
1	38756718	38757262	atac_peak_2682	98	.	5.21345	12.29890	9.82950
1	38786640	38786884	atac_peak_2685	101	.	6.50959	12.75213	10.19283
1	38845954	38846406	atac_peak_2687	20	.	3.19517	3.97646	2.07434
1	38888100	38888587	atac_peak_2689	27	.	3.53393	4.75098	2.76054
1	38953051	38953718	atac_peak_2692	14	.	2.68614	3.11436	1.40058
1	38956887	38957205	atac_peak_2693	85	.	5.76468	10.92752	8.50006
1	38993312	38993557	atac_peak_2695	25	.	3.48298	4.58692	2.57755
1	39039095	39039570	atac_peak_2697	48	.	4.29834	6.99297	4.84040
1	39188270	39188470	atac_peak_2701	23	.	3.34962	4.32269	2.37264
1	39198471	39198797	atac_peak_2702	23	.	3.35416	4.34239	2.39557
1	39261680	39261883	atac_peak_2705	37	.	4.06519	5.94674	3.78123
1	39281184	39281828	atac_peak_2707	58	.	4.66560	8.20370	5.89951
1	39391313	39392427	atac_peak_2708	84	.	4.13228	10.88675	8.48363
1	39421369	39422103	atac_peak_2711	32	.	3.74460	5.35720	3.29610
1	39429912	39430402	atac_peak_2712	19	.	3.00782	3.75049	1.91533
1	39436401	39437048	atac_peak_2713	21	.	3.25772	4.10599	2.17875
1	39499866	39500169	atac_peak_2716	26	.	3.39697	4.66009	2.69243
1	39522102	39522432	atac_peak_2718	25	.	3.31241	4.53539	2.56424
1	39582152	39582431	atac_peak_2722	73	.	5.36876	9.66356	7.31004
1	39591017	39591354	atac_peak_2723	21	.	3.24431	4.09699	2.18617
1	39601693	39602725	atac_peak_2724	81	.	4.99479	10.53928	8.14718
1	39655746	39656498	atac_peak_2725	10	.	2.44909	2.62530	1.04317
1	39785718	39788124	atac_peak_2728	28	.	2.53157	4.82632	2.86497
1	39803217	39803461	atac_peak_2729	59	.	4.58639	8.31606	5.96841
1	39885678	39886338	atac_peak_2731	18	.	2.98550	3.64194	1.83948
1	39908940	39909109	atac_peak_2732	36	.	4.00469	5.78796	3.63000
1	39992180	39992481	atac_peak_2735	82	.	5.85450	10.71799	8.22342
1	40023674	40024010	atac_peak_2738	31	.	3.59263	5.19913	3.15611
1	40041870	40042134	atac_peak_2739	80	.	5.78475	10.55604	8.08431
1	40231893	40232324	atac_peak_2744	26	.	3.51961	4.66803	2.64900
1	40332923	40333205	atac_peak_2754	55	.	4.43120	7.82718	5.56411
1	40386591	40386738	atac_peak_2756	17	.	3.02434	3.61688	1.77984
1	40435071	40435321	atac_peak_2757	18	.	2.96956	3.69814	1.86156
1	40468876	40469376	atac_peak_2758	237	.	8.26478	26.68681	23.75584
1	40483032	40483504	atac_peak_2759	28	.	3.61997	4.90559	2.85877
1	40554261	40554789	atac_peak_2760	11	.	2.56781	2.81522	1.19404
1	40555812	40556013	atac_peak_2761	22	.	3.22992	4.20907	2.28944
1	40586297	40586661	atac_peak_2762	18	.	3.06308	3.73034	1.89423
1	40598080	40598421	atac_peak_2763	74	.	5.42944	9.82293	7.47528
1	40604069	40604451	atac_peak_2764	20	.	3.14843	3.90277	2.01887
1	40609259	40609468	atac_peak_2765	37	.	3.76829	5.75922	3.72955
1	40640718	40640918	atac_peak_2767	47	.	4.51779	7.04815	4.77410
1	40702406	40702839	atac_peak_2772	26	.	3.05595	4.60073	2.63398
1	40719744	40720054	atac_peak_2774	154	.	6.92822	18.16777	15.41872
1	40764104	40764396	atac_peak_2776	126	.	7.24849	15.30553	12.69794
1	40774431	40774947	atac_peak_2777	289	.	7.66970	31.95333	28.95000
1	40795248	40796678	atac_peak_2778	492	.	7.42669	52.71516	49.28846
1	40814577	40816285	atac_peak_2780	62	.	4.25413	8.45016	6.23887
1	40826474	40826957	atac_peak_2781	113	.	5.45961	13.90688	11.34405
1	40837619	40838554	atac_peak_2782	49	.	3.39487	7.06891	4.90821
1	40839405	40841384	atac_peak_2782	49	.	3.39487	7.06891	4.90821
1	40844261	40844597	atac_peak_2783	38	.	3.39121	6.04337	3.88816
1	40851060	40851242	atac_peak_2784	23	.	3.17962	4.24359	2.33197
1	40853427	40853649	atac_peak_2785	59	.	4.68824	8.25469	5.93461
1	40880603	40880911	atac_peak_2786	43	.	3.86791	6.56348	4.38231
1	40888911	40889137	atac_peak_2788	47	.	4.16094	6.84546	4.72178
1	40899590	40899787	atac_peak_2789	36	.	3.71997	5.77465	3.62894
1	40900613	40900974	atac_peak_2790	14	.	2.61096	3.17628	1.47996
1	40901914	40902185	atac_peak_2791	18	.	2.77038	3.70420	1.89140
1	40905864	40906338	atac_peak_2792	17	.	2.80810	3.58632	1.77950
1	40928305	40928693	atac_peak_2796	26	.	3.29819	4.56108	2.62889
1	40938880	40939120	atac_peak_2797	34	.	3.35059	5.48691	3.40740
1	40940523	40940754	atac_peak_2798	17	.	2.62744	3.58071	1.78096
1	40943389	40943726	atac_peak_2799	41	.	3.58212	6.39356	4.19674
1	40962718	40964663	atac_peak_2800	155	.	5.02325	18.34932	15.57423
1	40972447	40973481	atac_peak_2801	157	.	5.58005	18.44360	15.70281
1	40991130	40991658	atac_peak_2802	67	.	4.88359	9.16837	6.77375
1	41000490	41002818	atac_peak_2803	204	.	4.71749	23.12604	20.49650
1	41067657	41067866	atac_peak_2804	22	.	3.18183	4.11216	2.20345
1	41107339	41107892	atac_peak_2807	14	.	2.63133	3.19291	1.46979
1	41130204	41130715	atac_peak_2810	76	.	4.62391	10.03748	7.65934
1	41142575	41142925	atac_peak_2812	21	.	2.91727	3.98956	2.11604
1	41151441	41151717	atac_peak_2813	72	.	4.97121	9.55624	7.20924
1	41159984	41160229	atac_peak_2815	25	.	3.45327	4.53681	2.54512
1	41168703	41169688	atac_peak_2816	18	.	2.98439	3.60956	1.80930
1	41175569	41175683	atac_peak_2817	15	.	2.79075	3.22232	1.50345
1	41198024	41199368	atac_peak_2820	28	.	3.23209	4.82718	2.82395
1	41208633	41209160	atac_peak_2821	24	.	3.22418	4.39256	2.47378
1	41223304	41223745	atac_peak_2822	32	.	3.80115	5.34305	3.25414
1	41232867	41233105	atac_peak_2823	15	.	2.89031	3.34213	1.56019
1	41278978	41279092	atac_peak_2827	19	.	3.03242	3.84245	1.99260
1	41291432	41292445	atac_peak_2828	75	.	4.30211	9.95895	7.56580
1	41395303	41396173	atac_peak_2829	182	.	6.06095	21.11652	18.27389
1	41404935	41405195	atac_peak_2831	26	.	3.06499	4.63178	2.63328
1	41410826	41410978	atac_peak_2833	24	.	2.95780	4.34960	2.42645
1	41422936	41423247	atac_peak_2834	136	.	6.27378	16.32445	13.65966
1	41426159	41426476	atac_peak_2835	95	.	5.30904	12.07113	9.56358
1	41432912	41433656	atac_peak_2836	23	.	3.00108	4.24594	2.32931
1	41457891	41458283	atac_peak_2838	19	.	3.05459	3.81587	1.96852
1	41461376	41461822	atac_peak_2839	20	.	3.09750	3.84662	2.00920
1	41482529	41483319	atac_peak_2840	63	.	4.42370	8.58299	6.35090
1	41486006	41486181	atac_peak_2841	29	.	3.46465	4.94382	2.93421
1	41540533	41541779	atac_peak_2842	20	.	2.87612	3.95774	2.09298
1	41618313	41619540	atac_peak_2843	31	.	3.45011	5.08453	3.13251
1	41643237	41643678	atac_peak_2845	148	.	7.47934	17.47378	14.85362
1	41652055	41653232	atac_peak_2847	156	.	7.31637	18.33378	15.65908
1	41670210	41670645	atac_peak_2849	32	.	3.60607	5.28040	3.20060
1	41671815	41672788	atac_peak_2850	26	.	3.29677	4.56296	2.60041
1	41689401	41689803	atac_peak_2852	90	.	5.63418	11.56218	9.05960
1	41694820	41696041	atac_peak_2853	53	.	4.51265	7.56704	5.31842
1	41735569	41735972	atac_peak_2855	27	.	3.52555	4.72918	2.72885
1	41770122	41771200	atac_peak_2857	135	.	5.22554	16.15324	13.57742
1	41825621	41826292	atac_peak_2858	14	.	2.80215	3.16687	1.42403
1	41893880	41894055	atac_peak_2859	40	.	4.19815	6.25838	4.05531
1	41978999	41979199	atac_peak_2860	24	.	3.39235	4.39125	2.41357
1	42008226	42008794	atac_peak_2861	36	.	3.63027	5.62557	3.62671
1	42047166	42047366	atac_peak_2865	20	.	3.04351	3.93691	2.07374
1	42048987	42049084	atac_peak_2866	14	.	2.70920	3.19617	1.49543
1	42072691	42073014	atac_peak_2867	147	.	6.02818	17.29364	14.75733
1	42081385	42081770	atac_peak_2868	15	.	2.85611	3.31886	1.58793
1	42155396	42156367	atac_peak_2872	33	.	3.69108	5.37777	3.32525
1	42176437	42177190	atac_peak_2874	21	.	3.14405	3.97948	2.11198
1	42190778	42191030	atac_peak_2875	25	.	3.46658	4.56719	2.57163
1	42211003	42211158	atac_peak_2877	21	.	3.11607	4.03987	2.14894
1	42221085	42221457	atac_peak_2878	19	.	3.12721	3.83930	1.96623
1	42305405	42305615	atac_peak_2879	23	.	3.21047	4.23390	2.32385
1	42309624	42309792	atac_peak_2880	21	.	3.17337	4.04597	2.13951
1	42339889	42340089	atac_peak_2882	18	.	3.09813	3.76005	1.88846
1	42361989	42362189	atac_peak_2883	15	.	2.86298	3.28778	1.51796
1	42390908	42391537	atac_peak_2884	49	.	3.92111	7.13414	4.95881
1	42458497	42459483	atac_peak_2886	57	.	4.77557	7.96446	5.70425
1	42516069	42516332	atac_peak_2888	150	.	8.12706	17.82497	15.07241
1	42712367	42712567	atac_peak_2890	32	.	3.81108	5.33246	3.22578
1	42802460	42802752	atac_peak_2895	21	.	3.25918	4.11116	2.18456
[truncated: 108,994 more rows]
