# Supplementary material for: Systematic alteration of ATAC-seq for profiling open chromatin in cryopreserved nuclei preparations from livestock tissues
Source: Sci Rep. 2020 Mar 23;10:5230. doi: 10.1038/s41598-020-61678-9 (PMC7089989; doi:10.1038/s41598-020-61678-9)
Supplement: Supplementary file 3 — ATACSeq_Pig_Muscle_Combined_Peaks [file 41598_2020_61678_MOESM3_ESM.txt]

1	14013	14221	atac_peak_2	68	.	4.71946	8.80689	6.81321
1	23097	23363	atac_peak_4	56	.	4.29756	7.64280	5.68267
1	29274	29961	atac_peak_5	25	.	3.21003	4.34628	2.55006
1	41900	43064	atac_peak_7	62	.	4.08038	8.19415	6.22631
1	79560	79761	atac_peak_10	46	.	3.81617	6.52948	4.62751
1	92682	92857	atac_peak_13	27	.	2.80971	4.51599	2.72647
1	100021	100193	atac_peak_15	16	.	2.42693	3.28719	1.62560
1	105204	105418	atac_peak_16	37	.	3.71535	5.65224	3.77448
1	116807	117728	atac_peak_17	38	.	2.99867	5.71662	3.86859
1	118930	120064	atac_peak_17	38	.	2.99867	5.71662	3.86859
1	129168	130560	atac_peak_19	53	.	3.15953	7.26959	5.34902
1	137138	137343	atac_peak_21	35	.	3.40778	5.33178	3.51924
1	148289	149728	atac_peak_22	30	.	2.85659	4.82532	3.01615
1	151026	151959	atac_peak_23	27	.	2.74005	4.53985	2.74685
1	158707	159468	atac_peak_24	43	.	2.98264	6.17922	4.30703
1	164708	164976	atac_peak_26	57	.	3.67433	7.76830	5.79987
1	234911	235668	atac_peak_28	35	.	3.58320	5.36953	3.52662
1	242101	242285	atac_peak_29	16	.	2.57239	3.26311	1.60750
1	245866	246090	atac_peak_30	30	.	3.15193	4.81776	3.00046
1	247698	247874	atac_peak_31	30	.	3.22861	4.85861	3.02637
1	253243	253901	atac_peak_32	20	.	2.71793	3.78191	2.07193
1	267883	269028	atac_peak_35	294	.	5.06551	31.93455	29.42574
1	273960	274276	atac_peak_36	266	.	4.71819	29.13063	26.68430
1	275660	276583	atac_peak_37	263	.	4.39723	28.75774	26.30434
1	280477	282370	atac_peak_38	29	.	2.20327	4.76947	2.96245
1	342402	342702	atac_peak_41	125	.	6.56004	14.74846	12.57774
1	379252	379457	atac_peak_43	103	.	5.92193	12.45583	10.33797
1	386748	386970	atac_peak_45	45	.	4.01297	6.48861	4.57340
1	490411	490803	atac_peak_46	98	.	5.77607	11.99055	9.88654
1	499026	499372	atac_peak_47	117	.	6.12094	13.81663	11.72165
1	505260	505890	atac_peak_48	90	.	5.40245	11.09768	9.07092
1	538649	539543	atac_peak_50	349	.	5.54417	37.42342	34.96908
1	543398	543575	atac_peak_51	26	.	2.15415	4.41666	2.63542
1	562028	562228	atac_peak_52	26	.	2.65930	4.40932	2.62108
1	573002	573289	atac_peak_53	52	.	4.30080	7.26006	5.29997
1	574094	574979	atac_peak_54	31	.	3.45109	4.96957	3.13493
1	643480	644028	atac_peak_55	44	.	3.75145	6.36495	4.49165
1	645100	645732	atac_peak_56	43	.	3.74271	6.26205	4.36693
1	756629	756954	atac_peak_58	179	.	7.99357	20.18399	17.90247
1	779773	779966	atac_peak_60	24	.	2.90420	4.27679	2.49794
1	795336	796066	atac_peak_63	122	.	4.45660	14.35546	12.24329
1	846008	846278	atac_peak_65	24	.	3.08575	4.20984	2.44652
1	856947	857052	atac_peak_67	19	.	2.39072	3.62117	1.92048
1	869889	870114	atac_peak_68	21	.	2.20819	3.91064	2.18234
1	875198	876088	atac_peak_69	266	.	4.90388	29.01075	26.68340
1	934574	936070	atac_peak_71	111	.	5.99360	13.24570	11.14867
1	990739	990922	atac_peak_74	63	.	4.39880	8.34921	6.38617
1	1035180	1036153	atac_peak_75	327	.	7.02949	35.30606	32.74942
1	1068347	1069472	atac_peak_77	28	.	2.15826	4.58502	2.80581
1	1086872	1087672	atac_peak_79	139	.	4.47579	16.10084	13.96509
1	1182518	1183248	atac_peak_83	32	.	3.42260	5.04129	3.24625
1	1216384	1216992	atac_peak_84	104	.	5.87945	12.56885	10.46280
1	1302417	1302865	atac_peak_85	33	.	3.26279	5.18780	3.35571
1	1328197	1328519	atac_peak_89	30	.	3.02451	4.87295	3.05165
1	1341143	1341455	atac_peak_91	22	.	2.82511	4.02930	2.28782
1	1349018	1349089	atac_peak_92	17	.	2.53068	3.38682	1.71775
1	1356610	1357741	atac_peak_93	41	.	3.81361	6.06498	4.19585
1	1599949	1600321	atac_peak_94	37	.	2.67553	5.64530	3.77714
1	1606329	1606585	atac_peak_95	15	.	2.12364	3.16530	1.51915
1	1613813	1616626	atac_peak_96	50	.	2.30196	6.97730	5.05683
1	1620214	1621387	atac_peak_97	40	.	2.34544	5.89947	4.04065
1	1622757	1623106	atac_peak_97	40	.	2.34544	5.89947	4.04065
1	1627049	1627463	atac_peak_98	14	.	2.14331	3.14172	1.49865
1	1637038	1637469	atac_peak_99	75	.	3.68798	9.62610	7.58071
1	1644502	1645464	atac_peak_100	76	.	3.43244	9.65724	7.66398
1	1692789	1693284	atac_peak_101	275	.	5.47915	29.88423	27.56776
1	1849481	1850673	atac_peak_104	19	.	2.85234	3.60181	1.90357
1	1873531	1873809	atac_peak_106	326	.	11.06457	35.24096	32.68233
1	1909555	1910614	atac_peak_108	30	.	2.93312	4.84408	3.03864
1	1915860	1916227	atac_peak_109	82	.	4.14557	10.31085	8.24425
1	1917467	1917670	atac_peak_110	53	.	3.50536	7.33069	5.35101
1	1950635	1950991	atac_peak_112	132	.	5.05477	15.35104	13.25085
1	1996577	1997211	atac_peak_115	144	.	4.71596	16.59159	14.45421
1	2010265	2011502	atac_peak_117	142	.	3.09629	16.36263	14.21666
1	2014135	2014428	atac_peak_118	169	.	3.28733	19.16837	16.90223
1	2016410	2017046	atac_peak_119	98	.	2.85557	11.76879	9.80945
1	2021387	2021601	atac_peak_120	32	.	2.35362	5.13361	3.28770
1	2028758	2029056	atac_peak_121	45	.	3.08957	6.46040	4.58478
1	2030844	2031506	atac_peak_122	11	.	2.17517	2.71203	1.13768
1	2036915	2037623	atac_peak_123	13	.	2.50466	2.97277	1.36357
1	2053934	2054244	atac_peak_125	24	.	2.99963	4.16073	2.40100
1	2071554	2071987	atac_peak_128	125	.	5.21191	14.72735	12.54710
1	2129689	2130813	atac_peak_129	114	.	4.89715	13.56139	11.48660
1	2176302	2176857	atac_peak_133	32	.	3.14119	5.11428	3.28180
1	2344021	2345327	atac_peak_135	21	.	2.80496	3.83310	2.11474
1	2392164	2392791	atac_peak_136	21	.	2.39805	3.91750	2.18508
1	2402134	2402334	atac_peak_137	12	.	2.35688	2.86353	1.25346
1	2433310	2433837	atac_peak_139	53	.	3.37302	7.24784	5.33560
1	2440023	2440661	atac_peak_140	35	.	3.31791	5.34299	3.53655
1	2534482	2534907	atac_peak_145	24	.	2.62414	4.21527	2.45041
1	2539060	2539331	atac_peak_146	10	.	2.13477	2.64460	1.07332
1	2620573	2620922	atac_peak_150	16	.	2.60634	3.37698	1.69832
1	2630858	2632331	atac_peak_152	25	.	2.54449	4.32461	2.56825
1	2640215	2641139	atac_peak_153	123	.	3.86117	14.49731	12.33169
1	2645856	2646162	atac_peak_154	110	.	3.04481	13.21144	11.07056
1	2648755	2649424	atac_peak_155	185	.	3.53889	20.77877	18.53098
1	2658383	2658882	atac_peak_157	58	.	3.07262	7.77632	5.81490
1	2672130	2672537	atac_peak_158	89	.	3.44466	10.99804	8.92235
1	2686756	2687109	atac_peak_160	115	.	4.38512	13.69265	11.54451
1	2707550	2707878	atac_peak_163	33	.	2.69557	5.11125	3.30833
1	2726677	2727719	atac_peak_166	110	.	4.05265	13.12639	11.02187
1	2745812	2746576	atac_peak_169	100	.	3.36165	12.06585	10.05487
1	2749385	2749594	atac_peak_170	44	.	2.71496	6.38218	4.47998
1	2766914	2767716	atac_peak_174	76	.	3.66756	9.57529	7.61792
1	2775289	2775556	atac_peak_175	38	.	2.95763	5.73841	3.89271
1	2791387	2791600	atac_peak_178	51	.	3.89459	7.05080	5.11348
1	2800093	2800160	atac_peak_179	14	.	2.54670	3.03858	1.41117
1	2801277	2801667	atac_peak_179	14	.	2.54670	3.03858	1.41117
1	2812158	2812546	atac_peak_181	65	.	4.03218	8.59671	6.58393
1	2826223	2826437	atac_peak_184	63	.	3.86074	8.36401	6.39707
1	2840712	2840939	atac_peak_186	51	.	3.87196	7.06757	5.13827
1	2870255	2870761	atac_peak_188	68	.	4.53529	8.83887	6.86039
1	2897081	2897546	atac_peak_193	181	.	5.43491	20.42296	18.15093
1	2900941	2901156	atac_peak_194	31	.	2.64231	4.94285	3.13396
1	2923530	2924131	atac_peak_196	76	.	3.40736	9.70054	7.69400
1	2928648	2930194	atac_peak_197	25	.	2.48656	4.31160	2.54530
1	2954874	2955141	atac_peak_199	20	.	2.71257	3.71781	2.00497
1	2985740	2985950	atac_peak_202	36	.	3.12425	5.51178	3.66082
1	3010037	3010721	atac_peak_205	12	.	2.37837	2.89640	1.29488
1	3031968	3032499	atac_peak_207	16	.	2.54679	3.26133	1.60506
1	3041699	3041912	atac_peak_208	15	.	2.57448	3.19672	1.54647
1	3045219	3045361	atac_peak_210	14	.	2.43426	3.11089	1.46980
1	3052816	3053245	atac_peak_211	71	.	3.69523	9.17570	7.15289
1	3055231	3055445	atac_peak_212	14	.	2.21772	3.11935	1.48135
1	3060909	3061141	atac_peak_213	29	.	2.84629	4.72528	2.91454
1	3105116	3105862	atac_peak_217	40	.	3.07682	5.94471	4.08768
1	3204882	3205955	atac_peak_221	34	.	3.01242	5.23393	3.41735
1	3232799	3233814	atac_peak_224	31	.	2.84995	4.96987	3.17994
1	3250962	3251224	atac_peak_225	29	.	2.88857	4.71676	2.91127
1	3263263	3264206	atac_peak_226	206	.	4.80941	22.95267	20.61239
1	3268830	3269559	atac_peak_228	25	.	2.61592	4.29474	2.54180
1	3275608	3276013	atac_peak_229	17	.	2.77076	3.42665	1.75066
1	3289238	3290016	atac_peak_230	67	.	3.47901	8.68037	6.70263
1	3297092	3297340	atac_peak_232	12	.	2.44240	2.90816	1.29919
1	3302655	3302905	atac_peak_233	43	.	3.73288	6.30406	4.38636
1	3349563	3349944	atac_peak_240	45	.	3.41280	6.47852	4.57683
1	3357141	3357732	atac_peak_242	128	.	4.18601	14.93107	12.84891
1	3373989	3374619	atac_peak_243	49	.	3.54119	6.89735	4.99660
1	3388116	3388316	atac_peak_245	14	.	2.44921	3.10542	1.46333
1	3400443	3401195	atac_peak_246	88	.	3.52931	10.86128	8.80067
1	3412624	3412920	atac_peak_248	36	.	2.82615	5.43333	3.60499
1	3426160	3426479	atac_peak_250	136	.	5.25041	15.79663	13.61335
1	3432033	3432578	atac_peak_251	110	.	4.19652	13.07330	11.07393
1	3450321	3451035	atac_peak_254	407	.	6.63342	43.38547	40.73090
1	3462090	3463232	atac_peak_255	359	.	4.24391	38.58221	35.98282
1	3469610	3470365	atac_peak_256	99	.	3.18077	12.06156	9.98130
1	3479724	3480661	atac_peak_257	147	.	3.49276	16.99075	14.79237
1	3487723	3489024	atac_peak_258	28	.	2.82274	4.62710	2.84304
1	3498128	3498311	atac_peak_259	47	.	4.07354	6.63127	4.70273
1	3504185	3505361	atac_peak_260	241	.	5.05538	26.45610	24.14140
1	3510480	3511467	atac_peak_261	46	.	3.45104	6.49947	4.62316
1	3523143	3523463	atac_peak_262	285	.	4.81978	30.90508	28.57394
1	3524916	3525179	atac_peak_263	78	.	2.92589	9.85736	7.80630
1	3527430	3528225	atac_peak_264	22	.	1.99375	4.02090	2.27857
1	3531127	3531382	atac_peak_265	74	.	3.25167	9.48783	7.46489
1	3542806	3543177	atac_peak_266	25	.	2.54145	4.36728	2.58255
1	3549237	3549920	atac_peak_268	146	.	3.44269	16.75139	14.63640
1	3550740	3551949	atac_peak_268	146	.	3.44269	16.75139	14.63640
1	3561096	3561769	atac_peak_269	230	.	5.46784	25.38711	23.04142
1	3574597	3575302	atac_peak_271	227	.	4.15824	25.07881	22.77352
1	3586980	3587884	atac_peak_272	27	.	2.60674	4.54060	2.76004
1	3599937	3600099	atac_peak_274	28	.	2.56707	4.59963	2.81910
1	3646905	3648520	atac_peak_277	340	.	4.58278	36.58311	34.07417
1	3665499	3666307	atac_peak_280	37	.	2.43892	5.59843	3.75258
1	3680574	3681720	atac_peak_282	310	.	3.98441	33.50690	31.05151
1	3685576	3687475	atac_peak_283	222	.	3.31959	24.54263	22.21040
1	3688859	3689402	atac_peak_284	69	.	2.24808	9.00221	6.98502
1	3693688	3695660	atac_peak_285	153	.	3.06136	17.50768	15.30993
1	3698299	3698607	atac_peak_286	202	.	3.44627	22.58069	20.24433
1	3700139	3700597	atac_peak_287	315	.	4.85748	34.09060	31.58923
1	3706378	3707296	atac_peak_288	29	.	2.44953	4.75868	2.96018
1	3715661	3716666	atac_peak_290	210	.	4.47456	23.33636	21.01507
1	3726816	3727021	atac_peak_291	16	.	2.58621	3.26532	1.60529
1	3733394	3733659	atac_peak_292	18	.	2.50178	3.50444	1.81305
1	3734682	3735415	atac_peak_293	17	.	2.42532	3.45325	1.77529
1	3740524	3741071	atac_peak_294	230	.	5.76887	25.38545	23.01753
1	3772726	3773068	atac_peak_297	24	.	2.85981	4.23943	2.46325
1	3863174	3863622	atac_peak_306	389	.	8.96207	41.57709	38.93649
1	3869780	3870068	atac_peak_307	35	.	3.52047	5.36982	3.55008
1	3875768	3876844	atac_peak_308	57	.	3.50840	7.66474	5.77458
1	3969009	3969860	atac_peak_309	32	.	3.29930	5.06147	3.25809
1	3974886	3975617	atac_peak_310	55	.	3.99901	7.45182	5.51661
1	4025765	4026646	atac_peak_312	28	.	2.79328	4.66766	2.87761
1	4040777	4043121	atac_peak_313	114	.	3.48078	13.41093	11.40339
1	4070116	4070910	atac_peak_317	85	.	4.25143	10.58670	8.51898
1	4096029	4096979	atac_peak_319	95	.	4.46601	11.66569	9.59833
1	4107063	4108507	atac_peak_320	94	.	4.18549	11.53226	9.45122
1	4122405	4122724	atac_peak_322	44	.	3.49980	6.32562	4.42243
1	4148236	4148888	atac_peak_325	176	.	5.55979	19.86498	17.62137
1	4180943	4181143	atac_peak_331	56	.	4.24279	7.55770	5.60772
1	4184462	4184667	atac_peak_332	37	.	3.67064	5.56994	3.70666
1	4190306	4191120	atac_peak_333	19	.	2.64677	3.68495	1.97735
1	4224689	4225114	atac_peak_336	107	.	5.93909	12.92961	10.77378
1	4240323	4240800	atac_peak_339	619	.	7.99800	64.98421	61.94547
1	4242678	4242940	atac_peak_340	239	.	4.68036	26.31265	23.91218
1	4245211	4245425	atac_peak_341	81	.	2.99214	10.25946	8.19718
1	4246641	4246939	atac_peak_342	115	.	3.95770	13.61954	11.53499
1	4310642	4312502	atac_peak_344	82	.	3.69337	10.24928	8.24437
1	4318495	4319078	atac_peak_345	12	.	2.38490	2.85014	1.25306
1	4325392	4325595	atac_peak_346	64	.	4.21964	8.45660	6.44258
1	4357599	4357947	atac_peak_349	49	.	3.82626	6.78984	4.91273
1	4368401	4368613	atac_peak_350	116	.	6.12190	13.72896	11.62976
1	4643369	4643561	atac_peak_358	47	.	4.13938	6.73279	4.78029
1	4734368	4734613	atac_peak_367	24	.	2.96438	4.16492	2.41898
1	4750984	4751454	atac_peak_369	158	.	5.37660	17.97938	15.84182
1	4756432	4756776	atac_peak_370	15	.	2.40087	3.15189	1.50348
1	4785611	4785811	atac_peak_373	21	.	3.01415	3.91019	2.16955
1	4804119	4805401	atac_peak_376	189	.	4.84469	21.28397	18.98670
1	4813109	4813550	atac_peak_377	264	.	7.61516	28.83113	26.40532
1	4816234	4816512	atac_peak_378	63	.	3.80489	8.34092	6.35370
1	4823517	4823853	atac_peak_379	54	.	4.22685	7.33715	5.40212
1	4829141	4829533	atac_peak_380	252	.	8.61945	27.59773	25.20172
1	4976445	4976793	atac_peak_386	115	.	5.65643	13.66241	11.50802
1	4978575	4978780	atac_peak_387	20	.	2.82741	3.77266	2.05595
1	5068268	5068681	atac_peak_388	285	.	9.32706	31.07545	28.58661
1	5207242	5207532	atac_peak_390	35	.	3.60560	5.39181	3.53868
1	5289973	5290420	atac_peak_392	202	.	7.18708	22.60079	20.29502
1	5297139	5297662	atac_peak_393	68	.	4.26510	8.79378	6.83241
1	5311204	5311463	atac_peak_395	63	.	4.67753	8.38176	6.37972
1	5894731	5895348	atac_peak_401	173	.	7.58700	19.56495	17.34235
1	6011290	6011868	atac_peak_402	16	.	2.70083	3.28244	1.60784
1	6017165	6017363	atac_peak_403	65	.	2.43791	8.51914	6.53048
1	6018713	6019603	atac_peak_404	297	.	4.27090	32.25525	29.78175
1	6020503	6021194	atac_peak_405	206	.	3.59423	22.90831	20.60713
1	6027277	6028796	atac_peak_406	143	.	4.45689	16.46163	14.30151
1	6043494	6044509	atac_peak_408	280	.	5.48279	30.36065	28.03629
1	6055854	6056012	atac_peak_410	23	.	2.72964	4.12622	2.38670
1	6074549	6074785	atac_peak_414	99	.	3.46996	11.96640	9.98774
1	6076263	6076629	atac_peak_414	99	.	3.46996	11.96640	9.98774
1	6101517	6101930	atac_peak_418	100	.	4.56515	12.06785	10.09546
1	6119350	6120272	atac_peak_420	61	.	3.17494	8.00931	6.10474
1	6125347	6125740	atac_peak_421	42	.	2.74180	6.10626	4.26369
1	6134965	6135542	atac_peak_423	482	.	6.61824	50.99685	48.23434
1	6142103	6142584	atac_peak_424	360	.	6.73572	38.68023	36.06714
1	6168956	6169387	atac_peak_429	282	.	7.54520	30.74080	28.26315
1	6177060	6177373	atac_peak_430	30	.	3.23329	4.89923	3.08033
1	6181744	6181944	atac_peak_431	43	.	3.27407	6.26658	4.35694
1	6183732	6184229	atac_peak_432	121	.	4.90523	14.24007	12.12953
1	6195246	6195396	atac_peak_434	15	.	2.33821	3.24106	1.58995
1	6207649	6208048	atac_peak_436	47	.	3.28113	6.58566	4.70342
1	6216005	6216542	atac_peak_437	330	.	5.32578	35.54025	33.06676
1	6217901	6218142	atac_peak_438	30	.	2.22430	4.85185	3.03980
1	6228292	6229769	atac_peak_439	56	.	2.87261	7.53044	5.65679
1	6231261	6231524	atac_peak_440	92	.	3.82183	11.35063	9.26637
1	6238581	6238887	atac_peak_441	210	.	4.27015	23.39919	21.05499
1	6239887	6240177	atac_peak_442	39	.	2.13239	5.79169	3.91550
1	6242126	6244740	atac_peak_443	69	.	2.32744	8.91599	6.92902
1	6246069	6246473	atac_peak_444	348	.	4.62423	37.39267	34.81443
1	6278704	6279302	atac_peak_447	32	.	3.08372	5.12351	3.28761
1	6284332	6284685	atac_peak_448	27	.	2.81252	4.49808	2.71990
1	6288729	6288922	atac_peak_449	37	.	3.31095	5.65509	3.77595
1	6310563	6310770	atac_peak_450	34	.	3.17241	5.26258	3.42298
1	6313490	6313742	atac_peak_451	76	.	4.70558	9.72623	7.67578
1	6335249	6336325	atac_peak_453	15	.	2.49314	3.22273	1.56898
1	6340651	6342003	atac_peak_454	56	.	3.72822	7.59624	5.64229
1	6367217	6368609	atac_peak_458	19	.	1.97091	3.67060	1.96637
1	6369974	6370519	atac_peak_459	67	.	2.72298	8.79335	6.77345
1	6371795	6372270	atac_peak_460	57	.	2.58233	7.72063	5.78744
1	6374290	6374513	atac_peak_461	40	.	2.43781	5.88757	4.01616
1	6376911	6377543	atac_peak_462	76	.	3.39783	9.62165	7.63500
1	6386025	6387813	atac_peak_464	88	.	4.10903	10.86787	8.81405
1	6395080	6397456	atac_peak_466	93	.	3.71510	11.33428	9.33055
1	6402973	6403752	atac_peak_467	34	.	3.38221	5.25737	3.40638
1	6408606	6408828	atac_peak_468	37	.	3.11278	5.58922	3.71276
1	6410192	6410395	atac_peak_469	42	.	3.02435	6.09758	4.24862
1	6412311	6413673	atac_peak_469	42	.	3.02435	6.09758	4.24862
1	6419385	6419634	atac_peak_470	53	.	3.39669	7.34396	5.38441
1	6420577	6421830	atac_peak_471	45	.	3.28873	6.50319	4.57819
1	6427562	6428380	atac_peak_473	148	.	4.78027	16.97209	14.88573
1	6436829	6437006	atac_peak_474	41	.	2.72930	6.10201	4.19595
1	6440073	6440561	atac_peak_475	143	.	4.17675	16.52493	14.34074
1	6438262	6439264	atac_peak_475	143	.	4.17675	16.52493	14.34074
1	6443576	6444022	atac_peak_476	29	.	2.42462	4.72406	2.92428
1	6448009	6448383	atac_peak_477	76	.	3.62262	9.62927	7.61035
1	6458004	6458179	atac_peak_480	42	.	3.39871	6.12796	4.21974
1	6460326	6460576	atac_peak_481	46	.	3.42097	6.51073	4.61065
1	6461445	6461651	atac_peak_482	42	.	3.33966	6.20628	4.29655
1	6467525	6467755	atac_peak_483	35	.	2.99599	5.40816	3.57853
1	6470024	6470273	atac_peak_484	67	.	4.06373	8.74980	6.74593
1	6471651	6472312	atac_peak_485	33	.	3.23303	5.21182	3.36383
1	6477851	6479054	atac_peak_486	216	.	6.48008	23.95172	21.62743
1	6482609	6483145	atac_peak_487	127	.	4.68067	14.95860	12.76389
1	6484374	6484882	atac_peak_488	40	.	3.12145	5.90790	4.05959
1	6496558	6496758	atac_peak_492	34	.	3.19379	5.21139	3.40406
1	6502612	6503279	atac_peak_495	42	.	3.41946	6.11120	4.25417
1	6508890	6509723	atac_peak_496	101	.	5.08330	12.15408	10.15065
1	6516034	6516258	atac_peak_498	103	.	4.73266	12.42015	10.30033
1	6518580	6519391	atac_peak_499	144	.	5.63398	16.59155	14.42407
1	6525275	6526801	atac_peak_500	147	.	4.09445	17.02836	14.79292
1	6532454	6535612	atac_peak_501	165	.	3.24211	18.75611	16.56061
1	6543900	6544951	atac_peak_502	49	.	2.82405	6.90740	4.98725
1	6547897	6548312	atac_peak_503	101	.	3.58180	12.15243	10.11283
1	6558174	6559131	atac_peak_505	23	.	2.32635	4.12833	2.37689
1	6567538	6567998	atac_peak_507	422	.	4.57048	44.91575	42.22214
1	6569185	6570155	atac_peak_508	405	.	4.12279	43.14661	40.54756
1	6579745	6581507	atac_peak_509	144	.	3.47662	16.57984	14.46207
1	6588090	6588719	atac_peak_510	500	.	4.79871	52.86364	50.04874
1	6590974	6591772	atac_peak_511	174	.	2.88398	19.66245	17.46706
1	6840074	6840310	atac_peak_516	45	.	4.05127	6.49364	4.55404
1	6907366	6907649	atac_peak_517	79	.	5.16110	9.95389	7.90787
1	6930371	6931852	atac_peak_518	456	.	5.51732	48.38403	45.64801
1	6936390	6936941	atac_peak_519	297	.	6.71508	32.12698	29.75087
1	6981921	6982409	atac_peak_521	260	.	7.76387	28.45509	26.04699
1	7039220	7040024	atac_peak_522	32	.	3.47073	5.05241	3.22313
1	7047796	7049230	atac_peak_524	24	.	3.03411	4.23737	2.48923
1	7065902	7066206	atac_peak_525	30	.	2.91598	4.84675	3.05660
1	7067492	7067932	atac_peak_526	33	.	2.92836	5.22075	3.39332
1	7072348	7072567	atac_peak_528	38	.	3.40130	5.67359	3.82230
1	7111705	7112254	atac_peak_529	307	.	8.20145	33.29149	30.74649
1	7135159	7136381	atac_peak_532	52	.	4.13462	7.13486	5.21467
1	7141931	7142376	atac_peak_533	122	.	4.87755	14.37382	12.28618
1	7145073	7145417	atac_peak_534	152	.	5.20675	17.44706	15.23311
1	7148591	7148777	atac_peak_535	31	.	2.86294	5.00613	3.17352
1	7153479	7154453	atac_peak_536	55	.	3.46796	7.45468	5.50660
1	7159913	7160407	atac_peak_537	478	.	8.62815	50.59084	47.85073
1	7166508	7166734	atac_peak_538	27	.	3.04046	4.57538	2.79333
1	7170817	7171508	atac_peak_539	137	.	6.20862	15.89757	13.76387
1	7177696	7177972	atac_peak_541	137	.	5.37848	15.97477	13.76663
1	7179026	7179333	atac_peak_542	117	.	4.75295	13.89839	11.73165
1	7181552	7181840	atac_peak_543	175	.	5.94055	19.85425	17.57907
1	7197559	7197832	atac_peak_546	91	.	5.33032	11.19828	9.11258
1	7230505	7230932	atac_peak_548	236	.	8.40445	26.10168	23.68288
1	7276113	7276392	atac_peak_553	107	.	6.08190	12.90805	10.76652
1	7284704	7285532	atac_peak_554	119	.	5.44752	14.06085	11.98157
1	7305155	7305356	atac_peak_556	25	.	3.21437	4.34965	2.55070
1	7340543	7340871	atac_peak_561	83	.	4.28207	10.32029	8.34656
1	7358922	7359203	atac_peak_564	236	.	9.58915	26.08769	23.67172
1	7411759	7413141	atac_peak_566	48	.	4.05002	6.82899	4.88032
1	7433050	7433952	atac_peak_567	156	.	4.79770	17.77213	15.65460
1	7437486	7437689	atac_peak_568	87	.	3.63780	10.80827	8.72777
1	7439268	7440687	atac_peak_569	42	.	3.14562	6.12326	4.21417
1	7445249	7445547	atac_peak_570	36	.	3.63127	5.54994	3.68074
1	7468586	7468908	atac_peak_572	299	.	8.88937	32.44985	29.96280
1	7476763	7477236	atac_peak_573	34	.	3.30585	5.30778	3.46843
1	7481046	7481289	atac_peak_574	100	.	5.36997	12.16129	10.04801
1	7488268	7488748	atac_peak_575	39	.	3.15980	5.76711	3.91245
1	7489954	7490289	atac_peak_575	39	.	3.15980	5.76711	3.91245
1	7502612	7503680	atac_peak_578	45	.	3.84173	6.42109	4.53855
1	7545927	7546229	atac_peak_582	68	.	4.32497	8.86456	6.85350
1	7547556	7547924	atac_peak_583	89	.	4.89421	11.05690	8.98546
1	7562615	7564465	atac_peak_584	281	.	5.39340	30.53283	28.11239
1	7565297	7565485	atac_peak_585	25	.	2.21859	4.29145	2.52427
1	7627795	7628920	atac_peak_587	35	.	3.62560	5.38625	3.51553
1	7646062	7647996	atac_peak_590	258	.	5.53945	28.18549	25.81657
1	7672597	7672797	atac_peak_593	73	.	4.91507	9.42121	7.38774
1	7722916	7723654	atac_peak_597	23	.	2.95395	4.05777	2.31149
1	7768197	7768487	atac_peak_599	44	.	3.41545	6.34561	4.43025
1	7772056	7772327	atac_peak_600	30	.	2.78677	4.78984	3.00996
1	7779145	7779339	atac_peak_601	32	.	3.13471	5.12769	3.29390
1	7795410	7797083	atac_peak_602	19	.	2.72042	3.66799	1.95745
1	7824996	7826077	atac_peak_605	44	.	3.56544	6.25677	4.40240
1	7834977	7835603	atac_peak_606	114	.	5.00497	13.49964	11.42137
1	7853612	7853806	atac_peak_608	25	.	3.11199	4.38845	2.59932
1	7870182	7870383	atac_peak_610	27	.	3.22507	4.51486	2.71328
1	7878907	7879341	atac_peak_612	21	.	3.01214	3.89191	2.14361
1	7908666	7909753	atac_peak_616	76	.	3.07412	9.68914	7.67806
1	7912010	7912473	atac_peak_617	391	.	6.49433	41.80454	39.15290
1	7913869	7914203	atac_peak_618	21	.	2.20501	3.91155	2.18588
1	7928570	7929512	atac_peak_619	51	.	4.23326	7.07737	5.12759
1	7939268	7939702	atac_peak_621	17	.	2.62731	3.47438	1.78710
1	7947995	7948642	atac_peak_623	48	.	4.01760	6.71500	4.82843
1	7962776	7963409	atac_peak_624	20	.	2.94301	3.74982	2.02210
1	7967014	7967259	atac_peak_625	41	.	3.49309	5.98540	4.12030
1	7976825	7976877	atac_peak_626	14	.	2.63680	3.08080	1.44943
1	8001906	8002083	atac_peak_627	28	.	2.97876	4.65557	2.84305
1	8004587	8005013	atac_peak_628	74	.	4.26159	9.44946	7.45017
1	8010643	8010997	atac_peak_629	83	.	4.57363	10.37819	8.37718
1	8024582	8024732	atac_peak_630	28	.	3.17700	4.66199	2.85816
1	8036672	8036911	atac_peak_631	24	.	3.17241	4.27583	2.49366
1	8045790	8046403	atac_peak_632	585	.	7.89464	61.48203	58.53259
1	8050176	8050457	atac_peak_633	15	.	1.98890	3.18877	1.53937
1	8059277	8059513	atac_peak_634	27	.	3.30337	4.55747	2.73814
1	8079703	8079987	atac_peak_636	56	.	3.99229	7.56829	5.61579
1	8085553	8085786	atac_peak_637	17	.	2.77148	3.47306	1.78666
1	8095981	8096490	atac_peak_638	23	.	2.74635	4.10377	2.34890
1	8114251	8114921	atac_peak_639	191	.	4.53179	21.35889	19.19250
1	8163454	8163746	atac_peak_642	23	.	2.82716	4.16099	2.39662
1	8169159	8169809	atac_peak_643	130	.	4.54109	15.09017	13.01799
1	8187578	8188430	atac_peak_645	14	.	2.49687	3.02749	1.40375
1	8212234	8212434	atac_peak_648	25	.	2.92276	4.28096	2.50414
1	8239959	8240254	atac_peak_651	18	.	2.47136	3.53830	1.83954
1	8242813	8243035	atac_peak_652	69	.	4.20108	8.92405	6.90796
1	8255896	8257253	atac_peak_653	24	.	2.96117	4.17188	2.42371
1	8277833	8278281	atac_peak_654	15	.	2.60728	3.19536	1.55560
1	8290343	8291388	atac_peak_656	16	.	2.61947	3.33081	1.66225
1	8305246	8305517	atac_peak_657	29	.	3.21168	4.80964	2.99451
1	8315879	8317330	atac_peak_659	21	.	2.61184	3.92155	2.19156
1	8332053	8333869	atac_peak_661	23	.	2.44400	4.11933	2.37642
1	8336191	8336439	atac_peak_662	47	.	2.70333	6.70588	4.78071
1	8338733	8339593	atac_peak_663	17	.	2.08880	3.40167	1.72995
1	8345687	8346517	atac_peak_665	37	.	2.80841	5.65008	3.77560
1	8361981	8362428	atac_peak_667	27	.	3.12500	4.51108	2.71848
1	8381044	8381159	atac_peak_670	21	.	2.84570	3.91636	2.18713
1	8398305	8399595	atac_peak_672	30	.	2.82177	4.79614	3.01429
1	8407406	8407604	atac_peak_673	32	.	3.36061	5.09101	3.24026
1	8425265	8425537	atac_peak_675	19	.	2.72214	3.60084	1.90084
1	8432485	8432894	atac_peak_677	13	.	2.47972	2.92302	1.31961
1	8433891	8434043	atac_peak_678	22	.	3.01868	4.03002	2.27287
1	8504500	8504943	atac_peak_679	64	.	3.85787	8.43146	6.42186
1	8513078	8513294	atac_peak_681	34	.	2.98520	5.27013	3.42380
1	8531014	8532648	atac_peak_684	353	.	6.45041	37.86231	35.37397
1	8536483	8537224	atac_peak_685	19	.	2.19933	3.66268	1.95846
1	8541177	8542021	atac_peak_686	343	.	6.49305	36.80828	34.31430
1	8560109	8561141	atac_peak_687	156	.	4.04344	17.74652	15.60358
1	8562825	8563174	atac_peak_688	233	.	4.83704	25.71180	23.39915
1	8586931	8588330	atac_peak_690	19	.	2.90841	3.65426	1.93094
1	8593134	8593667	atac_peak_691	20	.	2.75619	3.77565	2.05814
1	8603204	8604432	atac_peak_693	280	.	4.98510	30.49027	28.08095
1	8609253	8611194	atac_peak_694	107	.	4.41589	12.80747	10.73474
1	8704028	8704394	atac_peak_697	20	.	2.76900	3.73221	2.01619
1	8727075	8727781	atac_peak_698	106	.	4.63218	12.76273	10.64011
1	8734967	8735516	atac_peak_699	32	.	3.25168	5.00595	3.20665
1	8770159	8770303	atac_peak_701	28	.	3.26748	4.59309	2.80288
1	8784050	8784344	atac_peak_702	50	.	3.69684	6.96656	5.06447
1	8796241	8796441	atac_peak_703	19	.	2.70643	3.67850	1.97740
1	8808860	8809613	atac_peak_704	49	.	4.09396	6.85045	4.94949
1	8820367	8821664	atac_peak_705	47	.	3.52362	6.58170	4.70283
1	8829958	8830206	atac_peak_706	16	.	2.53181	3.37148	1.69438
1	8847556	8847874	atac_peak_707	86	.	5.01159	10.70221	8.63317
1	8863129	8863551	atac_peak_709	117	.	5.49122	13.94198	11.79493
1	8872393	8872742	atac_peak_710	126	.	5.17762	14.82008	12.66103
1	8885028	8886141	atac_peak_712	92	.	3.64103	11.19424	9.20482
1	8895515	8895794	atac_peak_713	54	.	4.06943	7.43880	5.49865
1	8896785	8897389	atac_peak_714	44	.	3.69320	6.39364	4.48752
1	8913175	8913343	atac_peak_716	13	.	2.63111	3.03893	1.38964
1	8993242	8993430	atac_peak_722	47	.	4.10892	6.67758	4.73675
1	9162842	9165102	atac_peak_725	43	.	3.64725	6.24308	4.35425
1	9183722	9185422	atac_peak_726	33	.	3.26307	5.21531	3.39012
1	9210914	9212553	atac_peak_730	294	.	3.99029	31.80697	29.42129
1	9221829	9222471	atac_peak_732	21	.	2.39671	3.92998	2.19599
1	9239732	9241476	atac_peak_734	107	.	3.64975	12.84652	10.75309
1	9245275	9247232	atac_peak_735	155	.	3.39705	17.74756	15.59161
1	9254220	9254451	atac_peak_736	44	.	2.71177	6.31671	4.41457
1	9257783	9259131	atac_peak_737	71	.	2.83555	9.12933	7.16670
1	9263853	9264608	atac_peak_738	342	.	4.60688	36.82416	34.29553
1	9267735	9268069	atac_peak_739	120	.	2.74044	14.19332	12.05369
1	9270291	9271950	atac_peak_740	106	.	2.98777	12.77745	10.66844
1	9292892	9293733	atac_peak_742	21	.	2.75036	3.91391	2.19044
1	9306875	9307521	atac_peak_744	38	.	3.41889	5.72112	3.84988
1	9312819	9313235	atac_peak_745	160	.	5.87949	18.23839	16.00478
1	9345303	9347026	atac_peak_748	156	.	4.56947	17.85347	15.68782
1	9357921	9358192	atac_peak_750	52	.	3.25709	7.14568	5.20464
1	9375543	9375761	atac_peak_752	51	.	3.52485	7.06540	5.17337
1	9388143	9389725	atac_peak_753	503	.	4.96299	53.11440	50.30493
1	9401551	9401803	atac_peak_755	54	.	3.27947	7.40659	5.44771
1	9410914	9412282	atac_peak_756	339	.	4.69589	36.50909	33.96027
1	9420792	9421064	atac_peak_757	42	.	3.63185	6.10229	4.21647
1	9446780	9448144	atac_peak_759	252	.	4.52740	27.62934	25.20177
1	9453577	9453718	atac_peak_760	38	.	2.43055	5.78155	3.89144
1	9454925	9456092	atac_peak_761	121	.	3.31404	14.20718	12.16434
1	9458113	9459182	atac_peak_762	34	.	2.31251	5.26243	3.42761
1	9467203	9467484	atac_peak_763	21	.	2.34087	3.84780	2.12174
1	9474890	9477003	atac_peak_765	198	.	3.62306	22.15819	19.86537
1	9571008	9571271	atac_peak_771	78	.	4.57003	9.90341	7.86210
1	9616634	9617101	atac_peak_777	90	.	4.31850	11.08249	9.07748
1	9644852	9645210	atac_peak_783	164	.	6.44085	18.58290	16.40479
1	9653763	9654074	atac_peak_784	232	.	5.53655	25.50658	23.20720
1	9657130	9657672	atac_peak_785	197	.	5.69158	22.05530	19.72301
1	9673760	9673954	atac_peak_786	52	.	4.15360	7.17378	5.22387
1	9675157	9676485	atac_peak_787	14	.	2.65132	3.12103	1.47452
1	9748706	9749532	atac_peak_788	22	.	3.06963	4.01295	2.24685
1	9775513	9776119	atac_peak_789	44	.	4.00429	6.41082	4.48498
1	9820900	9821421	atac_peak_791	129	.	5.35788	15.15475	12.98002
1	9860709	9861014	atac_peak_792	19	.	2.83979	3.66938	1.95096
1	9879210	9879595	atac_peak_793	19	.	2.91785	3.67568	1.94992
1	9891558	9892401	atac_peak_794	18	.	2.83892	3.50384	1.80035
1	9939189	9939962	atac_peak_796	57	.	3.85493	7.71739	5.76784
1	9945158	9945453	atac_peak_797	54	.	3.86798	7.44746	5.49161
1	9960500	9960939	atac_peak_798	145	.	6.26153	16.82242	14.59195
1	9966428	9967119	atac_peak_799	38	.	3.30169	5.75153	3.88342
1	9986372	9986677	atac_peak_802	71	.	4.06542	9.14476	7.11383
1	9993895	9994286	atac_peak_803	70	.	4.13633	9.08767	7.05948
1	9999340	9999685	atac_peak_804	53	.	3.99757	7.31361	5.37007
1	10010405	10010746	atac_peak_805	17	.	2.61310	3.39156	1.70805
1	10036237	10037009	atac_peak_809	46	.	3.69990	6.59584	4.67855
1	10042060	10042366	atac_peak_811	41	.	3.41538	6.09995	4.19667
1	10049238	10050641	atac_peak_813	17	.	2.55353	3.38189	1.70197
1	10076960	10077979	atac_peak_815	401	.	6.60055	42.86608	40.18439
1	10148942	10149301	atac_peak_816	41	.	3.87010	6.05321	4.14878
1	10155750	10156001	atac_peak_818	67	.	4.80684	8.75230	6.73607
1	10170475	10170827	atac_peak_819	163	.	7.22391	18.66312	16.39540
1	10216216	10216585	atac_peak_821	12	.	2.29172	2.86243	1.26227
1	10219142	10219358	atac_peak_822	19	.	2.46809	3.67813	1.96838
1	10232406	10232946	atac_peak_825	63	.	4.07995	8.31543	6.31978
1	10237764	10238619	atac_peak_826	24	.	2.90305	4.18675	2.41793
1	10250478	10250917	atac_peak_828	206	.	4.77525	22.88793	20.61064
1	10253458	10254207	atac_peak_829	143	.	4.01884	16.60149	14.39945
1	10262395	10262924	atac_peak_830	51	.	3.66319	7.03470	5.11355
1	10270858	10271120	atac_peak_832	26	.	3.01804	4.42471	2.63644
1	10272201	10272755	atac_peak_833	24	.	2.96238	4.25538	2.48520
1	10281589	10281871	atac_peak_834	48	.	4.14355	6.83551	4.89736
1	10291469	10292557	atac_peak_835	137	.	4.08780	15.88146	13.71081
1	10308673	10309705	atac_peak_837	269	.	5.75804	29.27740	26.90549
1	10319108	10319330	atac_peak_839	25	.	3.20689	4.36943	2.58314
1	10378294	10379075	atac_peak_841	21	.	2.48461	3.87486	2.14225
1	10385820	10386073	atac_peak_842	58	.	2.65565	7.77575	5.81771
1	10387098	10387722	atac_peak_843	229	.	3.90810	25.31972	22.92814
1	10391106	10391980	atac_peak_844	134	.	2.91994	15.62359	13.41935
1	10395737	10396399	atac_peak_845	138	.	3.16586	15.92917	13.81654
1	10403055	10404084	atac_peak_846	91	.	4.85080	11.28142	9.19104
1	10410996	10411521	atac_peak_847	176	.	5.37121	19.91175	17.67811
1	10415578	10416118	atac_peak_848	93	.	3.47326	11.36274	9.30469
1	10419930	10420373	atac_peak_849	101	.	3.95923	12.29413	10.17884
1	10429165	10429621	atac_peak_850	60	.	3.00977	8.02610	6.09596
1	10432337	10432534	atac_peak_851	42	.	2.56837	6.12138	4.23014
1	10475340	10475578	atac_peak_858	37	.	2.34786	5.60073	3.75809
1	10477542	10477826	atac_peak_859	275	.	4.89969	29.96740	27.58731
1	10478768	10480049	atac_peak_859	275	.	4.89969	29.96740	27.58731
1	10498784	10499341	atac_peak_862	149	.	5.36140	17.11536	14.91487
1	10505011	10505435	atac_peak_863	134	.	6.11271	15.57199	13.40368
1	10521249	10521863	atac_peak_865	121	.	5.04170	14.21462	12.11640
1	10535096	10535817	atac_peak_867	415	.	8.31399	44.19455	41.57874
1	10541575	10542350	atac_peak_868	16	.	2.27005	3.29049	1.63058
1	10560577	10561581	atac_peak_870	230	.	6.06283	25.40584	23.01656
1	10567646	10567978	atac_peak_871	110	.	4.99900	13.17755	11.06002
1	10572384	10572406	atac_peak_872	27	.	2.78471	4.52816	2.73617
1	10573209	10573463	atac_peak_873	28	.	3.02274	4.65701	2.85471
1	10581175	10582119	atac_peak_874	26	.	2.96188	4.47508	2.69964
1	10583007	10583529	atac_peak_875	18	.	2.72199	3.58341	1.88542
1	10635649	10636871	atac_peak_876	28	.	3.33840	4.67484	2.85786
1	10647378	10647618	atac_peak_877	64	.	3.99390	8.37978	6.40871
1	10648774	10649048	atac_peak_877	64	.	3.99390	8.37978	6.40871
1	10653971	10654177	atac_peak_878	19	.	2.74700	3.62241	1.91427
1	10672167	10672692	atac_peak_881	13	.	2.49356	2.98511	1.37102
1	10679832	10680126	atac_peak_882	77	.	5.11517	9.79312	7.75185
1	10686289	10686785	atac_peak_883	23	.	3.08855	4.07564	2.31153
1	10695323	10695459	atac_peak_885	26	.	2.98320	4.45873	2.68627
1	10705535	10708000	atac_peak_886	290	.	3.63736	31.47493	29.01432
1	10713570	10713790	atac_peak_887	142	.	5.21306	16.48068	14.24432
1	10721388	10721803	atac_peak_888	32	.	2.71266	5.06490	3.23946
1	10724677	10724877	atac_peak_889	32	.	2.62028	5.08818	3.26900
1	10729842	10730423	atac_peak_890	165	.	5.27157	18.83460	16.57979
1	10735293	10735658	atac_peak_891	32	.	2.89907	5.05139	3.22707
1	10741771	10742057	atac_peak_892	35	.	2.32130	5.41729	3.55098
1	10743429	10744000	atac_peak_893	105	.	3.34272	12.71946	10.57502
1	10745134	10745828	atac_peak_894	77	.	2.87781	9.72572	7.70822
1	10754680	10755199	atac_peak_895	431	.	7.71392	45.83249	43.18913
1	10767391	10768579	atac_peak_897	142	.	4.37880	16.38405	14.23579
1	10776658	10776948	atac_peak_898	168	.	5.47790	19.10225	16.89558
1	10782409	10782637	atac_peak_899	68	.	3.56490	8.89214	6.86571
1	10791707	10792735	atac_peak_901	330	.	5.76534	35.58300	33.07114
1	10804209	10804973	atac_peak_902	107	.	4.92613	12.80996	10.74585
1	10833902	10834375	atac_peak_907	28	.	3.11486	4.61238	2.84664
1	10840923	10841348	atac_peak_908	35	.	3.42914	5.37612	3.54101
1	10855164	10856702	atac_peak_909	154	.	4.00420	17.67351	15.47850
1	10891212	10891968	atac_peak_911	26	.	3.20950	4.38497	2.60635
1	10907073	10907993	atac_peak_912	343	.	6.26856	36.93661	34.36116
1	10920182	10920373	atac_peak_913	38	.	3.77868	5.74697	3.84274
1	11008541	11009072	atac_peak_917	17	.	2.56974	3.46677	1.77588
1	11019355	11021204	atac_peak_918	52	.	3.49037	7.16091	5.22927
1	11030451	11032709	atac_peak_919	165	.	4.42180	18.70073	16.51486
1	11050058	11050316	atac_peak_921	58	.	4.23722	7.77444	5.81015
1	11062449	11062649	atac_peak_923	85	.	5.41224	10.65728	8.57365
1	11222745	11223006	atac_peak_928	92	.	4.78486	11.29180	9.21235
1	11230783	11231433	atac_peak_929	149	.	4.36867	17.06648	14.91133
1	11238742	11239206	atac_peak_931	29	.	2.88717	4.70383	2.91191
1	11249958	11250385	atac_peak_932	161	.	4.58124	18.32295	16.10088
1	11252899	11253268	atac_peak_933	61	.	3.06811	8.07460	6.12316
1	11261128	11261678	atac_peak_934	38	.	3.10313	5.71386	3.89834
1	11265176	11265487	atac_peak_935	21	.	2.66118	3.87028	2.13820
1	11270676	11272999	atac_peak_936	63	.	3.54951	8.28858	6.30579
1	11279285	11279775	atac_peak_937	38	.	3.34234	5.69430	3.82701
1	11290550	11291180	atac_peak_938	289	.	6.87756	31.44388	28.95234
1	11299774	11301395	atac_peak_939	17	.	2.67977	3.38103	1.70576
1	11315225	11315619	atac_peak_941	188	.	4.92347	21.07625	18.82354
1	11316998	11317958	atac_peak_942	121	.	3.95294	14.26917	12.12440
1	11325495	11325849	atac_peak_943	315	.	6.92794	34.04677	31.53081
1	11329262	11329632	atac_peak_944	264	.	5.45900	28.89515	26.45110
1	11330667	11331445	atac_peak_945	25	.	2.34618	4.32138	2.56954
1	11332652	11332924	atac_peak_946	87	.	3.56778	10.80922	8.75119
1	11342360	11342785	atac_peak_947	104	.	4.22584	12.61010	10.47805
1	11346044	11346430	atac_peak_948	60	.	3.14350	8.05596	6.07735
1	11351260	11351558	atac_peak_949	89	.	3.61515	11.06202	8.98485
1	11352761	11353092	atac_peak_950	232	.	5.71495	25.66529	23.27784
1	11354388	11354822	atac_peak_951	26	.	2.41794	4.42629	2.66209
1	11361528	11363196	atac_peak_952	154	.	3.99849	17.69077	15.47556
1	11364338	11364590	atac_peak_953	122	.	3.69753	14.46405	12.29935
1	11373117	11373707	atac_peak_954	13	.	2.54326	2.99187	1.36649
1	11378635	11378898	atac_peak_955	21	.	2.53421	3.92513	2.19924
1	11381243	11381518	atac_peak_956	46	.	3.26872	6.58533	4.65051
1	11383023	11383531	atac_peak_957	68	.	3.72751	8.87844	6.86718
1	11399528	11399781	atac_peak_958	63	.	4.65897	8.33770	6.34065
1	11405957	11406601	atac_peak_959	15	.	2.46345	3.15621	1.51075
1	11412066	11412352	atac_peak_961	45	.	3.26801	6.41382	4.51282
1	11420029	11420598	atac_peak_962	232	.	6.12257	25.59846	23.25311
1	11432018	11432484	atac_peak_963	139	.	3.94882	16.10452	13.91368
1	11434848	11435742	atac_peak_964	150	.	3.94772	17.24330	15.01500
1	11438811	11438985	atac_peak_965	31	.	2.44957	5.01402	3.17721
1	11447771	11449726	atac_peak_967	25	.	2.62460	4.32727	2.57855
1	11453230	11453630	atac_peak_968	20	.	2.48252	3.74606	2.02345
1	11461091	11461417	atac_peak_969	85	.	4.02329	10.57418	8.50270
1	11482161	11482877	atac_peak_974	140	.	4.79882	16.28554	14.07730
1	11484173	11484364	atac_peak_975	47	.	3.00577	6.66121	4.71723
1	11485718	11485928	atac_peak_976	53	.	3.12999	7.29891	5.34339
1	11500694	11501495	atac_peak_977	120	.	4.56747	14.19924	12.03141
1	11517204	11517519	atac_peak_979	209	.	6.39560	23.31873	20.98322
1	11527122	11528947	atac_peak_980	163	.	4.55201	18.57158	16.38061
1	11550595	11550984	atac_peak_982	234	.	4.83615	25.81349	23.44236
1	11552510	11553912	atac_peak_983	177	.	4.20146	20.01175	17.74938
1	11564632	11565532	atac_peak_984	369	.	6.47995	39.53917	36.92085
1	11574169	11574451	atac_peak_985	23	.	2.65415	4.08579	2.32142
1	11580329	11581108	atac_peak_986	112	.	5.20980	13.43917	11.29929
1	11654721	11657762	atac_peak_987	225	.	3.85507	24.83548	22.53139
1	11703459	11704016	atac_peak_988	115	.	6.31387	13.67472	11.50540
1	11712274	11712659	atac_peak_989	31	.	3.43844	4.95366	3.12581
1	11745443	11745675	atac_peak_991	16	.	2.75488	3.30460	1.61866
1	11761515	11762298	atac_peak_993	39	.	3.09912	5.79053	3.92323
1	11767291	11768484	atac_peak_994	122	.	4.29097	14.37937	12.24857
1	11773593	11774143	atac_peak_995	24	.	3.06599	4.20667	2.44807
1	11831130	11831407	atac_peak_996	21	.	2.78692	3.87388	2.15176
1	11842514	11843076	atac_peak_999	38	.	3.50461	5.73520	3.86093
1	11849087	11849325	atac_peak_1001	37	.	3.12708	5.58872	3.71708
1	11851178	11851496	atac_peak_1002	50	.	3.41439	6.96918	5.04031
1	11866478	11866687	atac_peak_1005	55	.	2.75711	7.48891	5.51259
1	11869313	11870038	atac_peak_1006	166	.	4.19941	18.93505	16.68539
1	11876750	11876979	atac_peak_1007	34	.	2.54674	5.35619	3.49596
1	11879317	11880018	atac_peak_1008	191	.	4.76665	21.40391	19.11030
1	11890312	11890816	atac_peak_1010	20	.	2.59726	3.72839	2.01241
1	11904783	11905074	atac_peak_1012	13	.	2.16998	3.00138	1.37918
1	11905968	11906665	atac_peak_1013	167	.	5.51367	18.94338	16.75235
1	11937322	11937594	atac_peak_1015	50	.	2.94882	6.96085	5.01109
1	11938773	11939247	atac_peak_1016	89	.	3.29584	10.96545	8.94338
1	11942647	11943294	atac_peak_1017	50	.	2.76768	6.92063	5.01356
1	11947785	11948203	atac_peak_1018	26	.	2.81880	4.40963	2.63357
1	12006704	12007398	atac_peak_1019	43	.	3.93010	6.21767	4.30329
1	12016497	12017557	atac_peak_1020	49	.	4.13926	6.85386	4.91910
1	12022928	12023764	atac_peak_1021	86	.	4.52323	10.64273	8.67271
1	12024705	12025713	atac_peak_1021	86	.	4.52323	10.64273	8.67271
1	12031513	12031785	atac_peak_1022	275	.	10.51495	30.02768	27.55097
1	12036201	12037747	atac_peak_1023	126	.	5.16516	14.73557	12.69055
1	12066540	12066752	atac_peak_1024	36	.	3.66703	5.51642	3.64231
1	12084427	12084608	atac_peak_1025	33	.	3.14819	5.17839	3.32792
1	12085453	12088140	atac_peak_1026	75	.	4.26953	9.57098	7.59335
1	12120230	12121538	atac_peak_1027	361	.	11.61823	38.66476	36.11755
1	12129997	12131477	atac_peak_1028	195	.	5.33001	21.83498	19.57228
1	12132606	12133068	atac_peak_1029	15	.	2.17121	3.19308	1.54979
1	12189355	12190619	atac_peak_1030	46	.	3.59365	6.57935	4.69029
1	12191591	12192167	atac_peak_1031	228	.	7.77958	25.17194	22.81642
1	12202685	12202977	atac_peak_1032	210	.	8.87049	23.42880	21.07430
1	12224572	12224855	atac_peak_1033	83	.	5.34073	10.44675	8.37453
1	12233228	12233470	atac_peak_1035	53	.	4.28932	7.27287	5.32283
1	12237558	12238182	atac_peak_1036	49	.	4.10137	6.86202	4.95390
1	12244982	12246525	atac_peak_1037	55	.	3.57568	7.50261	5.55347
1	12312415	12313346	atac_peak_1038	239	.	7.46335	26.23976	23.91612
1	12318114	12320036	atac_peak_1039	221	.	5.55204	24.42627	22.12690
1	12376070	12376574	atac_peak_1040	91	.	5.51202	11.17217	9.10114
1	12575277	12575783	atac_peak_1042	180	.	7.35370	20.32583	18.04332
1	12593278	12594020	atac_peak_1043	20	.	2.94865	3.75919	2.03018
1	12650452	12650943	atac_peak_1050	62	.	4.05405	8.23922	6.29492
1	12689890	12690204	atac_peak_1051	64	.	4.37346	8.41707	6.41638
1	12692376	12692670	atac_peak_1052	205	.	7.80752	22.91135	20.57397
1	12765168	12765334	atac_peak_1054	21	.	3.01820	3.91257	2.16373
1	12812871	12813034	atac_peak_1057	19	.	2.90565	3.65507	1.93467
1	12854034	12854443	atac_peak_1059	67	.	4.58906	8.71998	6.78620
1	13255104	13255367	atac_peak_1061	101	.	5.88259	12.25346	10.13553
1	13383252	13383538	atac_peak_1064	209	.	8.48071	23.29925	20.94948
1	13400255	13401190	atac_peak_1066	177	.	7.53067	20.05320	17.76918
1	13408674	13408846	atac_peak_1067	62	.	4.66012	8.28699	6.28247
1	13575322	13576073	atac_peak_1069	84	.	5.31212	10.52900	8.46643
1	13592331	13592862	atac_peak_1072	28	.	3.22020	4.63306	2.84449
1	13594457	13594802	atac_peak_1073	20	.	2.96288	3.82922	2.09927
1	13608035	13608234	atac_peak_1074	35	.	3.06107	5.44566	3.58361
1	13609608	13609808	atac_peak_1075	25	.	2.52489	4.28011	2.50776
1	13611981	13613625	atac_peak_1076	124	.	4.47539	14.50581	12.44803
1	13623176	13623633	atac_peak_1078	31	.	3.01454	4.98766	3.14820
1	13632273	13632913	atac_peak_1080	49	.	3.57099	6.89117	4.97452
1	13640812	13641525	atac_peak_1081	107	.	4.32776	12.88351	10.75840
1	13650151	13650616	atac_peak_1082	121	.	4.45482	14.26888	12.13985
1	13660477	13661834	atac_peak_1083	16	.	2.42388	3.27857	1.61601
1	13672063	13672399	atac_peak_1084	46	.	3.23637	6.50922	4.63065
1	13674836	13675042	atac_peak_1085	90	.	4.43440	11.16917	9.08085
1	13681145	13681345	atac_peak_1086	18	.	2.77219	3.55820	1.86524
1	13688566	13688621	atac_peak_1088	16	.	2.71456	3.37554	1.69114
1	13698970	13699434	atac_peak_1089	44	.	2.98376	6.33968	4.45721
1	13701492	13702532	atac_peak_1090	60	.	3.30579	7.97502	6.00737
1	13712812	13713688	atac_peak_1092	24	.	3.01320	4.20172	2.45310
1	13742293	13742938	atac_peak_1093	64	.	3.83446	8.50770	6.49272
1	13755697	13756334	atac_peak_1094	56	.	2.48264	7.56965	5.64496
1	13757166	13760967	atac_peak_1094	56	.	2.48264	7.56965	5.64496
1	13781568	13782209	atac_peak_1096	17	.	2.61179	3.47937	1.79503
1	13793508	13794672	atac_peak_1097	157	.	4.14204	17.92810	15.78635
1	13795869	13796139	atac_peak_1098	69	.	3.02031	8.94279	6.92786
1	13799696	13800041	atac_peak_1099	144	.	4.67187	16.59108	14.40317
1	13805134	13805454	atac_peak_1101	229	.	6.48019	25.32442	22.93759
1	13820846	13821155	atac_peak_1103	41	.	3.40257	6.05766	4.19642
1	13838476	13839370	atac_peak_1104	15	.	2.51052	3.18760	1.53943
1	13847208	13847536	atac_peak_1106	126	.	5.23619	14.86610	12.67833
1	13860163	13860635	atac_peak_1108	211	.	5.49300	23.50782	21.15207
1	13861508	13861893	atac_peak_1109	24	.	2.34766	4.19386	2.43421
1	13877036	13877297	atac_peak_1110	129	.	3.76263	15.17931	12.99177
1	13880034	13880799	atac_peak_1111	303	.	5.14386	32.79124	30.32463
1	13903545	13905089	atac_peak_1113	83	.	4.18242	10.36946	8.33504
1	13972550	13972696	atac_peak_1114	25	.	3.19332	4.32027	2.53196
1	13982366	13982714	atac_peak_1116	40	.	3.33266	5.86570	4.01817
1	13987730	13987924	atac_peak_1117	22	.	2.97414	4.04597	2.29641
1	14004689	14005046	atac_peak_1120	109	.	4.39321	13.07845	10.94897
1	14026867	14028610	atac_peak_1124	157	.	4.20881	17.86306	15.70853
1	14037812	14038787	atac_peak_1127	37	.	2.75544	5.55269	3.70480
1	14042330	14042724	atac_peak_1128	19	.	2.26163	3.63312	1.92610
1	14044021	14044372	atac_peak_1129	80	.	3.66906	10.07463	8.01713
1	14048561	14048805	atac_peak_1130	83	.	4.13154	10.41463	8.35505
1	14050436	14051482	atac_peak_1131	33	.	2.92481	5.11386	3.30169
1	14078749	14079501	atac_peak_1134	28	.	3.22475	4.59031	2.82433
1	14084646	14084896	atac_peak_1135	18	.	2.86613	3.55288	1.83794
1	14090710	14090925	atac_peak_1136	42	.	3.79828	6.18411	4.29073
1	14092089	14092361	atac_peak_1137	93	.	5.47555	11.47655	9.39917
1	14098675	14099599	atac_peak_1138	101	.	5.83986	12.27013	10.15984
1	14115641	14116239	atac_peak_1139	28	.	3.33419	4.66570	2.85037
1	14146242	14146348	atac_peak_1140	29	.	3.24831	4.75313	2.95683
1	14148123	14148727	atac_peak_1141	33	.	3.36835	5.17038	3.36124
1	14165077	14165594	atac_peak_1143	331	.	5.18555	35.60766	33.12757
1	14166420	14167480	atac_peak_1144	274	.	4.99325	29.93192	27.46757
1	14180668	14181207	atac_peak_1145	272	.	8.09830	29.74459	27.26510
1	14186581	14186861	atac_peak_1146	111	.	4.76310	13.29586	11.14891
1	14191211	14191633	atac_peak_1147	276	.	7.48511	30.14284	27.69659
1	14202897	14204655	atac_peak_1148	88	.	4.11279	10.74497	8.81735
1	14229325	14229728	atac_peak_1150	108	.	4.96438	12.98734	10.89580
1	14239004	14239237	atac_peak_1152	63	.	4.71722	8.41649	6.39936
1	14302993	14303771	atac_peak_1156	100	.	4.47796	12.11478	10.02062
1	14312101	14313094	atac_peak_1157	174	.	3.68200	19.70031	17.44828
1	14317085	14318715	atac_peak_1158	245	.	3.66035	26.91995	24.53328
1	14332004	14332219	atac_peak_1159	44	.	3.92239	6.36675	4.47437
1	14366664	14366864	atac_peak_1163	16	.	2.64204	3.31768	1.65730
1	14372685	14372934	atac_peak_1164	98	.	4.14761	11.90930	9.82969
1	14374318	14374929	atac_peak_1165	43	.	3.01114	6.20286	4.33975
1	14393102	14393452	atac_peak_1167	146	.	4.17958	16.89938	14.68717
1	14395127	14396224	atac_peak_1168	121	.	3.82137	14.34636	12.19704
1	14401310	14401836	atac_peak_1169	138	.	4.49484	16.00181	13.86938
1	14408787	14409487	atac_peak_1171	570	.	7.86003	59.96110	57.00726
1	14422395	14422696	atac_peak_1173	29	.	3.07951	4.72279	2.93695
1	14424002	14424271	atac_peak_1174	44	.	3.46739	6.35750	4.44622
1	14429345	14430943	atac_peak_1175	60	.	3.65377	7.98480	6.04500
1	14446727	14448151	atac_peak_1178	32	.	2.72860	5.08360	3.29124
1	14459623	14460112	atac_peak_1179	25	.	3.00486	4.28462	2.54823
1	14461183	14461261	atac_peak_1179	25	.	3.00486	4.28462	2.54823
1	14499770	14500014	atac_peak_1180	164	.	7.69557	18.74059	16.46857
1	14640412	14640755	atac_peak_1181	129	.	5.93149	15.16327	12.99709
1	14767132	14768386	atac_peak_1185	111	.	3.65869	13.20014	11.13424
1	14948127	14948415	atac_peak_1190	70	.	4.89882	9.06870	7.04092
1	15581771	15582729	atac_peak_1193	62	.	4.56038	8.24444	6.28006
1	15590207	15591338	atac_peak_1194	72	.	4.36817	9.17904	7.21378
1	15600880	15601783	atac_peak_1195	39	.	3.77404	5.79520	3.90558
1	15680660	15680971	atac_peak_1199	55	.	4.16075	7.54597	5.59104
1	15696072	15696970	atac_peak_1201	448	.	6.95159	47.53698	44.82341
1	15716821	15717964	atac_peak_1202	444	.	6.04309	47.20098	44.49334
1	15867578	15867836	atac_peak_1204	35	.	3.62486	5.39533	3.52814
1	15990492	15991363	atac_peak_1208	47	.	3.59201	6.61950	4.71176
1	16020544	16023692	atac_peak_1209	64	.	3.41383	8.32980	6.41218
1	16029512	16029945	atac_peak_1210	75	.	4.27512	9.54474	7.54659
1	16040394	16040709	atac_peak_1211	241	.	5.77123	26.48186	24.14744
1	16044777	16045073	atac_peak_1212	88	.	3.28622	10.88611	8.82115
1	16047506	16047732	atac_peak_1213	115	.	3.91807	13.67134	11.52941
1	16052553	16053583	atac_peak_1214	144	.	3.31308	16.61201	14.44099
1	16056658	16057381	atac_peak_1215	340	.	4.90909	36.56868	34.02255
1	16071438	16072583	atac_peak_1216	490	.	6.39480	51.82571	49.06259
1	16077764	16078051	atac_peak_1217	145	.	6.06814	16.80291	14.58821
1	16088443	16089008	atac_peak_1218	122	.	4.95576	14.36174	12.26193
1	16090148	16090382	atac_peak_1219	21	.	2.57427	3.88918	2.16231
1	16100053	16100470	atac_peak_1221	29	.	3.20753	4.71410	2.93598
1	16145877	16146159	atac_peak_1225	49	.	4.10686	6.85310	4.94040
1	16314512	16314818	atac_peak_1227	77	.	5.15880	9.84204	7.78324
1	16333395	16333832	atac_peak_1229	531	.	8.82087	56.00655	53.13474
1	16338739	16339287	atac_peak_1230	101	.	3.42932	12.24604	10.11000
1	16340156	16340717	atac_peak_1231	223	.	4.62128	24.70505	22.34203
1	16342670	16343113	atac_peak_1232	36	.	2.30511	5.54923	3.67689
1	16348283	16349437	atac_peak_1233	170	.	3.91885	19.17215	17.02611
1	16357781	16358163	atac_peak_1235	116	.	4.87615	13.87502	11.69367
1	16364351	16364839	atac_peak_1237	27	.	2.66448	4.55278	2.78722
1	16366309	16366785	atac_peak_1238	20	.	2.48943	3.73795	2.02330
1	16376830	16377082	atac_peak_1240	30	.	3.01790	4.81802	3.02791
1	16393239	16393439	atac_peak_1242	24	.	3.00714	4.21859	2.45277
1	16415539	16416071	atac_peak_1245	520	.	7.86166	54.88607	52.07666
1	16425746	16427422	atac_peak_1246	60	.	3.56388	7.95393	6.05408
1	16434054	16434716	atac_peak_1248	41	.	2.82390	5.96657	4.11706
1	16437521	16437802	atac_peak_1249	194	.	5.25399	21.75586	19.43722
1	16441034	16441443	atac_peak_1250	62	.	3.47824	8.20234	6.21786
1	16455493	16456534	atac_peak_1253	45	.	2.18494	6.42007	4.52875
1	16457807	16459228	atac_peak_1254	275	.	4.16507	29.97975	27.50840
1	16466610	16467959	atac_peak_1255	324	.	5.06535	34.84525	32.40733
1	16472454	16473622	atac_peak_1256	83	.	3.87665	10.42610	8.36556
1	16478384	16478597	atac_peak_1257	41	.	3.08324	6.06472	4.17409
1	16483781	16485568	atac_peak_1258	174	.	3.80644	19.62452	17.44059
1	16487884	16488203	atac_peak_1259	30	.	2.24665	4.83718	3.00795
1	16499611	16499973	atac_peak_1260	48	.	3.10739	6.75959	4.83020
1	16501903	16502543	atac_peak_1261	69	.	3.45863	8.93666	6.95939
1	16508786	16510794	atac_peak_1262	33	.	2.70816	5.22949	3.39937
1	16521181	16522177	atac_peak_1263	111	.	4.97290	13.26605	11.17601
1	16529264	16529583	atac_peak_1264	94	.	4.72701	11.45941	9.44252
1	16538714	16540207	atac_peak_1265	323	.	5.84490	34.83983	32.32801
1	16545259	16545792	atac_peak_1266	147	.	4.50392	16.98314	14.76572
1	16548138	16548437	atac_peak_1267	51	.	2.87870	7.05223	5.11704
1	16553916	16554508	atac_peak_1268	66	.	3.21318	8.51185	6.60189
1	16555431	16555697	atac_peak_1268	66	.	3.21318	8.51185	6.60189
1	16573744	16573953	atac_peak_1270	72	.	2.98630	9.32479	7.29585
1	16574783	16576600	atac_peak_1271	235	.	4.77433	25.91698	23.59844
1	16585394	16585947	atac_peak_1272	82	.	5.35051	10.30277	8.21279
1	16617768	16617828	atac_peak_1273	15	.	2.71882	3.22719	1.55193
1	16637322	16637669	atac_peak_1275	119	.	5.09351	13.95831	11.92202
1	16651799	16652097	atac_peak_1276	55	.	4.40776	7.55227	5.57631
1	16707506	16707671	atac_peak_1277	19	.	2.90188	3.63251	1.90818
1	16799466	16799785	atac_peak_1280	190	.	5.36819	21.40237	19.09296
1	16800762	16800991	atac_peak_1281	132	.	4.59057	15.46971	13.27897
1	16803503	16803906	atac_peak_1282	274	.	6.75508	29.93652	27.47848
1	16838712	16839033	atac_peak_1283	182	.	8.04613	20.57082	18.29747
1	16874283	16874836	atac_peak_1285	335	.	8.66541	36.07995	33.52600
1	16887446	16888231	atac_peak_1286	205	.	5.24835	22.82993	20.56910
1	16896848	16897398	atac_peak_1287	266	.	6.53475	29.01579	26.67190
1	16903240	16905880	atac_peak_1288	159	.	2.94213	18.10809	15.92430
1	16907211	16908308	atac_peak_1289	112	.	2.70265	13.39702	11.25672
1	16928250	16928553	atac_peak_1291	82	.	5.13341	10.23119	8.22093
1	17011029	17011152	atac_peak_1293	19	.	2.72013	3.69318	1.98075
1	17015078	17016160	atac_peak_1294	38	.	3.06814	5.76073	3.88343
1	17019098	17019344	atac_peak_1295	18	.	2.47150	3.50593	1.82006
1	17163342	17164278	atac_peak_1300	239	.	5.56481	26.33547	23.99813
1	17184796	17185136	atac_peak_1302	103	.	5.96612	12.46078	10.32688
1	17194954	17196359	atac_peak_1303	38	.	3.55498	5.67504	3.81924
1	17242165	17242532	atac_peak_1306	17	.	2.83200	3.47168	1.76355
1	17276845	17278191	atac_peak_1308	299	.	5.06057	32.50063	29.99240
1	17288393	17288554	atac_peak_1310	18	.	2.63174	3.57994	1.87575
1	17290531	17291051	atac_peak_1311	18	.	2.65526	3.54748	1.84750
1	17296307	17296647	atac_peak_1312	25	.	2.96057	4.36578	2.58118
1	17319483	17320471	atac_peak_1314	15	.	2.65911	3.22196	1.56800
1	17333488	17333681	atac_peak_1316	23	.	2.82771	4.04990	2.31060
1	17339971	17340613	atac_peak_1317	21	.	2.57212	3.86158	2.12578
1	17341807	17342164	atac_peak_1318	62	.	3.67860	8.23400	6.29096
1	17414108	17414376	atac_peak_1323	40	.	3.76243	5.90174	4.03749
1	17426880	17428845	atac_peak_1324	51	.	3.39944	7.05455	5.14006
1	17445943	17446961	atac_peak_1325	93	.	4.49613	11.39290	9.31672
1	17451513	17451900	atac_peak_1326	242	.	7.31128	26.63153	24.28283
1	17457976	17458685	atac_peak_1327	13	.	2.48213	2.94829	1.34241
1	17484531	17484820	atac_peak_1328	21	.	2.84973	3.83233	2.11209
1	17518393	17518668	atac_peak_1333	21	.	2.68406	3.93741	2.19736
1	17536871	17537287	atac_peak_1334	81	.	4.31722	10.12594	8.12564
1	17542026	17542908	atac_peak_1336	22	.	2.69017	4.01289	2.27823
1	17551578	17551721	atac_peak_1338	14	.	2.48330	3.05573	1.42174
1	17586332	17587315	atac_peak_1342	75	.	4.27017	9.53808	7.58185
1	17595495	17597244	atac_peak_1343	33	.	2.88289	5.20197	3.39322
1	17610361	17610622	atac_peak_1344	40	.	3.71228	5.95759	4.08409
1	17645545	17645562	atac_peak_1346	21	.	3.01293	3.89400	2.14572
1	17726819	17727129	atac_peak_1348	23	.	3.09128	4.13024	2.39068
1	17730517	17730757	atac_peak_1349	57	.	4.23240	7.68013	5.70231
1	17740604	17741637	atac_peak_1350	64	.	4.28663	8.35788	6.44111
1	17845316	17846241	atac_peak_1357	16	.	2.57140	3.26200	1.60140
1	17859202	17859413	atac_peak_1358	17	.	2.76028	3.49273	1.79599
1	17861533	17861982	atac_peak_1359	31	.	3.31201	4.96447	3.14930
1	17867996	17868592	atac_peak_1360	23	.	3.07363	4.10968	2.37192
1	17882913	17883516	atac_peak_1361	55	.	3.86914	7.42771	5.51588
1	17892461	17893680	atac_peak_1362	90	.	4.65610	11.04253	9.05891
1	17901761	17902123	atac_peak_1363	341	.	9.00782	36.74357	34.19032
1	17908141	17908653	atac_peak_1364	242	.	6.45007	26.57824	24.23091
1	17916968	17917969	atac_peak_1365	21	.	2.84229	3.82708	2.10206
1	17936230	17937310	atac_peak_1366	38	.	3.47465	5.65835	3.82319
1	17942457	17942835	atac_peak_1367	139	.	6.15821	16.13586	13.96881
1	17950363	17951290	atac_peak_1368	109	.	5.00861	12.99801	10.98593
1	17961584	17962742	atac_peak_1369	41	.	3.01749	6.01901	4.18202
1	17969065	17969219	atac_peak_1370	15	.	2.59930	3.22867	1.57527
1	17979329	17979857	atac_peak_1372	26	.	2.92433	4.43043	2.64262
1	17985587	17985854	atac_peak_1373	33	.	3.34944	5.13280	3.31109
1	17991695	17991895	atac_peak_1374	12	.	2.42851	2.87748	1.27584
1	18001355	18002151	atac_peak_1375	39	.	3.25722	5.80880	3.92539
1	18008205	18008482	atac_peak_1378	53	.	3.81861	7.27644	5.33583
1	18011412	18011687	atac_peak_1379	32	.	3.32155	5.06595	3.22619
1	18021810	18023629	atac_peak_1381	25	.	2.76543	4.28166	2.51339
1	18034051	18034757	atac_peak_1382	64	.	3.06895	8.32365	6.40763
1	18038833	18039302	atac_peak_1383	113	.	4.12842	13.53610	11.37235
1	18049310	18049799	atac_peak_1384	343	.	5.32072	36.92909	34.35620
1	18052450	18053347	atac_peak_1385	53	.	2.56543	7.23688	5.32129
1	18059589	18060606	atac_peak_1386	410	.	8.84010	43.77087	41.09013
1	18078613	18079672	atac_peak_1388	229	.	6.36229	25.31942	22.92884
1	18183824	18184496	atac_peak_1389	53	.	3.90643	7.24680	5.36785
1	18197647	18198505	atac_peak_1391	107	.	4.57548	12.79901	10.76519
1	18207323	18208352	atac_peak_1392	35	.	3.42018	5.36848	3.54737
1	18216276	18216538	atac_peak_1393	102	.	5.46313	12.34585	10.22828
1	18219323	18219491	atac_peak_1394	25	.	2.94924	4.35615	2.57307
1	18227854	18228286	atac_peak_1395	68	.	4.34470	8.81413	6.86835
1	18345368	18345824	atac_peak_1397	82	.	4.75547	10.20413	8.21803
1	18356900	18357353	atac_peak_1398	199	.	7.26553	22.22277	19.91143
1	18431002	18431308	atac_peak_1400	128	.	6.46004	14.97816	12.82080
1	18434230	18434474	atac_peak_1401	25	.	3.03336	4.35909	2.57874
1	18441425	18442113	atac_peak_1402	113	.	5.64293	13.44087	11.37124
1	18453693	18454271	atac_peak_1404	23	.	3.11268	4.12178	2.34845
1	18466075	18466926	atac_peak_1405	20	.	2.85069	3.73344	2.01217
1	18464436	18465194	atac_peak_1405	20	.	2.85069	3.73344	2.01217
1	18479561	18479911	atac_peak_1406	400	.	5.64199	42.71870	40.05634
1	18480819	18481504	atac_peak_1407	193	.	3.83498	21.64577	19.39136
1	18492918	18493157	atac_peak_1408	34	.	3.22926	5.32547	3.48457
1	18495051	18495521	atac_peak_1409	45	.	3.50757	6.39523	4.51028
1	18500944	18501528	atac_peak_1410	621	.	8.96057	65.19271	62.18380
1	18532234	18532537	atac_peak_1412	227	.	4.80679	25.11178	22.72276
1	18536288	18537737	atac_peak_1413	221	.	4.44513	24.47592	22.10485
1	18570944	18571717	atac_peak_1417	243	.	5.62811	26.80783	24.37962
1	18575514	18575855	atac_peak_1418	297	.	5.19618	32.27857	29.78173
1	18577287	18577878	atac_peak_1419	350	.	6.81071	37.58616	35.00852
1	18586504	18586995	atac_peak_1420	157	.	6.71045	18.05476	15.79049
1	18593415	18593694	atac_peak_1421	150	.	6.92233	17.22205	15.00206
1	18600424	18601422	atac_peak_1423	306	.	6.47799	33.20636	30.68294
1	18613997	18614211	atac_peak_1425	24	.	3.03716	4.14330	2.40248
1	18625019	18626557	atac_peak_1426	164	.	4.96576	18.59994	16.46938
1	18636823	18637353	atac_peak_1427	15	.	2.71638	3.22196	1.54742
1	18646492	18647021	atac_peak_1429	90	.	4.56733	11.10697	9.04384
1	18652807	18653659	atac_peak_1430	415	.	6.93157	44.25393	41.55224
1	18660577	18660933	atac_peak_1431	250	.	7.61345	27.43194	25.08700
1	18672332	18672688	atac_peak_1433	86	.	5.22260	10.65622	8.65001
1	18690379	18691433	atac_peak_1434	220	.	5.16660	24.43503	22.08143
1	18706272	18707321	atac_peak_1435	342	.	5.95521	36.71639	34.21426
1	18731738	18731939	atac_peak_1436	27	.	2.89214	4.54895	2.74812
1	18735240	18735555	atac_peak_1437	137	.	5.68471	15.83222	13.78342
1	18778140	18778693	atac_peak_1438	235	.	6.45793	25.90938	23.52641
1	18783574	18784097	atac_peak_1439	23	.	2.66064	4.06156	2.31693
1	18787020	18787290	atac_peak_1440	21	.	2.68666	3.84564	2.11897
1	18793739	18794586	atac_peak_1441	16	.	2.54123	3.36033	1.68225
1	18805967	18806527	atac_peak_1442	90	.	3.93596	11.09149	9.01182
1	18815042	18815689	atac_peak_1443	398	.	5.96286	42.54412	39.89151
1	18828921	18829348	atac_peak_1446	63	.	3.89554	8.34733	6.38103
1	18853789	18854215	atac_peak_1451	513	.	9.07829	54.19802	51.37444
1	18858481	18858719	atac_peak_1452	75	.	3.62091	9.56936	7.53508
1	18915713	18916582	atac_peak_1456	44	.	3.95872	6.33621	4.42554
1	18929294	18931296	atac_peak_1457	278	.	4.72163	30.32870	27.88039
1	18982178	18982882	atac_peak_1459	52	.	3.39974	7.11499	5.20097
1	18987932	18988422	atac_peak_1460	234	.	6.88962	25.87206	23.46657
1	18994986	18995532	atac_peak_1461	27	.	2.34667	4.54365	2.75206
1	18999029	19000760	atac_peak_1462	90	.	3.12299	11.05171	9.04233
1	19006047	19006777	atac_peak_1463	98	.	4.55377	11.88378	9.82082
1	19015026	19015560	atac_peak_1464	54	.	2.42031	7.38255	5.43471
1	19017867	19019461	atac_peak_1465	241	.	3.72924	26.59508	24.19703
1	19020297	19020842	atac_peak_1466	67	.	2.41361	8.73108	6.72290
1	19022589	19023775	atac_peak_1467	35	.	2.15810	5.33508	3.50187
1	19291973	19292690	atac_peak_1472	235	.	5.36886	25.86573	23.53724
1	19296631	19296957	atac_peak_1473	63	.	3.26833	8.26981	6.30354
1	19322547	19323187	atac_peak_1476	67	.	4.63685	8.66412	6.71167
1	19384016	19384266	atac_peak_1478	129	.	6.72861	15.10403	12.90836
1	19415423	19415717	atac_peak_1479	82	.	5.26024	10.29809	8.24778
1	19459252	19460935	atac_peak_1480	116	.	6.12828	13.72498	11.61034
1	19469758	19470255	atac_peak_1481	39	.	3.74726	5.78487	3.91189
1	19566990	19567238	atac_peak_1483	117	.	6.34945	13.90185	11.74605
1	19580158	19581698	atac_peak_1484	302	.	7.11196	32.69500	30.23788
1	19643065	19643342	atac_peak_1486	303	.	11.10719	32.87724	30.36441
1	19797286	19797702	atac_peak_1487	25	.	3.05744	4.34153	2.56303
1	19802183	19802777	atac_peak_1489	109	.	4.93390	13.07878	10.99883
1	19900833	19901168	atac_peak_1494	34	.	3.60235	5.31899	3.44969
1	20034602	20034840	atac_peak_1497	21	.	2.99539	3.91557	2.18606
1	20088066	20088308	atac_peak_1502	25	.	3.16065	4.30411	2.54798
1	20109708	20109932	atac_peak_1503	35	.	3.64230	5.44156	3.57222
1	20119419	20119936	atac_peak_1504	212	.	5.40797	23.58706	21.23473
1	20120847	20122174	atac_peak_1505	142	.	4.43409	16.49113	14.27994
1	20141257	20141939	atac_peak_1507	226	.	5.89204	24.89499	22.60745
1	20149051	20149813	atac_peak_1508	15	.	2.70184	3.19076	1.52052
1	20172323	20172650	atac_peak_1510	144	.	6.36562	16.70633	14.49730
1	20232119	20232589	atac_peak_1512	44	.	3.68627	6.34805	4.48352
1	20486571	20489300	atac_peak_1520	92	.	3.50514	11.26773	9.23236
1	20603208	20603473	atac_peak_1523	72	.	4.95986	9.27990	7.25174
1	20705561	20707187	atac_peak_1525	398	.	6.99377	42.53346	39.86880
1	21039954	21040745	atac_peak_1534	362	.	7.04679	38.74987	36.26932
1	21201854	21202167	atac_peak_1536	90	.	5.53084	11.12513	9.03716
1	21273181	21273567	atac_peak_1539	487	.	9.61791	51.51709	48.77321
1	21286505	21286753	atac_peak_1540	86	.	5.22542	10.70383	8.69676
1	21325542	21325756	atac_peak_1541	64	.	4.35177	8.40144	6.48149
1	21334539	21334792	atac_peak_1542	182	.	7.61330	20.52839	18.23789
1	21341504	21342432	atac_peak_1543	373	.	6.30218	39.92699	37.31990
1	21355774	21355974	atac_peak_1544	36	.	3.58128	5.48832	3.61684
1	21397127	21397562	atac_peak_1548	220	.	8.18757	24.37433	22.09004
1	21466767	21467291	atac_peak_1549	152	.	6.11659	17.51991	15.29882
1	21505714	21506312	atac_peak_1552	41	.	3.51693	6.03694	4.15904
1	21527256	21527498	atac_peak_1554	50	.	4.22110	7.03819	5.08982
1	21546515	21546746	atac_peak_1555	66	.	4.19871	8.66029	6.65960
1	21548865	21549191	atac_peak_1556	234	.	6.66241	25.79045	23.40679
1	21553720	21554898	atac_peak_1557	165	.	5.22907	18.74597	16.57276
1	21702505	21702767	atac_peak_1558	161	.	7.59733	18.44901	16.18902
1	21799366	21799757	atac_peak_1560	442	.	12.15154	46.98753	44.26225
1	21855981	21857480	atac_peak_1562	422	.	5.62439	44.93914	42.24587
1	21861970	21862180	atac_peak_1563	36	.	3.38149	5.48326	3.61942
1	21877728	21877945	atac_peak_1564	61	.	4.64716	8.20078	6.19099
1	21917851	21921187	atac_peak_1566	236	.	4.62014	26.04912	23.69996
1	21958087	21958800	atac_peak_1571	119	.	4.28136	14.11978	11.97764
1	21963576	21964193	atac_peak_1573	72	.	4.00535	9.23711	7.26893
1	21971818	21972091	atac_peak_1574	84	.	4.37738	10.38533	8.41327
1	21981229	21981560	atac_peak_1575	103	.	5.73877	12.47153	10.38190
1	21989015	21989495	atac_peak_1576	914	.	12.60589	95.08676	91.42480
1	21998335	21998562	atac_peak_1577	226	.	3.97281	25.05065	22.69980
1	21999383	22000677	atac_peak_1577	226	.	3.97281	25.05065	22.69980
1	22022054	22023222	atac_peak_1579	371	.	8.85703	39.63454	37.10867
1	22036841	22037750	atac_peak_1580	41	.	3.83822	6.01527	4.12725
1	22046329	22046556	atac_peak_1581	163	.	3.35671	18.64260	16.38582
1	22050231	22051359	atac_peak_1582	520	.	5.58238	54.89620	52.02704
1	22070040	22070296	atac_peak_1584	91	.	5.16012	11.19736	9.12633
1	22086473	22086825	atac_peak_1586	278	.	9.25080	30.29040	27.83170
1	22122093	22122513	atac_peak_1587	599	.	11.17952	62.96101	59.95760
1	22127601	22128067	atac_peak_1588	85	.	3.59641	10.65748	8.59896
1	22130907	22131446	atac_peak_1589	175	.	4.81294	19.87685	17.59285
1	22153003	22153414	atac_peak_1591	338	.	9.09819	36.43782	33.88996
1	22300611	22301751	atac_peak_1599	106	.	5.12621	12.78129	10.67348
1	22415094	22415437	atac_peak_1604	151	.	7.13258	17.33973	15.11586
1	22423450	22424656	atac_peak_1605	43	.	3.76287	6.26659	4.36379
1	22511254	22512365	atac_peak_1606	47	.	4.02738	6.60506	4.70170
1	22545775	22546174	atac_peak_1608	428	.	10.91636	45.51199	42.82326
1	22619755	22620044	atac_peak_1609	61	.	4.59544	8.11269	6.11267
1	22674227	22674385	atac_peak_1611	30	.	3.43506	4.88757	3.04514
1	22984286	22984808	atac_peak_1615	151	.	5.22842	17.21317	15.10646
1	23002130	23002833	atac_peak_1616	44	.	3.61356	6.30577	4.42394
1	23007537	23008327	atac_peak_1617	32	.	3.30330	5.03734	3.20802
1	23021618	23022696	atac_peak_1620	175	.	4.47826	19.72050	17.56306
1	23036665	23036880	atac_peak_1621	47	.	4.07516	6.63888	4.71266
1	23041576	23041921	atac_peak_1622	121	.	6.10172	14.22715	12.16442
1	23213458	23213982	atac_peak_1623	39	.	3.77899	5.84458	3.96039
1	23280095	23280993	atac_peak_1628	175	.	4.86717	19.71761	17.52655
1	23281964	23282271	atac_peak_1629	239	.	5.83868	26.31687	23.92093
1	23286145	23286769	atac_peak_1630	34	.	3.02011	5.34028	3.47842
1	23296255	23296592	atac_peak_1631	140	.	6.18131	16.21267	14.01076
1	23310479	23312223	atac_peak_1633	78	.	4.42642	9.87971	7.83782
1	23316964	23317275	atac_peak_1634	128	.	5.24979	15.01222	12.86153
1	23318780	23318936	atac_peak_1635	62	.	4.00762	8.23957	6.24490
1	23324642	23324933	atac_peak_1636	76	.	4.27067	9.68880	7.66950
1	23331557	23332132	atac_peak_1637	372	.	5.54806	39.73540	37.20437
1	23335806	23336063	atac_peak_1638	70	.	2.90841	9.02645	7.05396
1	23346107	23346445	atac_peak_1641	157	.	4.46641	18.00484	15.76871
1	23348644	23349024	atac_peak_1642	269	.	5.95409	29.36140	26.90960
1	23366788	23367173	atac_peak_1644	133	.	4.88408	15.39034	13.30369
1	23385619	23386748	atac_peak_1645	97	.	4.81530	11.85613	9.79233
1	23397263	23399803	atac_peak_1646	270	.	3.70994	29.48005	27.05188
1	23441025	23441096	atac_peak_1649	27	.	3.29130	4.54431	2.73264
1	23464895	23466318	atac_peak_1650	359	.	4.87345	38.45296	35.90610
1	23477061	23477348	atac_peak_1652	121	.	6.20848	14.35146	12.18222
1	23509645	23510950	atac_peak_1653	170	.	5.39555	19.30892	17.04484
1	23567679	23568863	atac_peak_1654	468	.	6.20423	49.62906	46.81292
1	23602776	23603564	atac_peak_1655	168	.	5.14474	19.01379	16.83732
1	23637152	23637425	atac_peak_1657	80	.	3.97057	10.07196	8.01909
1	23640698	23641638	atac_peak_1658	179	.	5.95259	20.25791	17.96627
1	23673545	23673806	atac_peak_1659	48	.	3.97381	6.67400	4.81139
1	23683321	23683966	atac_peak_1660	20	.	2.81806	3.71927	2.00451
1	23697514	23698153	atac_peak_1661	52	.	3.41095	7.13602	5.21523
1	23699746	23700044	atac_peak_1662	48	.	3.29859	6.80018	4.89682
1	23705966	23706405	atac_peak_1663	56	.	4.30194	7.63567	5.67993
1	23713976	23714208	atac_peak_1664	60	.	4.55947	8.08049	6.09692
1	23717852	23719144	atac_peak_1665	24	.	2.97245	4.18711	2.44179
1	23748069	23748529	atac_peak_1666	202	.	5.36633	22.47833	20.25475
1	23749948	23750381	atac_peak_1666	202	.	5.36633	22.47833	20.25475
1	23774706	23776325	atac_peak_1667	420	.	7.61857	44.71784	42.07860
1	23877261	23877631	atac_peak_1672	322	.	8.10610	34.72184	32.21027
1	23891016	23891572	atac_peak_1674	47	.	3.78575	6.59640	4.72077
1	23909327	23909668	atac_peak_1676	181	.	7.46065	20.38760	18.10664
1	23917793	23918059	atac_peak_1677	84	.	5.00779	10.51532	8.44240
1	23928609	23929327	atac_peak_1678	23	.	3.08079	4.06318	2.30274
1	23938233	23938882	atac_peak_1679	259	.	7.40241	28.30135	25.90106
1	24002597	24002839	atac_peak_1681	98	.	5.80448	11.94127	9.82167
1	24049369	24049586	atac_peak_1685	95	.	5.66075	11.60159	9.50829
1	24086081	24086430	atac_peak_1690	118	.	4.86453	13.83703	11.80938
1	24108917	24109545	atac_peak_1692	52	.	3.75256	7.19319	5.25441
1	24125816	24126069	atac_peak_1693	70	.	3.00005	9.07767	7.04817
1	24128946	24129918	atac_peak_1694	269	.	5.32820	29.40369	26.95607
1	24188228	24189181	atac_peak_1696	455	.	7.27468	48.29166	45.56674
1	24211597	24211929	atac_peak_1698	148	.	5.84796	17.04286	14.88750
1	24217636	24217952	atac_peak_1699	14	.	2.46613	3.08121	1.43833
1	24237084	24237439	atac_peak_1701	23	.	2.59146	4.14388	2.39222
1	24242117	24242848	atac_peak_1702	372	.	6.49796	39.89736	37.26614
1	24249452	24249894	atac_peak_1703	186	.	5.04445	20.86398	18.65985
1	24283895	24284179	atac_peak_1705	79	.	5.19531	10.04588	7.99610
1	24295180	24295424	atac_peak_1706	42	.	3.91286	6.16870	4.25772
1	24302394	24302715	atac_peak_1707	18	.	2.87402	3.59245	1.88686
1	24319243	24320043	atac_peak_1708	17	.	2.82807	3.47040	1.76640
1	24332947	24333365	atac_peak_1709	34	.	3.57720	5.34520	3.49811
1	24350066	24350230	atac_peak_1711	38	.	3.73764	5.69564	3.81030
1	24418000	24418265	atac_peak_1712	116	.	6.34748	13.80812	11.64284
1	24420966	24421235	atac_peak_1713	62	.	4.35751	8.26838	6.27153
1	24457088	24457280	atac_peak_1716	90	.	5.44544	11.14664	9.08904
1	24467837	24468237	atac_peak_1717	263	.	6.74113	28.80550	26.38230
1	24470927	24471246	atac_peak_1718	45	.	3.00518	6.50887	4.57349
1	24475411	24475622	atac_peak_1719	42	.	3.53096	6.12213	4.22995
1	24483532	24484449	atac_peak_1720	217	.	5.74301	24.04002	21.78758
1	24527053	24527777	atac_peak_1722	595	.	8.12026	62.53690	59.54822
1	24614322	24614568	atac_peak_1724	115	.	6.35126	13.70977	11.54092
1	24619501	24619893	atac_peak_1725	215	.	4.87816	23.86553	21.51514
1	24621005	24621952	atac_peak_1726	153	.	3.82031	17.57613	15.34151
1	24625765	24626088	atac_peak_1727	65	.	2.54031	8.48844	6.51157
1	24629801	24630517	atac_peak_1728	433	.	6.22146	46.05010	43.37655
1	24651027	24651408	atac_peak_1731	50	.	4.06164	6.89691	5.01054
1	24653047	24653253	atac_peak_1731	50	.	4.06164	6.89691	5.01054
1	24662501	24662693	atac_peak_1732	21	.	2.95845	3.85297	2.13044
1	24667920	24668264	atac_peak_1733	45	.	3.75136	6.45557	4.55256
1	24671170	24671443	atac_peak_1734	38	.	3.41876	5.70711	3.83167
1	24674844	24675048	atac_peak_1736	57	.	4.37882	7.75750	5.79179
1	24695485	24699081	atac_peak_1737	201	.	2.87492	22.49620	20.17794
1	24707492	24708973	atac_peak_1738	61	.	3.17986	8.06650	6.14790
1	24716624	24717866	atac_peak_1739	290	.	5.46910	31.50963	29.05880
1	24723529	24724693	atac_peak_1741	235	.	5.43365	25.87487	23.56178
1	24735463	24736788	atac_peak_1742	365	.	6.33482	39.16373	36.57300
1	24786719	24786923	atac_peak_1743	51	.	3.58713	7.05437	5.12516
1	24789699	24790056	atac_peak_1744	126	.	4.31406	14.78920	12.68574
1	24798885	24800449	atac_peak_1746	346	.	4.17941	37.20145	34.61952
1	24806571	24807329	atac_peak_1747	374	.	5.84766	40.11074	37.45654
1	24812276	24812631	atac_peak_1749	13	.	2.01752	2.93067	1.32326
1	24817300	24818701	atac_peak_1751	49	.	2.90889	6.80909	4.93672
1	24827806	24828559	atac_peak_1753	125	.	4.11303	14.59488	12.53975
1	24834112	24834650	atac_peak_1754	68	.	3.44748	8.86333	6.86481
1	24835969	24836036	atac_peak_1755	17	.	2.11547	3.47124	1.78547
1	24839175	24840341	atac_peak_1756	91	.	3.58416	11.22315	9.15055
1	24846538	24848487	atac_peak_1757	155	.	4.25089	17.78576	15.53909
1	24854997	24855282	atac_peak_1758	43	.	3.64158	6.21576	4.31429
1	24861160	24861852	atac_peak_1759	82	.	4.16206	10.29339	8.26921
1	24890992	24891266	atac_peak_1761	78	.	3.93670	9.82554	7.84916
1	24892133	24894239	atac_peak_1761	78	.	3.93670	9.82554	7.84916
1	24917302	24917480	atac_peak_1762	56	.	3.47695	7.61360	5.63209
1	24920607	24920821	atac_peak_1763	40	.	2.83771	5.89958	4.07493
1	24928058	24928299	atac_peak_1766	37	.	2.69420	5.60914	3.75390
1	24932960	24934749	atac_peak_1768	135	.	3.61798	15.62458	13.51661
1	24948282	24949962	atac_peak_1770	272	.	4.39783	29.61533	27.20621
1	25010070	25010285	atac_peak_1772	66	.	4.74943	8.62877	6.62361
1	25032282	25032923	atac_peak_1774	443	.	4.27471	47.11021	44.36327
1	25034371	25035465	atac_peak_1775	237	.	3.08059	26.11048	23.76829
1	25039363	25039698	atac_peak_1776	39	.	2.20315	5.86111	3.97745
1	25049448	25049676	atac_peak_1777	39	.	3.36003	5.86126	3.99965
1	25053089	25053314	atac_peak_1778	59	.	4.25365	7.95964	5.98161
1	25064493	25065046	atac_peak_1779	83	.	4.60703	10.37317	8.39015
1	25117306	25117870	atac_peak_1782	135	.	6.08594	15.78363	13.57605
1	25127288	25127504	atac_peak_1783	41	.	3.86005	6.01379	4.10847
1	25213107	25213307	atac_peak_1784	99	.	5.81402	12.08728	9.97927
1	25215003	25215332	atac_peak_1785	84	.	5.20434	10.44986	8.43976
1	25289666	25290745	atac_peak_1789	219	.	5.12368	24.34376	21.99892
1	25303013	25304353	atac_peak_1790	261	.	5.50629	28.50896	26.19686
1	25471289	25471856	atac_peak_1797	369	.	6.81334	39.51420	36.96163
1	25492563	25493293	atac_peak_1799	611	.	9.13051	64.21815	61.18523
1	25546450	25546650	atac_peak_1800	148	.	7.24640	17.10188	14.86840
1	25568739	25569109	atac_peak_1801	193	.	8.44075	21.63753	19.31010
1	25977577	25977816	atac_peak_1805	31	.	3.45986	4.96717	3.12527
1	26254471	26254758	atac_peak_1807	82	.	5.18048	10.30272	8.28225
1	26531808	26532072	atac_peak_1813	160	.	7.38946	18.21684	16.00789
1	26648518	26648903	atac_peak_1817	29	.	3.36384	4.76338	2.94912
1	26650085	26650528	atac_peak_1818	37	.	3.73491	5.67318	3.78418
1	26745191	26745440	atac_peak_1819	55	.	4.26758	7.42355	5.50327
1	26747255	26747458	atac_peak_1820	37	.	3.68936	5.58849	3.71506
1	26934325	26934642	atac_peak_1821	150	.	7.04201	17.25738	15.08046
1	27017182	27018030	atac_peak_1823	231	.	7.10979	25.48695	23.17662
1	27172774	27173043	atac_peak_1825	138	.	6.99271	16.08588	13.86734
1	27209817	27210533	atac_peak_1828	112	.	5.30783	13.29214	11.22080
1	27253569	27254515	atac_peak_1829	316	.	8.51411	34.12541	31.60020
1	27273536	27274058	atac_peak_1830	36	.	3.64541	5.52319	3.66583
1	27337183	27337471	atac_peak_1834	182	.	8.17030	20.57810	18.26739
1	27385741	27385946	atac_peak_1839	49	.	4.18126	6.86555	4.91155
1	27387025	27387903	atac_peak_1840	42	.	3.91856	6.14670	4.22800
1	27471540	27471862	atac_peak_1841	241	.	6.38829	26.55573	24.15113
1	27473551	27474049	atac_peak_1842	154	.	5.21509	17.68941	15.43080
1	27642819	27643225	atac_peak_1847	290	.	8.85181	31.55455	29.07691
1	27678742	27679847	atac_peak_1848	279	.	5.79349	30.27909	27.91146
1	27685377	27685709	atac_peak_1849	148	.	4.89130	17.01379	14.80330
1	27687444	27689358	atac_peak_1850	89	.	3.82616	11.01566	8.98186
1	27707520	27707841	atac_peak_1852	31	.	3.37866	4.92262	3.11553
1	27718495	27718954	atac_peak_1853	327	.	8.70817	35.30577	32.75957
1	27722005	27722258	atac_peak_1854	118	.	4.96303	13.97683	11.83596
1	27834812	27835039	atac_peak_1859	83	.	5.26512	10.39503	8.34829
1	27882332	27882696	atac_peak_1862	86	.	5.26515	10.74694	8.68192
1	27902818	27903037	atac_peak_1865	59	.	4.56599	7.95586	5.95281
1	27920238	27921681	atac_peak_1866	82	.	4.32905	10.30750	8.26976
1	27940004	27940402	atac_peak_1867	22	.	3.07976	4.04904	2.28491
1	28093724	28094091	atac_peak_1870	125	.	5.05203	14.63668	12.53370
1	28095569	28095788	atac_peak_1871	77	.	4.27890	9.79413	7.74705
1	28103742	28104040	atac_peak_1872	148	.	6.46079	17.08626	14.84795
1	28112780	28113269	atac_peak_1874	379	.	7.97616	40.53899	37.94503
1	28122773	28123157	atac_peak_1875	224	.	7.52006	24.81589	22.41787
1	28126299	28126520	atac_peak_1876	47	.	3.49572	6.66761	4.73807
1	28131352	28132221	atac_peak_1877	32	.	3.43315	5.06379	3.25344
1	28139524	28139724	atac_peak_1878	56	.	4.08405	7.52713	5.60069
1	28197978	28198367	atac_peak_1880	325	.	7.38345	34.91760	32.52067
1	28210739	28211092	atac_peak_1881	51	.	4.03349	7.10194	5.17478
1	28236346	28236600	atac_peak_1882	109	.	6.14938	13.14190	10.99553
1	28246374	28246649	atac_peak_1883	84	.	4.65296	10.42243	8.43502
1	28248030	28248078	atac_peak_1883	84	.	4.65296	10.42243	8.43502
1	28294984	28296573	atac_peak_1886	237	.	4.14540	26.16778	23.79603
1	28299009	28299337	atac_peak_1887	331	.	4.90650	35.74213	33.19407
1	28305161	28305471	atac_peak_1888	46	.	4.00919	6.52897	4.62410
1	28349165	28349365	atac_peak_1891	32	.	3.51838	5.13823	3.29243
1	28367519	28368778	atac_peak_1893	339	.	5.31946	36.51020	33.96045
1	28370284	28371319	atac_peak_1894	161	.	3.60057	18.34779	16.13075
1	28374262	28374467	atac_peak_1895	103	.	3.66417	12.46276	10.33935
1	28377623	28378168	atac_peak_1896	177	.	5.92495	20.05067	17.74861
1	28385578	28386968	atac_peak_1897	19	.	2.93324	3.71344	1.98508
1	28399337	28399496	atac_peak_1898	34	.	3.58936	5.30873	3.44866
1	28405016	28405240	atac_peak_1899	14	.	2.58238	3.04387	1.41259
1	28414459	28415191	atac_peak_1901	14	.	2.44665	3.08955	1.45551
1	28422611	28422950	atac_peak_1902	46	.	2.91655	6.55793	4.66024
1	28425539	28426200	atac_peak_1903	271	.	5.87229	29.54300	27.18087
1	28429075	28429447	atac_peak_1904	58	.	3.35821	7.78085	5.80586
1	28442791	28443210	atac_peak_1905	297	.	5.56565	32.18144	29.77384
1	28445133	28445624	atac_peak_1906	148	.	4.18574	17.08216	14.87444
1	28451327	28451609	atac_peak_1907	99	.	3.27427	12.08332	9.97335
1	28454598	28455845	atac_peak_1908	224	.	4.57049	24.76906	22.41267
1	28467859	28468131	atac_peak_1910	143	.	6.90791	16.62684	14.39812
1	28526179	28526648	atac_peak_1913	143	.	5.70744	16.45637	14.31003
1	28541569	28541935	atac_peak_1915	323	.	9.01784	34.87844	32.34406
1	28565523	28565920	atac_peak_1916	144	.	6.03347	16.54857	14.46093
1	28584519	28585742	atac_peak_1918	106	.	4.65905	12.79430	10.67031
1	28641007	28642382	atac_peak_1920	288	.	6.06723	31.37205	28.89363
1	28661011	28661192	atac_peak_1921	38	.	3.77560	5.78579	3.89298
1	28758277	28758559	atac_peak_1922	43	.	3.79628	6.27406	4.37334
1	28763277	28763497	atac_peak_1923	85	.	4.88080	10.59817	8.52565
1	28774098	28774391	atac_peak_1924	17	.	2.56675	3.40914	1.73086
1	28775333	28775682	atac_peak_1925	152	.	5.50097	17.44079	15.21159
1	28779309	28779863	atac_peak_1926	75	.	4.03837	9.52783	7.52250
1	28798309	28799307	atac_peak_1927	581	.	8.32752	61.08831	58.14394
1	28871350	28872704	atac_peak_1931	128	.	4.29947	15.02349	12.86010
1	28941958	28942452	atac_peak_1936	114	.	5.15152	13.52414	11.40623
1	28950239	28950500	atac_peak_1937	40	.	3.33048	5.89504	4.01494
1	28952936	28954064	atac_peak_1938	29	.	2.97728	4.70960	2.91237
1	28981595	28981871	atac_peak_1940	124	.	4.47325	14.62576	12.44998
1	28985166	28985745	atac_peak_1941	263	.	6.78025	28.82434	26.36094
1	29011739	29012595	atac_peak_1942	159	.	5.73818	18.17654	15.99668
1	29029597	29029789	atac_peak_1943	30	.	3.43723	4.92220	3.08763
1	29148003	29149205	atac_peak_1950	76	.	4.08405	9.66063	7.63801
1	29335072	29335549	atac_peak_1954	46	.	3.93056	6.49628	4.62385
1	29555625	29555954	atac_peak_1958	353	.	12.18136	37.89226	35.30303
1	29570712	29571639	atac_peak_1959	195	.	8.09596	21.78503	19.52966
1	29663917	29664043	atac_peak_1963	11	.	2.31185	2.68554	1.10976
1	29669388	29669635	atac_peak_1964	54	.	3.90202	7.43306	5.47198
1	29698916	29699245	atac_peak_1965	32	.	3.10265	5.01177	3.22446
1	29720619	29721139	atac_peak_1966	34	.	3.54855	5.32377	3.47380
1	29726709	29727006	atac_peak_1967	80	.	4.56737	10.06150	8.01081
1	29728117	29728405	atac_peak_1968	46	.	3.57052	6.60991	4.69960
1	29737385	29737888	atac_peak_1969	381	.	9.61239	40.80959	38.19157
1	29770888	29771141	atac_peak_1972	164	.	4.40242	18.70504	16.45397
1	29772258	29772814	atac_peak_1973	738	.	10.00750	77.11102	73.84532
1	29782905	29783151	atac_peak_1975	141	.	5.87749	16.23701	14.11891
1	29790121	29790372	atac_peak_1976	99	.	5.81789	12.06194	9.95208
1	29795747	29796582	atac_peak_1977	36	.	3.37309	5.45874	3.63419
1	29815483	29815708	atac_peak_1978	51	.	4.20384	7.05866	5.12715
1	29824227	29824632	atac_peak_1980	88	.	4.10037	10.85050	8.84699
1	29835243	29835523	atac_peak_1982	155	.	5.35393	17.74965	15.50339
1	29840716	29842255	atac_peak_1983	233	.	3.99797	25.60058	23.31042
1	29851777	29851959	atac_peak_1984	34	.	3.62113	5.37038	3.49887
1	29861493	29861770	atac_peak_1985	63	.	4.21218	8.31864	6.33988
1	29913539	29914068	atac_peak_1989	51	.	3.66824	7.11181	5.18375
1	29920591	29921111	atac_peak_1990	48	.	3.95793	6.69273	4.80169
1	29927453	29927682	atac_peak_1991	188	.	8.09825	21.11763	18.85622
1	29941537	29941749	atac_peak_1992	19	.	2.89810	3.62593	1.90317
1	29950288	29951214	atac_peak_1993	122	.	5.97886	14.30404	12.21026
1	30032945	30034255	atac_peak_1994	58	.	2.62806	7.85243	5.89507
1	30035573	30036467	atac_peak_1995	180	.	3.87870	20.24511	18.00569
1	30041639	30041884	atac_peak_1996	49	.	3.78216	6.82372	4.92626
1	30047511	30048404	atac_peak_1997	51	.	4.14476	7.05889	5.14637
1	30149684	30149881	atac_peak_2000	28	.	3.35507	4.71074	2.89000
1	30264437	30264716	atac_peak_2004	19	.	2.89291	3.62195	1.90316
1	30295531	30295734	atac_peak_2005	56	.	4.47015	7.68211	5.69029
1	30339377	30340147	atac_peak_2008	139	.	5.05318	16.13856	13.97789
1	30361296	30361899	atac_peak_2009	165	.	4.79611	18.71777	16.55456
1	30358989	30360221	atac_peak_2009	165	.	4.79611	18.71777	16.55456
1	30368785	30369534	atac_peak_2010	91	.	4.85803	11.15653	9.10754
1	30378283	30378631	atac_peak_2011	132	.	5.66306	15.43908	13.25908
1	30379665	30379890	atac_peak_2012	24	.	2.74817	4.22056	2.46230
1	30387953	30389468	atac_peak_2013	244	.	4.46952	26.81255	24.44939
1	30394998	30396713	atac_peak_2014	35	.	3.33218	5.42511	3.59021
1	30408560	30408807	atac_peak_2016	18	.	2.87894	3.57837	1.85880
1	30417156	30417460	atac_peak_2018	175	.	7.37393	19.82975	17.54343
1	30428393	30428629	atac_peak_2019	40	.	3.82261	5.91232	4.01252
1	30451811	30452011	atac_peak_2020	65	.	4.70129	8.52644	6.52736
1	30474484	30475047	atac_peak_2022	589	.	10.49389	61.92341	58.95277
1	30500483	30502131	atac_peak_2023	28	.	3.18246	4.61840	2.82261
1	30514588	30514799	atac_peak_2024	48	.	4.12887	6.80042	4.86896
1	30530889	30531564	atac_peak_2025	36	.	3.66966	5.51320	3.63851
1	30638523	30639261	atac_peak_2026	58	.	4.48505	7.86040	5.88350
1	30708853	30709114	atac_peak_2027	59	.	4.46969	7.94075	5.98608
1	30726338	30726630	atac_peak_2029	33	.	3.52535	5.19594	3.36003
1	30768831	30769790	atac_peak_2030	477	.	7.40055	50.55719	47.75043
1	30802580	30804005	atac_peak_2031	297	.	5.09706	32.24554	29.75681
1	30810449	30810657	atac_peak_2032	47	.	4.12938	6.73360	4.78828
1	30815607	30815803	atac_peak_2033	32	.	3.50686	5.09361	3.24573
1	30830812	30831101	atac_peak_2034	97	.	4.66753	11.76923	9.74978
1	30836958	30837690	atac_peak_2035	46	.	3.70517	6.48767	4.60823
1	30845386	30845588	atac_peak_2036	29	.	3.39034	4.79101	2.96104
1	30855248	30856763	atac_peak_2037	40	.	3.81830	5.91926	4.02869
1	30933156	30933331	atac_peak_2039	30	.	2.39202	4.85837	3.05377
1	30935803	30936587	atac_peak_2040	561	.	8.60205	59.04410	56.14596
1	30950892	30951109	atac_peak_2041	62	.	4.60843	8.26554	6.26440
1	30967042	30967341	atac_peak_2044	33	.	3.33673	5.15780	3.37112
1	30985944	30987200	atac_peak_2045	220	.	6.07880	24.42187	22.06259
1	31017562	31018733	atac_peak_2047	188	.	5.63773	21.12692	18.87079
1	31037596	31038005	atac_peak_2048	17	.	2.82530	3.46873	1.76707
1	31044120	31044595	atac_peak_2049	20	.	2.85815	3.76172	2.04252
1	31137552	31138684	atac_peak_2054	127	.	6.51219	14.93775	12.78286
1	31219347	31219633	atac_peak_2056	57	.	4.14120	7.71057	5.75467
1	31224462	31226181	atac_peak_2057	176	.	5.53899	19.95204	17.69378
1	31256006	31257065	atac_peak_2058	29	.	3.36088	4.75661	2.94088
1	31292555	31292903	atac_peak_2060	270	.	9.21866	29.47852	27.02821
1	31361347	31361803	atac_peak_2063	52	.	3.51446	7.16340	5.29738
1	31363289	31363609	atac_peak_2063	52	.	3.51446	7.16340	5.29738
1	31368748	31368921	atac_peak_2065	51	.	3.46703	7.09389	5.14360
1	31370537	31370689	atac_peak_2066	40	.	3.10078	5.95561	4.05754
1	31383647	31384702	atac_peak_2069	206	.	4.51674	22.97664	20.67993
1	31386349	31386816	atac_peak_2070	173	.	4.24365	19.62498	17.32946
1	31398797	31401817	atac_peak_2072	25	.	2.77805	4.34132	2.56772
1	31412286	31413544	atac_peak_2073	16	.	2.65533	3.31015	1.64556
1	31432410	31432886	atac_peak_2076	49	.	3.60477	6.85558	4.96833
1	31439599	31439861	atac_peak_2078	100	.	4.66239	12.12316	10.09734
1	31450690	31452060	atac_peak_2080	324	.	4.78700	34.95209	32.45068
1	31458013	31459034	atac_peak_2081	67	.	3.69621	8.76746	6.79570
1	31484567	31485782	atac_peak_2084	336	.	5.71692	36.18388	33.65313
1	31493580	31493801	atac_peak_2085	44	.	3.95736	6.34022	4.43338
1	31513788	31513997	atac_peak_2087	47	.	4.13201	6.74448	4.79948
1	31520723	31522441	atac_peak_2088	304	.	4.59135	32.95668	30.48059
1	31604931	31605648	atac_peak_2092	113	.	4.73796	13.44907	11.34980
1	31617809	31618806	atac_peak_2096	153	.	4.55302	17.45302	15.30232
1	31624209	31624383	atac_peak_2097	43	.	3.12318	6.23769	4.33229
1	31634545	31634746	atac_peak_2100	60	.	2.77250	8.01691	6.02456
1	31635714	31638058	atac_peak_2101	163	.	4.06852	18.56608	16.38157
1	31642968	31643224	atac_peak_2102	51	.	3.85224	7.04660	5.10941
1	31659486	31661176	atac_peak_2107	27	.	2.21790	4.52426	2.75074
1	31664591	31666175	atac_peak_2108	36	.	2.46703	5.42887	3.61028
1	31697034	31697247	atac_peak_2114	74	.	3.59453	9.46544	7.47859
1	31701202	31701790	atac_peak_2115	112	.	3.92679	13.25525	11.22050
1	31702676	31702990	atac_peak_2115	112	.	3.92679	13.25525	11.22050
1	31709007	31710267	atac_peak_2118	54	.	3.51979	7.43013	5.47660
1	31722500	31723639	atac_peak_2120	88	.	4.45595	10.93830	8.86540
1	31729703	31730697	atac_peak_2122	449	.	7.13388	47.71068	44.97674
1	31745573	31745829	atac_peak_2123	18	.	2.64535	3.51946	1.82869
1	31749554	31749730	atac_peak_2125	31	.	3.08493	4.96542	3.13156
1	31758465	31758703	atac_peak_2126	90	.	3.42111	11.15219	9.05319
1	31761371	31761920	atac_peak_2128	345	.	6.47036	37.08828	34.52037
1	31776925	31777982	atac_peak_2129	459	.	6.69025	48.61329	45.90593
1	31851689	31851988	atac_peak_2135	14	.	2.48757	3.12698	1.49312
1	31870027	31870355	atac_peak_2136	192	.	7.90509	21.56245	19.25453
1	31947216	31947438	atac_peak_2141	52	.	4.32198	7.27044	5.29968
1	31965992	31966628	atac_peak_2142	150	.	4.99802	17.24755	15.02228
1	31969910	31970136	atac_peak_2143	38	.	3.03944	5.69979	3.82252
1	32023411	32023776	atac_peak_2144	23	.	3.12771	4.15211	2.37404
1	32048173	32049474	atac_peak_2145	380	.	5.24249	40.63598	38.05310
1	32214105	32214381	atac_peak_2149	90	.	4.60727	11.18852	9.09456
1	32215348	32215963	atac_peak_2150	90	.	4.57296	11.10387	9.03319
1	32264513	32265501	atac_peak_2152	32	.	3.50192	5.11696	3.27878
1	32301204	32301503	atac_peak_2154	238	.	4.93179	26.17923	23.83683
1	32302549	32303456	atac_peak_2154	238	.	4.93179	26.17923	23.83683
1	32339965	32340546	atac_peak_2155	235	.	7.26966	25.93212	23.55686
1	32459123	32460134	atac_peak_2157	262	.	6.15637	28.62396	26.21559
1	32496552	32496744	atac_peak_2158	54	.	4.37096	7.42687	5.45288
1	32507772	32508288	atac_peak_2159	141	.	5.93811	16.32118	14.11609
1	32527166	32527337	atac_peak_2161	43	.	3.94959	6.23579	4.31336
1	32539236	32539532	atac_peak_2162	86	.	4.57559	10.70045	8.64814
1	32588675	32589188	atac_peak_2165	47	.	3.27480	6.65613	4.72302
1	32593335	32593567	atac_peak_2166	83	.	3.07415	10.42657	8.39674
1	32595443	32596572	atac_peak_2167	175	.	4.31884	19.79342	17.55714
1	32614667	32614957	atac_peak_2169	46	.	3.49167	6.58789	4.66754
1	32622252	32622634	atac_peak_2170	105	.	4.87013	12.62870	10.50282
1	32624341	32624573	atac_peak_2171	42	.	3.46575	6.13146	4.22616
1	32638815	32639108	atac_peak_2173	125	.	4.78753	14.77551	12.59170
1	32640646	32641019	atac_peak_2174	71	.	3.73918	9.12653	7.12615
1	32642637	32642914	atac_peak_2175	39	.	3.16044	5.83078	3.94836
1	32672869	32674052	atac_peak_2178	308	.	9.32525	33.27763	30.83653
1	32694305	32695690	atac_peak_2179	173	.	4.94844	19.59160	17.34257
1	32707418	32707661	atac_peak_2181	80	.	5.22458	10.07630	8.01412
1	32716087	32716776	atac_peak_2183	39	.	3.79537	5.87983	3.99581
1	32737318	32737713	atac_peak_2184	52	.	4.00004	7.26984	5.29949
1	32747333	32747722	atac_peak_2185	42	.	3.71316	6.07580	4.21345
1	32762354	32762785	atac_peak_2186	452	.	8.82718	48.02937	45.28872
1	32763715	32764039	atac_peak_2187	56	.	3.26611	7.65473	5.68698
1	32776972	32777286	atac_peak_2188	47	.	3.64257	6.66111	4.75518
1	32781059	32781318	atac_peak_2189	41	.	3.52250	6.04335	4.14486
1	32790494	32791902	atac_peak_2190	292	.	5.72534	31.57399	29.21520
1	32797264	32797773	atac_peak_2192	69	.	3.65230	8.94193	6.92438
1	32810640	32812080	atac_peak_2193	183	.	4.83833	20.59890	18.39893
1	32814292	32814495	atac_peak_2194	59	.	3.18917	7.99615	5.99769
1	32868827	32869377	atac_peak_2195	274	.	7.64535	29.81300	27.41639
1	32876294	32876854	atac_peak_2196	69	.	4.79375	8.96607	6.98357
1	32889089	32889609	atac_peak_2197	152	.	6.57971	17.46992	15.25095
1	32909430	32909810	atac_peak_2200	96	.	4.73293	11.66755	9.62628
1	32910711	32911000	atac_peak_2200	96	.	4.73293	11.66755	9.62628
1	32921175	32921446	atac_peak_2201	85	.	3.45134	10.59528	8.53993
1	32924663	32925778	atac_peak_2202	236	.	5.14513	26.04418	23.66957
1	32926665	32926948	atac_peak_2203	155	.	4.45392	17.79073	15.54940
1	32932559	32932920	atac_peak_2204	101	.	5.55697	12.29542	10.17101
1	32942304	32942510	atac_peak_2205	32	.	3.34957	5.00402	3.20055
1	32970711	32970911	atac_peak_2208	29	.	3.13488	4.71936	2.91647
1	33014973	33015322	atac_peak_2209	281	.	10.46977	30.60066	28.13688
1	33050399	33050760	atac_peak_2211	241	.	7.58746	26.54106	24.17307
1	33058842	33059065	atac_peak_2212	32	.	3.35200	5.06113	3.24824
1	33079821	33080171	atac_peak_2213	66	.	4.47831	8.61267	6.64562
1	33087631	33088123	atac_peak_2214	18	.	2.82439	3.55863	1.86489
1	33089029	33089149	atac_peak_2215	37	.	3.65285	5.64171	3.77740
1	33126948	33127385	atac_peak_2218	137	.	5.63568	15.96251	13.74773
1	33146290	33146493	atac_peak_2219	139	.	5.51143	16.11546	13.92305
1	33150448	33150811	atac_peak_2220	74	.	4.54164	9.45027	7.41625
1	33201893	33202304	atac_peak_2221	148	.	6.61184	17.07071	14.86156
1	33207055	33207876	atac_peak_2223	27	.	2.95044	4.47846	2.70166
1	33227572	33227920	atac_peak_2224	385	.	11.41928	41.20581	38.57261
1	33234496	33234701	atac_peak_2225	15	.	2.70040	3.18834	1.51882
1	33248454	33250642	atac_peak_2226	242	.	3.61866	26.67603	24.29667
1	33252709	33252899	atac_peak_2227	46	.	2.13505	6.53086	4.61708
1	33272633	33272750	atac_peak_2229	23	.	3.12338	4.14591	2.37015
1	33277635	33277835	atac_peak_2230	28	.	3.28056	4.63535	2.84125
1	33286736	33286935	atac_peak_2232	28	.	3.13898	4.61243	2.82102
1	33321370	33322228	atac_peak_2235	44	.	3.63655	6.40554	4.49609
1	33325266	33325498	atac_peak_2236	45	.	3.64253	6.45382	4.53644
1	33328313	33328772	atac_peak_2237	20	.	2.79788	3.74445	2.03074
1	33337661	33338653	atac_peak_2238	272	.	5.50732	29.74525	27.29399
1	33344449	33344854	atac_peak_2239	516	.	9.18359	54.49668	51.65869
1	33353598	33353767	atac_peak_2240	16	.	2.31812	3.33315	1.66413
1	33357722	33358039	atac_peak_2241	141	.	4.61636	16.39847	14.19202
1	33360838	33361297	atac_peak_2242	145	.	4.72228	16.72972	14.52955
1	33365090	33365291	atac_peak_2243	59	.	3.76885	7.98475	5.99913
1	33380214	33381122	atac_peak_2245	37	.	3.37764	5.58188	3.71790
1	33400779	33401431	atac_peak_2248	19	.	2.88225	3.69556	1.98633
1	33415767	33416076	atac_peak_2250	59	.	4.47244	7.89555	5.93525
1	33423091	33423468	atac_peak_2251	116	.	5.65772	13.77316	11.61065
1	33438895	33440375	atac_peak_2252	349	.	5.31864	37.51351	34.95361
1	33452014	33452517	atac_peak_2253	133	.	5.88183	15.50144	13.32514
1	33477795	33478071	atac_peak_2256	13	.	2.51978	2.93554	1.31685
1	33549050	33549278	atac_peak_2258	66	.	4.77646	8.70445	6.69575
1	33917629	33918447	atac_peak_2262	356	.	8.47934	38.26611	35.67114
1	33928783	33929977	atac_peak_2265	103	.	4.65616	12.37754	10.31340
1	33937688	33937904	atac_peak_2266	51	.	4.24578	7.06287	5.10281
1	33940458	33940724	atac_peak_2267	49	.	4.16428	6.84975	4.90283
1	33945322	33945528	atac_peak_2268	42	.	3.78273	6.12908	4.25405
1	33950392	33950958	atac_peak_2269	140	.	5.15582	16.27607	14.05737
1	33954863	33955481	atac_peak_2270	115	.	4.16525	13.68595	11.59654
1	33957796	33958879	atac_peak_2271	102	.	4.53006	12.37778	10.26357
1	33968891	33970437	atac_peak_2273	34	.	2.80650	5.24204	3.43447
1	33971994	33972232	atac_peak_2274	33	.	2.94413	5.16228	3.31824
1	33974847	33975418	atac_peak_2275	12	.	2.42238	2.88837	1.28531
1	33977018	33977548	atac_peak_2276	26	.	3.25235	4.47339	2.67620
1	34000660	34001505	atac_peak_2278	34	.	3.51323	5.26597	3.42750
1	34028886	34029086	atac_peak_2279	43	.	3.97880	6.31513	4.38884
1	34035276	34035660	atac_peak_2280	68	.	4.70407	8.83105	6.86389
1	34039805	34040178	atac_peak_2281	22	.	3.04101	3.97047	2.22312
1	34055720	34058714	atac_peak_2282	192	.	3.25322	21.54115	19.25690
1	34065825	34066500	atac_peak_2283	115	.	4.54733	13.68680	11.55180
1	34073902	34074176	atac_peak_2284	159	.	7.00621	18.16048	15.90896
1	34090398	34091021	atac_peak_2285	220	.	6.24622	24.40202	22.06250
1	34092637	34092865	atac_peak_2286	84	.	3.25681	10.54329	8.46934
1	34096869	34097659	atac_peak_2287	272	.	5.96637	29.69514	27.26028
1	34104362	34104758	atac_peak_2288	193	.	6.93104	21.66977	19.36937
1	34111374	34111541	atac_peak_2289	29	.	3.20413	4.75555	2.94058
1	34114262	34114630	atac_peak_2290	55	.	4.00707	7.48475	5.55914
1	34116768	34116972	atac_peak_2291	52	.	3.87193	7.20149	5.24529
1	34120387	34120679	atac_peak_2292	67	.	4.45904	8.76603	6.78452
1	34150212	34151374	atac_peak_2293	403	.	5.48073	43.00642	40.38794
1	34162526	34163846	atac_peak_2294	117	.	4.69739	13.81746	11.73221
1	34165080	34165386	atac_peak_2295	140	.	5.23786	16.25258	14.04055
1	34172102	34172715	atac_peak_2296	32	.	3.21700	5.07553	3.28051
1	34193862	34194184	atac_peak_2298	411	.	8.58867	43.86637	41.18978
1	34196174	34196436	atac_peak_2299	101	.	3.93150	12.19586	10.14738
1	34206519	34206733	atac_peak_2301	99	.	5.82508	12.10555	9.99211
1	34216922	34218367	atac_peak_2302	148	.	5.04804	17.11620	14.89478
1	34225021	34225707	atac_peak_2303	25	.	3.03929	4.35260	2.58324
1	34268274	34268609	atac_peak_2306	46	.	4.02829	6.53933	4.62145
1	34278678	34280205	atac_peak_2308	438	.	6.62762	46.52467	43.89387
1	34281555	34281724	atac_peak_2309	41	.	2.60447	6.02863	4.12584
1	34290346	34290860	atac_peak_2310	309	.	6.18894	33.46553	30.92998
1	34293179	34295113	atac_peak_2311	114	.	3.43263	13.53212	11.48994
1	34299720	34300374	atac_peak_2312	317	.	4.62925	34.25501	31.72596
1	34301505	34301763	atac_peak_2313	32	.	2.06999	5.10464	3.29048
1	34303763	34304253	atac_peak_2314	456	.	5.73967	48.38727	45.61944
1	34320398	34320971	atac_peak_2316	98	.	5.01343	11.97892	9.86749
1	34334438	34335151	atac_peak_2318	270	.	6.16299	29.45939	27.04229
1	34373899	34374132	atac_peak_2322	45	.	3.93621	6.41793	4.51270
1	34429692	34430015	atac_peak_2326	192	.	7.06680	21.60849	19.28988
1	34435907	34436430	atac_peak_2327	32	.	2.72554	5.06111	3.25420
1	34441065	34442116	atac_peak_2328	268	.	4.80084	29.21769	26.81224
1	34452853	34453375	atac_peak_2329	238	.	5.88594	26.15038	23.82036
1	34585616	34585956	atac_peak_2333	251	.	9.57266	27.53991	25.16001
1	34627276	34627521	atac_peak_2335	44	.	3.98250	6.35656	4.43532
1	34688097	34688297	atac_peak_2338	49	.	4.14981	6.89648	4.96595
1	34705336	34706847	atac_peak_2339	382	.	5.86865	40.85414	38.23475
1	34715666	34716096	atac_peak_2340	126	.	5.47784	14.68406	12.60219
1	34720684	34721495	atac_peak_2341	45	.	3.71945	6.45908	4.58904
1	34732309	34733104	atac_peak_2343	292	.	5.97246	31.74953	29.29199
1	34734964	34735182	atac_peak_2344	30	.	2.47794	4.85335	3.04325
1	34802802	34803282	atac_peak_2347	41	.	3.80646	6.03626	4.17003
1	34859387	34860483	atac_peak_2348	334	.	7.31535	36.01170	33.47571
1	34883399	34883599	atac_peak_2351	54	.	4.34411	7.39078	5.42693
1	34899470	34899709	atac_peak_2353	15	.	2.72044	3.23068	1.55494
1	34907622	34907928	atac_peak_2355	73	.	3.81378	9.33869	7.31291
1	34910909	34911648	atac_peak_2356	82	.	3.92852	10.29397	8.23255
1	34914273	34914517	atac_peak_2357	35	.	3.02831	5.38389	3.53056
1	34924469	34925165	atac_peak_2358	72	.	4.66927	9.28666	7.26168
1	34968586	34968873	atac_peak_2361	126	.	6.60829	14.85688	12.67740
1	34992485	34992839	atac_peak_2364	95	.	5.58876	11.63774	9.56800
1	35000923	35001170	atac_peak_2365	70	.	4.76210	9.03795	7.06223
1	35036638	35038418	atac_peak_2369	50	.	3.41951	7.00830	5.09557
1	35043975	35044165	atac_peak_2370	28	.	3.34878	4.69599	2.87600
1	35072760	35072982	atac_peak_2373	45	.	3.76215	6.44789	4.53641
1	35078151	35079351	atac_peak_2374	318	.	6.40296	34.38885	31.89754
1	35087750	35088060	atac_peak_2375	179	.	5.76801	20.22690	17.94678
1	35089344	35089673	atac_peak_2376	363	.	8.32384	38.90066	36.30829
1	35104563	35104831	atac_peak_2377	77	.	4.99449	9.80735	7.77557
1	35111896	35112364	atac_peak_2378	149	.	5.01348	17.15139	14.95044
1	35115598	35115969	atac_peak_2379	75	.	3.89631	9.61768	7.59152
1	35135632	35137298	atac_peak_2381	126	.	3.70391	14.78513	12.65810
1	35143600	35145126	atac_peak_2382	26	.	2.91901	4.42310	2.65062
1	35226680	35226944	atac_peak_2387	12	.	2.47535	2.85710	1.25120
1	35419048	35419343	atac_peak_2389	53	.	4.23123	7.32986	5.38712
1	35450399	35451046	atac_peak_2392	32	.	3.26937	5.08644	3.27436
1	35505844	35506103	atac_peak_2393	110	.	6.09933	13.20154	11.07389
1	35583191	35583909	atac_peak_2394	16	.	2.74881	3.29158	1.60743
1	35597474	35597739	atac_peak_2395	17	.	2.79753	3.48570	1.79893
1	35673438	35673667	atac_peak_2400	59	.	4.43590	7.93966	5.97996
1	35730176	35730827	atac_peak_2406	50	.	3.96183	6.95950	5.06488
1	35742888	35743200	atac_peak_2408	220	.	6.42521	24.36532	22.09613
1	35755464	35756614	atac_peak_2410	118	.	3.98526	13.95881	11.83925
1	35828378	35828689	atac_peak_2413	138	.	6.72258	16.00974	13.87415
1	35981998	35982903	atac_peak_2415	27	.	3.25260	4.54478	2.75280
1	35994845	35995956	atac_peak_2416	75	.	4.38289	9.57939	7.57458
1	36001315	36001534	atac_peak_2417	147	.	5.76538	16.89828	14.78211
1	36035313	36035538	atac_peak_2419	106	.	5.82421	12.78680	10.66728
1	36458268	36459427	atac_peak_2428	36	.	3.44120	5.47407	3.61476
1	36585865	36586113	atac_peak_2430	42	.	3.92309	6.18302	4.27007
1	36587368	36587595	atac_peak_2431	44	.	3.92979	6.34149	4.43532
1	36692343	36692592	atac_peak_2435	153	.	6.62609	17.49928	15.31715
1	36707138	36707660	atac_peak_2437	54	.	4.29243	7.37425	5.43529
1	36883529	36885520	atac_peak_2440	216	.	5.50237	23.87174	21.61081
1	36901868	36902342	atac_peak_2441	41	.	3.63574	6.07315	4.17136
1	36910604	36911487	atac_peak_2442	134	.	4.39827	15.51935	13.41551
1	36917830	36919218	atac_peak_2443	220	.	4.51261	24.38540	22.08400
1	36923693	36924226	atac_peak_2444	116	.	3.94350	13.76718	11.61330
1	36925998	36926193	atac_peak_2445	20	.	2.40045	3.71869	2.00302
1	36935089	36935907	atac_peak_2446	519	.	7.30807	54.85221	51.96380
1	36948032	36948284	atac_peak_2447	24	.	2.92424	4.23185	2.46322
1	36991373	36991669	atac_peak_2451	373	.	12.61918	39.92081	37.30146
1	37001786	37001986	atac_peak_2452	32	.	3.52130	5.10931	3.25211
1	37102107	37102567	atac_peak_2453	27	.	2.94731	4.50092	2.72102
1	37104666	37105641	atac_peak_2454	52	.	3.43280	7.08609	5.20546
1	37123278	37123856	atac_peak_2456	349	.	7.78190	37.51933	34.92517
1	37143785	37144273	atac_peak_2458	31	.	3.19294	4.92808	3.12821
1	37152590	37153632	atac_peak_2459	57	.	4.05762	7.72793	5.78020
1	37242887	37243498	atac_peak_2460	244	.	7.26911	26.89774	24.48824
1	37296351	37296804	atac_peak_2461	661	.	16.58522	69.28892	66.18176
1	37341542	37341926	atac_peak_2462	581	.	10.41444	61.11899	58.14932
1	37346981	37347501	atac_peak_2463	324	.	7.75731	35.05522	32.49192
1	37362054	37362873	atac_peak_2464	29	.	3.39301	4.81031	2.98327
1	37445529	37445757	atac_peak_2466	181	.	7.52156	20.47383	18.15735
1	37457239	37457597	atac_peak_2468	332	.	8.31535	35.83922	33.27578
1	37459903	37460167	atac_peak_2469	120	.	5.01506	14.18692	12.02319
1	37467263	37467736	atac_peak_2470	333	.	8.40635	35.82387	33.30068
1	37480630	37481606	atac_peak_2472	82	.	4.69693	10.33640	8.29885
1	37547250	37547474	atac_peak_2474	77	.	5.16843	9.78938	7.72354
1	37643525	37644474	atac_peak_2478	127	.	4.61776	14.89341	12.70788
1	37681501	37682880	atac_peak_2480	219	.	5.48274	24.27937	21.92850
1	37694538	37695196	atac_peak_2481	241	.	5.87753	26.49815	24.11871
1	37700043	37701026	atac_peak_2482	33	.	3.14977	5.18656	3.35332
1	37986336	37986625	atac_peak_2491	126	.	6.64826	14.81980	12.62424
1	38068266	38068476	atac_peak_2492	44	.	3.96337	6.34637	4.43791
1	38212393	38214529	atac_peak_2493	228	.	3.83269	25.18620	22.81772
1	38219561	38219836	atac_peak_2494	223	.	5.88440	24.70499	22.33631
1	38223232	38223582	atac_peak_2495	306	.	7.43969	33.17669	30.67607
1	38316519	38316710	atac_peak_2496	36	.	3.67917	5.48874	3.60001
1	38346862	38348296	atac_peak_2497	133	.	5.94767	15.53198	13.39019
1	38360334	38360565	atac_peak_2498	81	.	5.26330	10.19437	8.12698
1	38386890	38387679	atac_peak_2500	30	.	3.41212	4.89876	3.07733
1	38394145	38394345	atac_peak_2501	32	.	3.48898	5.11346	3.28572
1	38422219	38422424	atac_peak_2502	30	.	3.39808	4.84785	3.02510
1	38485663	38485887	atac_peak_2503	21	.	3.00873	3.86790	2.11429
1	38526101	38526351	atac_peak_2506	84	.	5.25461	10.49478	8.47542
1	38527825	38528069	atac_peak_2507	63	.	4.50834	8.35522	6.35271
1	38542964	38544005	atac_peak_2509	31	.	3.46999	5.00300	3.16113
1	38565149	38565516	atac_peak_2510	143	.	7.07278	16.60057	14.38759
1	38617753	38618870	atac_peak_2512	113	.	5.61813	13.45907	11.37888
1	38662274	38662496	atac_peak_2513	71	.	4.67002	9.21483	7.16778
1	38666360	38666747	atac_peak_2514	46	.	3.76500	6.57874	4.69450
1	38685428	38686120	atac_peak_2516	91	.	5.43751	11.22164	9.17428
1	38731388	38731762	atac_peak_2518	465	.	10.80534	49.25191	46.50547
1	38755912	38757183	atac_peak_2519	50	.	3.71926	6.89239	5.04152
1	38763093	38764114	atac_peak_2520	245	.	5.77138	26.86274	24.50334
1	38766850	38767597	atac_peak_2521	175	.	4.94104	19.76046	17.50366
1	38806493	38806713	atac_peak_2523	20	.	2.97098	3.79125	2.05025
1	38846125	38846408	atac_peak_2524	19	.	2.92488	3.68373	1.95324
1	38956839	38957185	atac_peak_2526	111	.	6.13762	13.29368	11.16485
1	39261228	39262094	atac_peak_2529	124	.	5.89538	14.55514	12.41366
1	39391329	39392187	atac_peak_2531	229	.	6.24653	25.31180	22.92020
1	39418278	39418484	atac_peak_2532	109	.	3.63251	13.08916	10.95936
1	39421276	39422040	atac_peak_2533	359	.	6.18748	38.52431	35.96392
1	39430106	39430460	atac_peak_2534	37	.	3.58025	5.66642	3.78618
1	39451975	39452325	atac_peak_2537	249	.	7.68050	27.37558	24.95762
1	39453643	39455263	atac_peak_2538	106	.	4.31995	12.77637	10.69481
1	39463152	39463869	atac_peak_2540	35	.	3.40729	5.45899	3.59322
1	39474142	39475688	atac_peak_2541	84	.	3.63677	10.49894	8.46780
1	39506938	39507457	atac_peak_2545	89	.	5.31298	11.02707	8.96177
1	39535739	39536999	atac_peak_2546	84	.	4.54164	10.42862	8.40636
1	39545165	39545365	atac_peak_2547	64	.	4.69602	8.41978	6.41069
1	39590911	39591438	atac_peak_2554	37	.	3.26232	5.66227	3.78932
1	39594795	39595216	atac_peak_2556	25	.	3.00897	4.29595	2.52966
1	39602091	39602727	atac_peak_2557	162	.	6.52166	18.54589	16.26795
1	39610394	39611441	atac_peak_2558	84	.	5.31087	10.53989	8.49286
1	39653735	39654094	atac_peak_2561	127	.	6.03275	14.96252	12.79392
1	39659070	39659646	atac_peak_2562	452	.	9.04564	47.95321	45.21122
1	39687375	39687638	atac_peak_2563	79	.	5.22554	10.01265	7.94581
1	39753884	39754359	atac_peak_2564	167	.	7.17573	18.86803	16.72343
1	39769661	39769935	atac_peak_2565	129	.	6.32077	15.06454	12.98309
1	39784114	39784335	atac_peak_2567	68	.	2.96815	8.75600	6.83376
1	39785570	39788052	atac_peak_2567	68	.	2.96815	8.75600	6.83376
1	39946509	39946848	atac_peak_2572	138	.	6.04283	16.01348	13.86442
1	39996421	39996621	atac_peak_2575	78	.	5.17242	9.92405	7.87177
1	40023756	40024074	atac_peak_2578	251	.	8.33869	27.50218	25.12400
1	40399978	40400267	atac_peak_2584	57	.	4.42285	7.68453	5.72299
1	40468732	40469329	atac_peak_2585	160	.	6.70641	18.26224	16.03434
1	40708345	40708545	atac_peak_2586	18	.	2.85997	3.53237	1.81622
1	40761767	40762056	atac_peak_2589	209	.	8.89480	23.29685	20.93066
1	40764106	40764371	atac_peak_2590	21	.	3.02169	3.93676	2.19319
1	40774329	40774967	atac_peak_2591	495	.	8.23423	52.40112	49.57312
1	40795188	40796715	atac_peak_2592	551	.	6.32855	58.02066	55.10970
1	40815964	40816365	atac_peak_2594	513	.	11.39676	54.23197	51.38208
1	40826396	40826829	atac_peak_2596	128	.	4.84977	15.02717	12.84534
1	40829104	40829968	atac_peak_2597	65	.	3.64608	8.54079	6.55148
1	40839464	40841269	atac_peak_2598	58	.	3.72865	7.81125	5.87108
1	40846998	40847352	atac_peak_2599	82	.	5.24625	10.25067	8.20078
1	40888911	40889148	atac_peak_2600	107	.	6.04611	12.90263	10.77882
1	40905881	40906039	atac_peak_2603	24	.	3.05186	4.20327	2.46257
1	40963280	40964654	atac_peak_2607	243	.	5.05416	26.74617	24.34179
1	40972366	40973484	atac_peak_2608	205	.	5.57792	22.90511	20.58415
1	41000515	41002706	atac_peak_2610	217	.	4.24280	24.00208	21.73649
1	41145725	41146177	atac_peak_2614	556	.	8.96325	58.56912	55.68917
1	41151366	41151742	atac_peak_2615	73	.	4.70434	9.42120	7.38770
1	41175487	41176048	atac_peak_2617	50	.	3.99520	6.90966	5.00978
1	41198352	41198721	atac_peak_2618	16	.	2.78995	3.38462	1.69026
1	41270058	41270366	atac_peak_2620	119	.	6.41202	14.10540	11.93751
1	41291485	41292515	atac_peak_2621	126	.	5.70004	14.82105	12.69377
1	41395299	41396151	atac_peak_2622	388	.	7.52686	41.51810	38.86670
1	41409329	41409649	atac_peak_2624	62	.	3.84978	8.14807	6.20213
1	41426114	41426419	atac_peak_2625	190	.	7.38065	21.33841	19.02892
1	41433046	41433241	atac_peak_2627	28	.	3.31042	4.61685	2.80777
1	41482520	41482834	atac_peak_2630	39	.	3.21393	5.75258	3.91791
1	41485929	41486182	atac_peak_2631	69	.	4.13961	8.92235	6.97301
1	41540514	41541076	atac_peak_2632	44	.	3.59035	6.36485	4.46624
1	41618930	41619849	atac_peak_2633	110	.	5.22118	13.20802	11.07893
1	41643263	41643618	atac_peak_2635	88	.	5.51563	10.91829	8.81944
1	41652614	41653154	atac_peak_2636	20	.	2.98088	3.82017	2.07929
1	41662223	41662535	atac_peak_2637	183	.	7.89592	20.54750	18.30254
1	41671676	41672104	atac_peak_2638	77	.	4.37664	9.75356	7.76339
1	41689350	41689888	atac_peak_2639	466	.	8.21677	49.36461	46.63580
1	41745640	41747122	atac_peak_2642	89	.	5.32790	11.00048	8.97764
1	41770173	41771214	atac_peak_2643	271	.	6.56518	29.63609	27.19463
1	41825910	41826406	atac_peak_2644	131	.	5.43056	15.17544	13.10378
1	41828131	41829272	atac_peak_2645	46	.	3.45097	6.51658	4.65850
1	41893880	41894080	atac_peak_2646	44	.	4.02850	6.42220	4.48443
1	41896302	41896602	atac_peak_2647	71	.	4.95245	9.17389	7.13542
1	42008486	42009082	atac_peak_2648	219	.	7.96860	24.26111	21.92330
1	42072778	42072978	atac_peak_2651	93	.	5.63119	11.48105	9.38954
1	42939549	42940998	atac_peak_2654	150	.	6.35220	17.26047	15.09652
1	43170537	43171098	atac_peak_2656	23	.	3.04353	4.13326	2.37438
1	43177068	43177343	atac_peak_2657	98	.	5.81207	11.97068	9.85044
1	43270807	43272591	atac_peak_2658	90	.	4.49779	11.14206	9.09238
1	43408803	43409178	atac_peak_2662	186	.	4.96771	20.91813	18.63338
1	43411100	43411537	atac_peak_2663	411	.	6.87159	43.83460	41.14983
1	43412639	43412903	atac_peak_2664	86	.	3.26725	10.75297	8.68858
1	43415092	43415434	atac_peak_2665	110	.	3.83450	13.22047	11.09097
1	43417822	43418554	atac_peak_2666	39	.	3.26937	5.83964	3.95615
1	43424760	43424954	atac_peak_2667	45	.	4.05377	6.51355	4.57546
1	43426941	43427755	atac_peak_2668	32	.	3.49780	5.11493	3.27827
1	43447764	43448087	atac_peak_2669	515	.	15.69159	54.42402	51.57013
1	43457350	43457561	atac_peak_2670	41	.	3.90995	6.10665	4.18630
1	43458904	43459428	atac_peak_2671	43	.	3.88714	6.23723	4.35436
1	43475747	43476219	atac_peak_2673	906	.	11.96766	94.26825	90.61742
1	43480909	43481246	atac_peak_2674	105	.	4.60877	12.60593	10.53535
1	43486032	43486753	atac_peak_2675	32	.	3.38546	5.07398	3.25617
1	43500347	43500926	atac_peak_2678	106	.	4.40901	12.74757	10.69706
1	43504541	43504752	atac_peak_2679	61	.	3.75627	8.14196	6.14095
1	43510421	43511487	atac_peak_2680	35	.	2.30387	5.37238	3.53395
1	43515073	43516293	atac_peak_2681	387	.	5.73595	41.38300	38.76476
1	43520634	43520841	atac_peak_2682	94	.	3.83966	11.56910	9.46140
1	43522720	43523273	atac_peak_2683	143	.	4.64440	16.56955	14.35531
1	43525405	43526057	atac_peak_2684	64	.	3.37213	8.42270	6.43790
1	43530872	43531909	atac_peak_2685	41	.	3.46116	5.96597	4.10084
1	43538821	43539530	atac_peak_2686	92	.	4.43030	11.35935	9.26021
1	43541117	43541364	atac_peak_2687	40	.	3.09077	5.92356	4.06844
1	43544243	43544510	atac_peak_2688	54	.	3.52104	7.35393	5.41412
1	43548737	43548872	atac_peak_2689	31	.	3.11199	4.98595	3.15790
1	43560422	43560742	atac_peak_2691	19	.	2.57817	3.62683	1.91451
1	43564506	43565135	atac_peak_2692	38	.	3.29539	5.72788	3.87269
1	43568731	43569010	atac_peak_2693	51	.	3.76072	7.06657	5.13976
1	43578396	43578608	atac_peak_2694	38	.	3.07215	5.64097	3.81368
1	43580346	43580558	atac_peak_2695	44	.	3.38789	6.38452	4.47019
1	43583060	43583414	atac_peak_2696	240	.	6.73674	26.48305	24.08775
1	43586600	43586899	atac_peak_2697	157	.	5.96119	18.04434	15.79718
1	43599029	43599890	atac_peak_2698	17	.	2.43910	3.40892	1.74016
1	43602607	43603686	atac_peak_2699	75	.	3.48986	9.57839	7.57086
1	43607513	43608927	atac_peak_2700	120	.	4.03299	14.16801	12.02236
1	43615005	43615293	atac_peak_2701	65	.	3.67109	8.46064	6.51830
1	43617955	43618281	atac_peak_2702	18	.	2.46558	3.56026	1.85963
1	43620849	43621120	atac_peak_2703	29	.	3.04081	4.73111	2.92896
1	43629782	43630747	atac_peak_2705	50	.	3.60545	7.00668	5.07173
1	43632609	43633253	atac_peak_2706	31	.	3.03194	4.99023	3.16300
1	43634775	43635443	atac_peak_2707	77	.	4.46996	9.82781	7.78223
1	43648059	43649461	atac_peak_2708	74	.	4.24135	9.42277	7.46376
1	43667000	43668078	atac_peak_2710	19	.	2.67947	3.62572	1.91785
1	43675319	43675792	atac_peak_2711	69	.	3.97569	8.93022	6.91306
1	43677115	43678296	atac_peak_2712	53	.	3.44397	7.28556	5.36078
1	43679645	43679844	atac_peak_2713	32	.	2.80375	5.05505	3.21651
1	43682407	43682866	atac_peak_2714	19	.	2.60211	3.62007	1.92015
1	43686779	43687001	atac_peak_2716	29	.	3.16903	4.75928	2.94826
1	43693542	43693657	atac_peak_2717	26	.	3.21243	4.40367	2.62332
1	43703420	43703739	atac_peak_2718	31	.	3.20609	4.97916	3.15515
1	43707978	43708327	atac_peak_2719	81	.	4.73625	10.21156	8.17230
1	43718060	43718542	atac_peak_2720	42	.	3.74047	6.16328	4.27257
1	43721005	43721790	atac_peak_2721	18	.	2.77208	3.53008	1.82663
1	43726952	43727208	atac_peak_2722	62	.	4.63871	8.23131	6.22991
1	43737783	43738065	atac_peak_2723	100	.	5.85232	12.20463	10.09398
1	43740861	43741435	atac_peak_2724	26	.	3.18731	4.40252	2.61456
1	43747385	43749279	atac_peak_2725	21	.	3.02517	3.94438	2.19977
1	43757728	43758594	atac_peak_2726	17	.	2.84660	3.50925	1.79938
1	43764649	43765077	atac_peak_2727	25	.	3.19178	4.29804	2.50445
1	43770667	43771787	atac_peak_2728	37	.	3.56585	5.56793	3.71586
1	43777271	43778130	atac_peak_2729	24	.	2.98499	4.22163	2.45659
1	43791302	43792100	atac_peak_2732	112	.	5.03589	13.30947	11.23661
1	43797865	43798790	atac_peak_2733	31	.	3.19751	4.95136	3.14002
1	43799757	43799976	atac_peak_2734	37	.	3.46682	5.59240	3.74211
1	43979907	43980293	atac_peak_2737	60	.	4.50194	8.05455	6.09220
1	44053171	44053460	atac_peak_2739	77	.	4.77222	9.74868	7.70354
1	44060361	44061385	atac_peak_2741	18	.	2.56362	3.49100	1.80091
1	44064499	44064773	atac_peak_2742	219	.	8.21144	24.29213	21.94582
1	44091571	44092128	atac_peak_2744	96	.	3.22577	11.66046	9.61123
1	44094066	44094904	atac_peak_2745	654	.	8.52822	68.63383	65.48473
1	44104380	44104628	atac_peak_2746	142	.	7.05464	16.47382	14.25984
1	44116236	44116560	atac_peak_2747	176	.	7.97723	19.97408	17.68875
1	44167880	44168021	atac_peak_2749	22	.	3.07381	4.03021	2.26571
1	44394027	44394556	atac_peak_2750	263	.	10.07736	28.81567	26.38037
1	44436539	44437007	atac_peak_2751	24	.	3.12493	4.17870	2.41185
1	44442124	44442339	atac_peak_2752	53	.	4.29849	7.34458	5.38841
1	44449527	44449727	atac_peak_2754	29	.	3.31136	4.72926	2.91373
1	44462960	44463073	atac_peak_2755	37	.	3.69907	5.61306	3.73945
1	44468224	44468959	atac_peak_2756	83	.	4.53991	10.40588	8.33415
1	44473474	44473792	atac_peak_2757	185	.	7.12569	20.83770	18.53625
1	44479597	44480174	atac_peak_2758	29	.	2.92416	4.78785	2.98178
1	44482000	44482615	atac_peak_2759	162	.	6.01950	18.49810	16.26263
1	44519528	44520416	atac_peak_2760	403	.	8.07487	42.98433	40.30951
1	44544472	44545710	atac_peak_2761	451	.	5.95107	47.87764	45.10305
1	44559303	44559871	atac_peak_2762	145	.	6.27505	16.77637	14.57842
1	44594451	44594679	atac_peak_2764	16	.	2.74470	3.28902	1.60871
1	44678969	44680445	atac_peak_2767	40	.	3.77592	5.95106	4.08448
1	44686634	44687713	atac_peak_2768	51	.	4.20441	7.10264	5.17049
1	44706496	44706910	atac_peak_2769	349	.	8.92362	37.49590	34.97806
1	44708442	44708700	atac_peak_2770	42	.	3.24017	6.07793	4.22025
1	44721415	44721619	atac_peak_2771	38	.	3.70908	5.67999	3.81280
1	44752857	44753308	atac_peak_2772	73	.	4.93578	9.32966	7.31600
1	44781219	44782159	atac_peak_2773	172	.	7.43842	19.51573	17.22703
1	45082905	45083100	atac_peak_2776	22	.	3.07548	4.02483	2.25683
1	45091582	45091859	atac_peak_2778	121	.	6.43773	14.32974	12.17236
1	45128552	45128918	atac_peak_2779	23	.	3.09862	4.09294	2.32368
1	45164758	45165071	atac_peak_2780	17	.	2.81679	3.43928	1.73574
1	45187325	45187576	atac_peak_2782	28	.	3.33027	4.70277	2.89948
1	45213915	45214220	atac_peak_2783	186	.	8.20068	20.91565	18.62157
1	45224211	45224468	atac_peak_2784	43	.	3.93472	6.27243	4.36816
1	45549844	45550102	atac_peak_2785	71	.	4.96308	9.20133	7.16131
1	45555952	45556206	atac_peak_2786	39	.	3.38709	5.83942	3.96083
1	45557149	45558336	atac_peak_2787	93	.	4.93220	11.47104	9.37488
1	45575415	45575668	atac_peak_2788	93	.	5.68283	11.49730	9.39212
1	45614461	45616091	atac_peak_2789	341	.	6.90596	36.68401	34.15526
1	45635652	45635966	atac_peak_2790	45	.	4.01513	6.44727	4.52098
1	45663715	45663930	atac_peak_2792	109	.	6.18857	13.13808	10.97860
1	45694749	45695030	atac_peak_2793	50	.	4.19490	6.96132	5.01688
1	47848390	47848590	atac_peak_2803	49	.	4.14713	6.84757	4.90836
1	47893825	47895418	atac_peak_2805	235	.	4.78407	25.83996	23.52877
1	48052311	48052600	atac_peak_2807	101	.	5.87704	12.23995	10.12093
1	48078300	48078738	atac_peak_2809	72	.	4.22808	9.24013	7.22863
1	48166014	48166595	atac_peak_2812	37	.	3.53549	5.60199	3.75196
1	48321847	48322934	atac_peak_2817	339	.	6.63809	36.56866	33.97877
1	48354994	48355182	atac_peak_2818	38	.	3.74921	5.74917	3.86793
1	48364160	48365835	atac_peak_2819	346	.	4.79241	37.23194	34.67806
1	48489857	48490757	atac_peak_2821	65	.	4.34190	8.49584	6.53185
1	48493124	48493331	atac_peak_2822	31	.	3.17881	5.02602	3.19888
1	48503230	48504419	atac_peak_2824	66	.	3.44808	8.63021	6.68234
1	48511736	48511919	atac_peak_2825	27	.	2.56799	4.50829	2.71526
1	48514331	48514696	atac_peak_2826	143	.	4.46081	16.52214	14.36704
1	48519870	48520261	atac_peak_2827	120	.	3.85433	14.25197	12.07173
1	48524689	48525820	atac_peak_2828	275	.	5.18034	29.91323	27.57991
1	48534163	48534580	atac_peak_2829	268	.	6.46419	29.28012	26.84606
1	48541063	48542110	atac_peak_2830	170	.	4.51395	19.22762	17.05938
1	48552974	48553545	atac_peak_2831	29	.	3.01832	4.79408	2.99569
1	48563826	48564105	atac_peak_2832	52	.	3.85013	7.23559	5.27909
1	48569381	48570475	atac_peak_2833	126	.	5.11953	14.79650	12.67856
1	48581337	48582639	atac_peak_2834	379	.	6.19165	40.57031	37.95627
1	48586624	48587003	atac_peak_2835	107	.	3.72739	12.85067	10.74127
1	48589234	48589457	atac_peak_2836	65	.	3.58200	8.53957	6.52970
1	48593561	48594904	atac_peak_2837	137	.	5.07024	15.90827	13.74499
1	48604265	48605395	atac_peak_2838	274	.	5.52921	29.87301	27.49862
1	48608674	48608835	atac_peak_2839	28	.	2.25548	4.67138	2.85934
1	48610759	48611013	atac_peak_2840	156	.	4.88018	17.89036	15.63944
1	48612549	48613362	atac_peak_2841	78	.	3.56847	9.81029	7.83679
1	48621604	48622955	atac_peak_2842	261	.	5.09202	28.54453	26.12530
1	48627987	48628635	atac_peak_2843	38	.	3.02172	5.66834	3.80349
1	48630878	48631146	atac_peak_2844	61	.	3.64831	8.16821	6.18958
1	48632850	48633369	atac_peak_2845	92	.	4.83463	11.33872	9.22915
1	48638451	48638766	atac_peak_2846	47	.	4.10973	6.68724	4.74509
1	48641533	48642109	atac_peak_2847	20	.	2.95506	3.77425	2.04403
1	48651887	48652514	atac_peak_2849	105	.	4.97408	12.62633	10.56093
1	48657220	48660012	atac_peak_2850	114	.	4.05050	13.56926	11.49644
1	48663829	48666005	atac_peak_2851	70	.	3.79311	9.01881	7.02000
1	48670491	48671273	atac_peak_2852	42	.	3.17781	6.16936	4.27117
1	48674754	48675134	atac_peak_2853	96	.	4.31784	11.75588	9.66557
1	48679379	48679589	atac_peak_2854	31	.	2.46486	5.01934	3.18960
1	48681777	48682884	atac_peak_2855	239	.	5.47203	26.35449	23.97162
1	48683956	48684192	atac_peak_2856	95	.	3.58610	11.70364	9.59520
1	48691113	48692682	atac_peak_2858	54	.	3.50635	7.35948	5.43659
1	48702123	48702661	atac_peak_2860	41	.	3.63871	6.05733	4.18181
1	48703805	48704022	atac_peak_2861	83	.	4.90957	10.41190	8.33241
1	48709206	48709553	atac_peak_2862	525	.	13.08989	55.44895	52.58206
1	48721600	48721883	atac_peak_2863	160	.	7.49366	18.26785	16.02655
1	48731257	48732144	atac_peak_2864	51	.	4.14653	7.10748	5.19302
1	48733452	48734648	atac_peak_2865	34	.	3.42530	5.25469	3.44750
1	48741223	48743141	atac_peak_2866	64	.	3.58144	8.39777	6.42911
1	48750196	48750833	atac_peak_2867	50	.	4.13946	6.92842	5.00654
1	48756527	48756664	atac_peak_2869	54	.	4.34766	7.39378	5.43047
1	48769094	48770295	atac_peak_2870	46	.	3.83892	6.56224	4.65111
1	48776140	48776292	atac_peak_2872	19	.	2.84736	3.60626	1.90610
1	48781661	48783158	atac_peak_2873	90	.	5.23228	11.00861	9.02072
1	48792504	48792949	atac_peak_2874	21	.	3.02422	3.91370	2.16026
1	48806941	48808020	atac_peak_2875	53	.	3.71037	7.21489	5.31345
1	48815953	48816171	atac_peak_2877	76	.	3.31618	9.65831	7.62447
1	48818578	48820650	atac_peak_2878	116	.	3.77658	13.69604	11.61325
1	48842184	48842749	atac_peak_2879	13	.	2.63111	3.03893	1.38964
1	48907378	48907710	atac_peak_2882	21	.	2.85805	3.88702	2.15104
1	48912689	48912955	atac_peak_2883	142	.	4.73452	16.42115	14.21099
1	48915100	48915316	atac_peak_2884	71	.	3.51143	9.17581	7.17601
1	48931387	48931552	atac_peak_2885	23	.	3.12428	4.16412	2.39357
1	48990515	48990722	atac_peak_2888	39	.	3.17696	5.84886	3.99243
1	48995925	48996837	atac_peak_2889	61	.	3.47940	8.12958	6.16982
1	49003832	49005981	atac_peak_2890	68	.	3.47747	8.90523	6.89811
1	49013825	49014211	atac_peak_2891	302	.	5.73708	32.65554	30.28363
1	49015206	49015554	atac_peak_2892	74	.	3.23186	9.45228	7.42934
1	49337244	49337580	atac_peak_2906	134	.	6.56908	15.55600	13.40926
1	49351565	49351981	atac_peak_2908	151	.	5.32976	17.26219	15.15704
1	49360825	49361043	atac_peak_2909	58	.	4.18200	7.73771	5.82751
1	49369875	49370174	atac_peak_2910	253	.	8.69801	27.77110	25.35524
1	49372259	49372699	atac_peak_2911	93	.	5.00561	11.34267	9.31050
1	49403379	49404135	atac_peak_2912	352	.	9.34295	37.79065	35.21893
1	49512223	49512434	atac_peak_2914	36	.	3.67441	5.50469	3.62391
1	49532079	49533071	atac_peak_2915	522	.	7.16285	55.12492	52.23746
1	49583653	49584823	atac_peak_2916	388	.	5.81952	41.47478	38.82428
1	49631520	49631853	atac_peak_2918	92	.	4.97760	11.29661	9.29775
1	49647374	49648156	atac_peak_2919	389	.	6.70642	41.54510	38.92028
1	49659305	49659672	atac_peak_2920	74	.	4.43131	9.49627	7.46261
1	49663437	49663689	atac_peak_2921	50	.	3.65683	6.92987	5.00168
1	49682549	49683472	atac_peak_2924	32	.	3.34753	5.07610	3.26471
1	49689866	49690326	atac_peak_2925	20	.	2.98391	3.82272	2.07963
1	49696089	49696382	atac_peak_2927	121	.	5.63288	14.30716	12.18702
1	49717925	49719287	atac_peak_2928	461	.	5.54160	48.90712	46.11073
1	49745364	49745620	atac_peak_2929	151	.	6.17198	17.25021	15.10184
1	49768805	49769028	atac_peak_2931	94	.	5.60862	11.54355	9.45103
1	49782433	49784069	atac_peak_2933	177	.	4.15596	20.05377	17.77477
1	49820310	49821019	atac_peak_2935	50	.	3.57080	6.91393	5.04025
1	49823589	49823875	atac_peak_2936	40	.	3.39256	5.93503	4.04806
1	49831013	49832081	atac_peak_2937	169	.	4.46115	19.11290	16.93423
1	49833650	49833937	atac_peak_2938	118	.	3.88704	13.96222	11.81891
1	49848464	49848935	atac_peak_2941	164	.	6.70793	18.74667	16.48410
1	49858931	49859321	atac_peak_2942	254	.	4.92217	27.84485	25.41015
1	49862471	49863034	atac_peak_2944	228	.	4.65512	25.13056	22.83158
1	49868764	49869437	atac_peak_2945	247	.	6.22949	27.12793	24.72843
1	49874555	49875025	atac_peak_2946	206	.	3.37330	23.00288	20.67501
1	49875828	49877306	atac_peak_2946	206	.	3.37330	23.00288	20.67501
1	49880582	49881756	atac_peak_2947	168	.	2.89585	19.11047	16.85504
1	49883762	49884545	atac_peak_2948	76	.	2.45716	9.70807	7.68582
1	49886041	49886306	atac_peak_2949	54	.	2.41341	7.37130	5.41451
1	49891800	49892155	atac_peak_2951	268	.	5.70393	29.30077	26.86193
1	49895063	49896255	atac_peak_2952	150	.	4.01349	17.24408	15.01630
1	49897917	49898676	atac_peak_2953	63	.	3.03386	8.30695	6.32461
1	49904073	49905625	atac_peak_2954	268	.	4.56785	29.30873	26.88594
1	49910343	49910667	atac_peak_2955	154	.	5.26383	17.69312	15.49596
1	49920769	49921026	atac_peak_2957	169	.	6.87533	19.22859	16.98893
1	49923710	49923940	atac_peak_2958	57	.	4.24470	7.73174	5.77567
1	49924814	49925067	atac_peak_2959	205	.	8.52679	22.91698	20.56218
1	49940258	49941158	atac_peak_2960	52	.	3.10328	7.13136	5.24411
1	49945294	49946021	atac_peak_2961	315	.	6.48349	34.06426	31.57607
1	49956331	49956731	atac_peak_2963	454	.	9.24117	48.13124	45.44117
1	49968118	49970104	atac_peak_2965	190	.	3.90966	21.29469	19.07578
1	49978116	49978919	atac_peak_2966	65	.	3.74976	8.59688	6.58814
1	49979865	49980170	atac_peak_2967	28	.	2.79089	4.62015	2.82396
1	49989373	49989820	atac_peak_2969	213	.	5.08082	23.65189	21.37210
1	49994380	49996170	atac_peak_2971	300	.	4.55077	32.50370	30.06765
1	50003859	50004108	atac_peak_2972	27	.	3.30034	4.55302	2.73522
1	50013813	50015296	atac_peak_2973	21	.	2.79541	3.82838	2.10171
1	50022983	50023314	atac_peak_2974	113	.	5.45000	13.53264	11.38254
1	50024241	50024918	atac_peak_2975	33	.	3.18601	5.23447	3.38127
1	50037496	50038719	atac_peak_2978	51	.	3.49788	7.04556	5.11863
1	50042332	50042771	atac_peak_2979	35	.	3.16160	5.39663	3.54656
1	50055031	50055457	atac_peak_2980	153	.	5.20872	17.53409	15.31091
1	50057531	50057921	atac_peak_2981	16	.	2.31325	3.36232	1.69023
1	50059347	50060334	atac_peak_2982	47	.	3.30849	6.66263	4.74257
1	50136716	50137393	atac_peak_2985	122	.	5.99166	14.45191	12.29014
1	50163133	50164439	atac_peak_2988	53	.	3.76808	7.32796	5.38407
1	50284625	50285109	atac_peak_2990	428	.	11.99639	45.53447	42.84129
1	50441001	50441469	atac_peak_2992	77	.	4.31400	9.75474	7.74419
1	50453420	50453902	atac_peak_2993	44	.	3.65943	6.36278	4.46688
1	50485593	50486016	atac_peak_2995	120	.	6.11982	14.18198	12.05580
1	50511078	50512691	atac_peak_2998	333	.	4.87488	35.94832	33.39046
1	50532689	50533971	atac_peak_3000	161	.	6.32477	18.30448	16.16432
1	50560357	50561601	atac_peak_3001	312	.	5.60249	33.76667	31.24237
1	50569531	50569726	atac_peak_3002	28	.	3.36887	4.71728	2.88535
1	50686937	50687462	atac_peak_3003	27	.	3.28867	4.53471	2.72218
1	50753608	50753762	atac_peak_3004	29	.	3.38683	4.76756	2.93422
1	51990390	51990660	atac_peak_3008	103	.	5.91934	12.48817	10.37387
1	52048309	52048760	atac_peak_3011	40	.	3.79862	5.96893	4.09463
1	52348985	52350270	atac_peak_3014	259	.	8.47330	28.36393	25.97760
1	53056540	53056767	atac_peak_3017	43	.	3.91192	6.22174	4.31950
1	54976655	54977917	atac_peak_3022	262	.	6.29364	28.60952	26.25686
1	55068491	55068801	atac_peak_3023	74	.	5.04879	9.48926	7.44069
1	55504507	55504754	atac_peak_3027	75	.	5.06368	9.63671	7.59940
1	55625718	55625993	atac_peak_3028	132	.	6.84542	15.49010	13.27771
1	55764811	55765272	atac_peak_3029	40	.	3.82767	5.91296	4.00829
1	55768328	55768576	atac_peak_3030	45	.	4.02599	6.48691	4.56067
1	55773437	55773871	atac_peak_3031	384	.	10.86295	41.00863	38.40615
1	55831261	55831442	atac_peak_3032	32	.	3.45084	5.11738	3.29289
1	55832613	55833017	atac_peak_3033	43	.	3.96838	6.27993	4.35433
1	56071094	56071444	atac_peak_3035	248	.	9.69434	27.29728	24.89376
1	56111971	56112180	atac_peak_3038	62	.	3.94437	8.22682	6.28225
1	56115597	56115884	atac_peak_3039	235	.	6.56399	25.92248	23.53492
1	56117609	56117976	atac_peak_3040	177	.	5.77553	20.00283	17.79795
1	56142318	56143287	atac_peak_3042	523	.	6.89096	55.22112	52.36339
1	56203977	56205223	atac_peak_3043	194	.	5.50337	21.69355	19.41427
1	56218921	56219410	atac_peak_3044	511	.	11.62937	53.95235	51.12518
1	56241262	56241483	atac_peak_3045	50	.	4.02190	6.95819	5.00866
1	56242801	56243137	atac_peak_3046	184	.	7.39166	20.70868	18.43673
1	56286437	56286691	atac_peak_3048	104	.	5.90439	12.52470	10.42487
1	56292168	56293320	atac_peak_3049	84	.	5.23746	10.51572	8.47490
1	56329351	56329910	atac_peak_3050	103	.	5.88265	12.47487	10.36565
1	56363666	56364108	atac_peak_3053	154	.	7.39331	17.68368	15.44217
1	56402188	56402534	atac_peak_3055	176	.	5.46116	19.88898	17.65379
1	56406039	56407239	atac_peak_3056	274	.	6.58687	29.80664	27.43671
1	56424564	56425170	atac_peak_3057	249	.	7.44737	27.35694	24.96653
1	56437679	56438269	atac_peak_3058	28	.	3.33233	4.65830	2.84315
1	56490554	56490754	atac_peak_3059	28	.	3.34791	4.70061	2.88276
1	56497694	56497994	atac_peak_3060	88	.	5.36948	10.86332	8.82620
1	56507234	56507564	atac_peak_3061	130	.	6.48794	15.19903	13.08006
1	56812853	56813022	atac_peak_3065	26	.	3.24065	4.43201	2.63381
1	56854248	56855605	atac_peak_3066	356	.	5.81146	38.26197	35.64700
1	56877320	56877729	atac_peak_3067	52	.	4.21601	7.21069	5.26639
1	56938707	56938892	atac_peak_3071	30	.	3.43220	4.92050	3.08888
1	56960718	56960918	atac_peak_3073	46	.	4.05696	6.56329	4.63249
1	56994829	56995474	atac_peak_3074	463	.	7.26516	49.01163	46.30196
1	57054676	57055930	atac_peak_3078	458	.	6.87592	48.62105	45.85878
1	57230986	57231980	atac_peak_3080	26	.	3.23921	4.45678	2.66682
1	57237220	57238042	atac_peak_3081	46	.	4.03451	6.56677	4.65023
1	57261675	57263073	atac_peak_3083	33	.	3.42469	5.11867	3.31158
1	57274957	57275927	atac_peak_3084	79	.	3.44310	9.92848	7.90759
1	57277902	57278276	atac_peak_3085	179	.	4.63314	20.21140	17.92839
1	57305589	57306561	atac_peak_3089	31	.	3.41826	4.98447	3.18284
1	57377139	57378528	atac_peak_3092	134	.	4.49007	15.49728	13.42354
1	57422370	57422596	atac_peak_3093	42	.	3.88735	6.12557	4.22187
1	57452940	57453176	atac_peak_3094	64	.	4.69919	8.46016	6.45623
1	57488223	57488433	atac_peak_3095	64	.	4.74853	8.48901	6.46578
1	57564296	57564531	atac_peak_3096	166	.	7.49150	18.92838	16.65569
1	57569822	57570381	atac_peak_3097	224	.	6.68118	24.75912	22.47346
1	57631382	57632389	atac_peak_3099	16	.	2.78986	3.38894	1.69632
1	57642385	57643517	atac_peak_3100	30	.	3.22915	4.78615	3.00782
1	57650391	57651606	atac_peak_3101	382	.	5.41294	40.93331	38.28510
1	57765803	57766194	atac_peak_3104	136	.	4.01123	15.83221	13.64915
1	57767360	57768033	atac_peak_3105	699	.	9.62263	73.19032	69.97093
1	57790081	57790606	atac_peak_3106	97	.	5.82502	11.90731	9.77964
1	57846009	57846327	atac_peak_3108	178	.	7.67994	20.11011	17.83522
1	57966977	57967326	atac_peak_3110	318	.	11.41412	34.41376	31.87704
1	58183929	58186070	atac_peak_3115	140	.	3.88893	16.08743	14.01344
1	58299116	58299725	atac_peak_3117	59	.	4.34723	7.89848	5.97412
1	58377420	58378007	atac_peak_3118	343	.	8.54299	36.88877	34.31459
1	58397470	58398263	atac_peak_3120	193	.	4.35806	21.61386	19.31763
1	58399198	58399707	atac_peak_3121	372	.	6.01351	39.80476	37.21843
1	58440772	58441107	atac_peak_3123	109	.	5.90760	13.00636	10.93340
1	58557976	58558320	atac_peak_3126	352	.	5.41047	37.77956	35.22567
1	58559121	58559712	atac_peak_3126	352	.	5.41047	37.77956	35.22567
1	58595434	58595876	atac_peak_3128	39	.	3.47508	5.87037	3.98093
1	58648285	58648502	atac_peak_3132	127	.	5.56932	14.86636	12.76478
1	58663747	58664006	atac_peak_3133	46	.	4.06330	6.59670	4.66654
1	58720988	58721251	atac_peak_3135	159	.	7.46270	18.21477	15.98776
1	58766995	58767172	atac_peak_3136	48	.	2.77523	6.71131	4.82417
1	58771554	58774776	atac_peak_3137	132	.	2.70133	15.44173	13.27654
1	58790110	58791282	atac_peak_3138	41	.	2.78574	6.06526	4.18420
1	58794813	58795233	atac_peak_3139	278	.	5.25434	30.15936	27.80397
1	58798252	58798643	atac_peak_3140	126	.	3.92272	14.80200	12.69703
1	58810801	58811001	atac_peak_3143	74	.	4.71444	9.52069	7.49241
1	58824398	58824639	atac_peak_3147	26	.	3.06365	4.44574	2.65340
1	58830912	58831493	atac_peak_3148	33	.	3.31433	5.13033	3.30404
1	58857229	58858021	atac_peak_3150	73	.	3.90767	9.28551	7.34709
1	58864294	58865434	atac_peak_3151	30	.	3.22337	4.83693	3.01845
1	58870803	58871032	atac_peak_3152	43	.	3.30909	6.21588	4.33291
1	58872579	58873826	atac_peak_3153	99	.	4.60402	12.03851	9.98341
1	58880540	58881137	atac_peak_3154	287	.	4.56635	31.13597	28.70438
1	58882036	58882544	atac_peak_3155	118	.	3.07176	13.91741	11.83344
1	58883752	58884148	atac_peak_3156	416	.	5.54007	44.36849	41.67813
1	58898961	58899734	atac_peak_3158	48	.	3.44070	6.69017	4.81962
1	58905166	58905443	atac_peak_3159	113	.	5.32681	13.48982	11.37229
1	58911927	58912843	atac_peak_3160	253	.	5.15965	27.82089	25.38415
1	58914199	58914470	atac_peak_3161	166	.	3.79692	18.95508	16.69523
1	58918528	58918939	atac_peak_3162	291	.	5.35205	31.59859	29.10359
1	58922274	58922641	atac_peak_3163	118	.	3.56198	13.93194	11.86132
1	58931351	58932500	atac_peak_3164	264	.	5.09758	28.75439	26.46278
1	58933439	58933918	atac_peak_3164	264	.	5.09758	28.75439	26.46278
1	58939634	58940404	atac_peak_3165	35	.	3.34880	5.42118	3.57559
1	58945535	58946918	atac_peak_3166	52	.	3.22983	7.09375	5.22096
1	58947828	58948052	atac_peak_3167	73	.	3.80350	9.41892	7.39548
1	58955203	58956731	atac_peak_3169	69	.	3.77188	8.96014	6.97529
1	58964784	58964979	atac_peak_3170	14	.	2.58964	3.04531	1.41927
1	58972976	58974239	atac_peak_3171	89	.	4.41595	10.99294	8.97500
1	58977630	58978091	atac_peak_3172	30	.	3.04850	4.88683	3.08336
1	58984541	58984803	atac_peak_3173	39	.	3.76912	5.86986	3.99815
1	58993634	58994165	atac_peak_3175	211	.	5.38643	23.50761	21.14585
1	59005239	59006067	atac_peak_3177	416	.	8.11751	44.25269	41.60076
1	59015492	59016504	atac_peak_3179	47	.	3.73328	6.63140	4.73427
1	59025709	59026672	atac_peak_3180	139	.	5.25003	16.09785	13.91095
1	59039931	59040261	atac_peak_3183	217	.	7.87495	24.06759	21.71199
1	59052494	59053422	atac_peak_3185	107	.	3.40966	12.82315	10.70712
1	59055289	59055870	atac_peak_3186	210	.	4.36936	23.36229	21.05803
1	59056814	59058076	atac_peak_3187	154	.	3.86606	17.65712	15.43197
1	59065538	59066507	atac_peak_3189	267	.	6.88254	29.15641	26.75640
1	59101315	59101666	atac_peak_3195	325	.	8.58992	35.04799	32.59311
1	59107454	59107643	atac_peak_3196	19	.	2.84129	3.61616	1.91270
1	59122780	59123195	atac_peak_3199	256	.	7.43457	27.97941	25.63001
1	59141124	59141710	atac_peak_3200	58	.	3.80992	7.73893	5.81921
1	59154280	59154576	atac_peak_3201	215	.	5.03571	23.93553	21.57283
1	59158170	59158691	atac_peak_3202	603	.	8.36479	63.34715	60.34018
1	59197582	59197830	atac_peak_3206	97	.	4.71134	11.89033	9.79818
1	59208386	59208549	atac_peak_3207	24	.	2.90277	4.19748	2.44538
[truncated: 87,924 more rows]
