# Supplementary material for: Systematic alteration of ATAC-seq for profiling open chromatin in cryopreserved nuclei preparations from livestock tissues
Source: Sci Rep. 2020 Mar 23;10:5230. doi: 10.1038/s41598-020-61678-9 (PMC7089989; doi:10.1038/s41598-020-61678-9)
Supplement: Supplementary file 4 — ATACSeq_Pig_Spleen_Combined_Peaks [file 41598_2020_61678_MOESM4_ESM.txt]

1	722	911	atac_peak_1	26	.	3.45229	4.71274	2.65268
1	1762	2189	atac_peak_2	16	.	2.67845	3.57005	1.66652
1	6480	7016	atac_peak_3	42	.	3.12820	6.41067	4.26754
1	8032	8798	atac_peak_4	52	.	3.46531	7.56737	5.28991
1	13997	14551	atac_peak_5	79	.	4.01389	10.30391	7.98801
1	16670	18459	atac_peak_6	47	.	3.16921	6.91783	4.71547
1	19985	20454	atac_peak_7	49	.	3.20072	7.23362	4.96035
1	23071	24450	atac_peak_8	104	.	4.56232	12.95697	10.46952
1	28747	29983	atac_peak_9	62	.	3.83647	8.57498	6.26900
1	30903	31110	atac_peak_10	73	.	4.04457	9.74249	7.34541
1	41900	43426	atac_peak_12	50	.	3.22271	7.23484	5.00113
1	44883	45079	atac_peak_13	37	.	3.02302	5.92997	3.73673
1	47932	48130	atac_peak_14	43	.	3.83654	6.64206	4.39289
1	53521	54229	atac_peak_16	25	.	3.55839	4.57678	2.51109
1	59151	59411	atac_peak_17	73	.	4.24759	9.59638	7.30328
1	60288	60493	atac_peak_17	73	.	4.24759	9.59638	7.30328
1	63619	63737	atac_peak_18	18	.	2.44107	3.80375	1.85414
1	68459	68757	atac_peak_20	26	.	2.64397	4.67030	2.60620
1	69866	70943	atac_peak_21	19	.	2.40456	3.90108	1.93464
1	74421	75395	atac_peak_23	18	.	2.33550	3.82712	1.89268
1	79208	80460	atac_peak_24	59	.	3.42463	8.22527	5.94456
1	87360	88011	atac_peak_25	38	.	3.05873	6.05692	3.89605
1	91274	91486	atac_peak_26	26	.	2.25505	4.68870	2.66418
1	92713	94216	atac_peak_26	26	.	2.25505	4.68870	2.66418
1	96240	100312	atac_peak_27	38	.	2.36023	5.96301	3.82377
1	105211	106053	atac_peak_28	58	.	3.55348	8.12940	5.84930
1	113230	113366	atac_peak_29	16	.	2.18717	3.51411	1.60523
1	114758	115499	atac_peak_30	40	.	2.48824	6.14788	4.03349
1	116805	117745	atac_peak_31	39	.	2.40000	6.14523	3.95845
1	118563	120329	atac_peak_32	42	.	2.53399	6.44358	4.26927
1	121308	121542	atac_peak_33	43	.	2.68216	6.58874	4.36960
1	129085	130545	atac_peak_34	79	.	2.95774	10.29843	7.90815
1	132385	132659	atac_peak_35	56	.	2.57435	7.90606	5.61670
1	135809	137649	atac_peak_36	31	.	2.62711	5.28660	3.18025
1	142571	142796	atac_peak_37	60	.	3.82723	8.38459	6.07060
1	148240	152013	atac_peak_39	34	.	2.35769	5.53649	3.42492
1	157669	159507	atac_peak_40	44	.	2.46636	6.60078	4.41618
1	161936	162819	atac_peak_41	30	.	2.31172	5.18658	3.05940
1	164643	165001	atac_peak_42	101	.	3.77584	12.64864	10.14784
1	171325	171941	atac_peak_43	43	.	3.50129	6.51728	4.33734
1	173152	174258	atac_peak_44	64	.	4.48481	8.73015	6.40869
1	235135	235733	atac_peak_45	14	.	2.91640	3.29017	1.42439
1	241962	242162	atac_peak_46	14	.	2.82241	3.33186	1.47839
1	256547	256763	atac_peak_47	26	.	3.28202	4.67053	2.64058
1	267928	268954	atac_peak_48	160	.	4.92607	18.73697	16.05374
1	275613	275818	atac_peak_49	26	.	2.75451	4.77280	2.68638
1	280076	281258	atac_peak_51	36	.	2.66601	5.77075	3.62341
1	282210	282340	atac_peak_52	10	.	2.01882	2.84639	1.09910
1	538696	539198	atac_peak_55	27	.	3.02734	4.78470	2.72939
1	562019	562219	atac_peak_58	25	.	2.85765	4.61730	2.54730
1	572987	574801	atac_peak_60	45	.	4.14494	6.81020	4.57359
1	655024	655268	atac_peak_62	83	.	6.11865	10.82432	8.36887
1	779274	780045	atac_peak_65	80	.	4.41022	10.36897	8.06909
1	810049	810852	atac_peak_67	52	.	3.28432	7.48475	5.23700
1	819307	819518	atac_peak_68	23	.	3.38836	4.29490	2.31348
1	934503	936065	atac_peak_71	63	.	5.23358	8.63520	6.31612
1	975091	975214	atac_peak_73	12	.	2.60944	3.03895	1.23773
1	990508	990890	atac_peak_75	13	.	2.80631	3.27146	1.39348
1	1035152	1036517	atac_peak_76	144	.	5.90829	16.99629	14.43010
1	1065944	1066225	atac_peak_77	83	.	4.03568	10.80012	8.36989
1	1088660	1090251	atac_peak_79	114	.	4.65626	14.01303	11.49772
1	1182079	1182490	atac_peak_80	20	.	3.09926	4.03020	2.04279
1	1216421	1216996	atac_peak_81	131	.	7.75350	15.79014	13.17956
1	1312939	1313660	atac_peak_83	11	.	2.70285	2.95932	1.18458
1	1356625	1357737	atac_peak_86	19	.	3.24387	3.93396	1.95441
1	1372908	1373388	atac_peak_87	11	.	2.73231	2.94279	1.13584
1	1593884	1594220	atac_peak_88	13	.	2.47890	3.23921	1.37359
1	1606261	1606738	atac_peak_89	72	.	3.33232	9.68266	7.29984
1	1608671	1608940	atac_peak_90	85	.	3.61756	10.99446	8.56960
1	1613910	1614133	atac_peak_91	25	.	2.67771	4.57423	2.50403
1	1622708	1623097	atac_peak_92	21	.	2.60902	4.19964	2.18267
1	1644590	1645253	atac_peak_93	19	.	2.67621	3.86280	1.90179
1	1648028	1648996	atac_peak_94	22	.	3.04773	4.28410	2.29418
1	1843627	1844291	atac_peak_97	17	.	3.09621	3.64459	1.71410
1	1857142	1857261	atac_peak_100	11	.	2.58121	2.95871	1.15110
1	1873529	1873801	atac_peak_103	269	.	9.67752	29.91365	26.93777
1	1909608	1910614	atac_peak_105	15	.	2.57103	3.48325	1.58070
1	2125924	2126464	atac_peak_112	14	.	2.86649	3.32015	1.44252
1	2243572	2244904	atac_peak_115	19	.	3.20753	3.87472	1.92694
1	2322713	2322913	atac_peak_116	14	.	2.93081	3.31449	1.43060
1	2344087	2344928	atac_peak_118	15	.	2.54779	3.38361	1.50167
1	2374354	2374534	atac_peak_120	15	.	3.01789	3.48551	1.57459
1	2400968	2401243	atac_peak_121	12	.	2.35446	2.99024	1.20059
1	2406919	2407548	atac_peak_122	12	.	2.71502	3.06695	1.24401
1	2410238	2410820	atac_peak_123	18	.	3.07197	3.76495	1.80888
1	2551699	2552394	atac_peak_126	13	.	2.45100	3.22531	1.38559
1	2645826	2646274	atac_peak_128	57	.	3.37960	8.03822	5.76941
1	2672168	2672430	atac_peak_129	59	.	3.38688	8.27655	5.95452
1	2775326	2775533	atac_peak_133	80	.	4.11447	10.45972	8.06211
1	2792065	2792256	atac_peak_134	40	.	3.67009	6.25490	4.04119
1	2835088	2835318	atac_peak_137	26	.	3.10450	4.70130	2.63871
1	2844644	2844927	atac_peak_138	11	.	2.52942	2.92800	1.17358
1	2870153	2870684	atac_peak_139	27	.	3.40117	4.76501	2.71796
1	2882869	2883694	atac_peak_140	17	.	2.76997	3.67696	1.76213
1	2900994	2901210	atac_peak_143	15	.	2.60156	3.41821	1.52921
1	2908348	2909216	atac_peak_144	13	.	2.56488	3.24112	1.39539
1	2929917	2930391	atac_peak_146	13	.	2.37366	3.21256	1.36893
1	2956861	2957521	atac_peak_147	12	.	2.49258	3.02302	1.24090
1	3041741	3041949	atac_peak_151	23	.	3.09793	4.28251	2.30927
1	3055122	3055561	atac_peak_152	59	.	3.78457	8.15390	5.91446
1	3081472	3081532	atac_peak_154	20	.	3.03634	4.02731	2.04684
1	3104395	3104569	atac_peak_156	42	.	3.11184	6.49046	4.29174
1	3108175	3108459	atac_peak_157	41	.	3.06968	6.32043	4.13148
1	3182645	3183233	atac_peak_158	42	.	2.81814	6.33752	4.23751
1	3187454	3189536	atac_peak_159	32	.	2.56174	5.33065	3.25729
1	3198036	3198227	atac_peak_160	32	.	3.31252	5.35317	3.23806
1	3204771	3205985	atac_peak_161	27	.	2.70799	4.79625	2.73430
1	3209465	3211018	atac_peak_162	23	.	2.64209	4.41809	2.39158
1	3215803	3216129	atac_peak_163	149	.	6.08138	17.52436	14.92575
1	3225390	3225654	atac_peak_164	122	.	4.35593	14.78658	12.24209
1	3226956	3228270	atac_peak_165	70	.	3.35400	9.39777	7.05033
1	3232687	3233165	atac_peak_166	110	.	4.14568	13.52672	11.00495
1	3263371	3264132	atac_peak_171	185	.	4.86972	21.20583	18.53473
1	3265189	3265447	atac_peak_172	113	.	3.77816	13.90000	11.35817
1	3269995	3270236	atac_peak_174	83	.	4.08430	10.79992	8.35890
1	3275725	3275922	atac_peak_175	24	.	3.31440	4.46056	2.41769
1	3288383	3290043	atac_peak_176	69	.	3.16051	9.27780	6.98651
1	3291776	3292296	atac_peak_177	17	.	2.17668	3.72795	1.78556
1	3302333	3302889	atac_peak_178	95	.	4.40350	12.02738	9.54220
1	3307253	3307598	atac_peak_179	65	.	3.40515	8.86668	6.53314
1	3311410	3311616	atac_peak_180	85	.	4.18675	10.95300	8.52155
1	3317748	3319071	atac_peak_181	61	.	3.32196	8.40253	6.18964
1	3327464	3327563	atac_peak_183	22	.	3.01403	4.23021	2.21848
1	3359696	3359956	atac_peak_184	75	.	4.75664	9.97580	7.59347
1	3374338	3374590	atac_peak_185	85	.	4.81746	11.00761	8.59908
1	3392644	3392827	atac_peak_187	52	.	3.75320	7.54618	5.25937
1	3400506	3401147	atac_peak_189	87	.	3.49325	11.16283	8.72012
1	3404464	3404952	atac_peak_190	80	.	3.28592	10.47365	8.06894
1	3409673	3409987	atac_peak_191	22	.	2.40366	4.27014	2.26236
1	3431146	3431877	atac_peak_193	30	.	3.43161	5.09762	3.00442
1	3437115	3437405	atac_peak_194	14	.	2.84472	3.31564	1.43894
1	3451969	3452224	atac_peak_195	36	.	3.49335	5.76926	3.63623
1	3458470	3458831	atac_peak_196	40	.	3.19475	6.15304	4.00424
1	3504372	3505099	atac_peak_199	31	.	3.77865	5.22109	3.14306
1	3553027	3553227	atac_peak_203	12	.	2.70404	3.08333	1.29332
1	3560607	3561290	atac_peak_204	17	.	3.05038	3.72327	1.79698
1	3569983	3570318	atac_peak_205	22	.	2.87571	4.24297	2.23449
1	3652067	3652255	atac_peak_210	11	.	2.34059	2.83629	1.10459
1	3680642	3681465	atac_peak_212	487	.	7.88321	52.17450	48.78600
1	3688901	3689138	atac_peak_213	121	.	4.79411	14.73210	12.13545
1	3693297	3693793	atac_peak_214	45	.	2.96445	6.74685	4.51567
1	3696089	3696335	atac_peak_215	89	.	4.06086	11.47399	8.99092
1	3704426	3704688	atac_peak_216	34	.	3.03362	5.56104	3.44287
1	3706223	3706678	atac_peak_217	55	.	3.53011	7.84754	5.58226
1	3715802	3716647	atac_peak_218	99	.	4.04235	12.43909	9.95936
1	3740703	3741934	atac_peak_221	17	.	2.75766	3.70945	1.77362
1	3757531	3757701	atac_peak_222	11	.	2.42291	2.95285	1.14733
1	3772722	3773660	atac_peak_223	34	.	3.23384	5.62387	3.47941
1	3818801	3819522	atac_peak_226	31	.	3.48806	5.21482	3.11130
1	3875779	3876115	atac_peak_229	101	.	5.20765	12.62509	10.13282
1	3968212	3970046	atac_peak_230	15	.	2.69849	3.44693	1.55993
1	3975260	3975967	atac_peak_231	17	.	2.88596	3.69299	1.75944
1	4054412	4054612	atac_peak_232	13	.	2.56618	3.14533	1.31508
1	4096169	4096944	atac_peak_234	36	.	3.28161	5.73618	3.60957
1	4107008	4108548	atac_peak_235	139	.	4.09203	16.47781	13.90122
1	4149427	4149629	atac_peak_236	61	.	3.94622	8.52183	6.18772
1	4175167	4175583	atac_peak_238	12	.	2.46778	3.03363	1.21450
1	4183936	4184190	atac_peak_239	10	.	2.51862	2.73256	1.03605
1	4190169	4191349	atac_peak_240	22	.	2.81590	4.26867	2.28948
1	4202925	4203240	atac_peak_241	12	.	2.75968	3.13788	1.29342
1	4215099	4215800	atac_peak_243	18	.	3.02056	3.80024	1.88618
1	4240471	4240595	atac_peak_245	14	.	2.80492	3.37346	1.48824
1	4247767	4247861	atac_peak_246	16	.	2.77576	3.53320	1.61367
1	4310714	4313168	atac_peak_249	19	.	2.83079	3.91669	1.95480
1	4345851	4346075	atac_peak_252	12	.	2.56384	3.12931	1.29954
1	4357474	4357888	atac_peak_253	55	.	3.92863	7.81268	5.53611
1	4405062	4405265	atac_peak_256	42	.	4.12270	6.52205	4.27185
1	4407183	4407383	atac_peak_257	17	.	3.01647	3.69643	1.76206
1	4414293	4414500	atac_peak_258	21	.	3.26187	4.20648	2.19543
1	4633960	4633998	atac_peak_262	24	.	3.01657	4.45640	2.42394
1	4638016	4638632	atac_peak_263	19	.	2.72410	3.93987	1.96370
1	4643362	4643633	atac_peak_264	47	.	3.97866	6.95898	4.71999
1	4649068	4649148	atac_peak_265	13	.	2.79920	3.24066	1.38451
1	4679108	4679929	atac_peak_268	15	.	2.84422	3.47100	1.56862
1	4691627	4692645	atac_peak_271	27	.	3.50204	4.79671	2.76512
1	4734659	4734845	atac_peak_274	14	.	2.59249	3.37468	1.49558
1	4741671	4742002	atac_peak_276	10	.	2.36179	2.72103	1.02836
1	4751152	4751443	atac_peak_277	99	.	4.85639	12.50569	9.99697
1	4780308	4780562	atac_peak_280	17	.	2.87991	3.74101	1.78534
1	4785833	4786063	atac_peak_281	26	.	3.24162	4.68731	2.65254
1	4804598	4804803	atac_peak_282	25	.	3.16602	4.55662	2.52316
1	4867245	4867450	atac_peak_287	23	.	3.42136	4.33208	2.32205
1	4893298	4893895	atac_peak_288	21	.	3.05553	4.12257	2.13661
1	4906393	4906421	atac_peak_289	16	.	3.09340	3.62061	1.67513
1	4963885	4964075	atac_peak_295	11	.	2.64757	2.95928	1.18400
1	4976503	4976798	atac_peak_296	129	.	6.24951	15.52985	12.93454
1	5064002	5064203	atac_peak_299	31	.	3.61415	5.21467	3.15184
1	5320221	5321020	atac_peak_307	16	.	3.06568	3.60593	1.69318
1	5408078	5408520	atac_peak_310	12	.	2.81055	3.08720	1.24815
1	5600364	5601249	atac_peak_314	18	.	3.00014	3.85739	1.89954
1	5652682	5652884	atac_peak_317	15	.	2.93404	3.41265	1.52257
1	6012371	6012532	atac_peak_318	12	.	2.65152	2.99079	1.22325
1	6019344	6019581	atac_peak_320	27	.	3.01115	4.77586	2.71945
1	6027287	6027899	atac_peak_322	74	.	4.38860	9.78572	7.44398
1	6061963	6062031	atac_peak_325	20	.	3.09256	4.00037	2.01852
1	6150023	6150249	atac_peak_327	30	.	3.56572	5.19625	3.06494
1	6220092	6220436	atac_peak_332	84	.	3.95508	10.89201	8.48964
1	6272876	6273145	atac_peak_337	21	.	3.16435	4.19854	2.17570
1	6330391	6330591	atac_peak_341	12	.	2.66706	2.97988	1.20625
1	6366897	6367333	atac_peak_345	12	.	2.47390	2.97069	1.20583
1	6394463	6395260	atac_peak_348	13	.	2.73405	3.15038	1.33940
1	6420766	6421907	atac_peak_349	74	.	4.85632	9.75405	7.43703
1	6440113	6440626	atac_peak_350	93	.	5.86922	11.86922	9.38090
1	6498624	6498924	atac_peak_355	53	.	4.55360	7.66584	5.36353
1	6525254	6526746	atac_peak_358	106	.	4.20572	13.17814	10.65730
1	6533762	6535661	atac_peak_359	69	.	3.44874	9.22224	6.93828
1	6558041	6558340	atac_peak_360	71	.	4.02981	9.47209	7.16681
1	6572497	6572906	atac_peak_362	18	.	2.38558	3.73107	1.82427
1	6573800	6574796	atac_peak_363	66	.	3.40053	8.92558	6.60951
1	6578356	6578626	atac_peak_364	40	.	3.09089	6.21741	4.02680
1	6588192	6588676	atac_peak_365	48	.	3.29900	7.10439	4.85114
1	6591056	6591759	atac_peak_366	54	.	3.31571	7.71484	5.44916
1	6679065	6679556	atac_peak_367	25	.	3.37879	4.52601	2.51326
1	6733741	6733887	atac_peak_372	14	.	2.95475	3.35584	1.45969
1	6804835	6804928	atac_peak_376	10	.	2.62241	2.77102	1.04352
1	6811174	6812021	atac_peak_377	12	.	2.79648	3.12171	1.29588
1	6842538	6842737	atac_peak_380	42	.	3.95255	6.45215	4.23893
1	6850283	6850809	atac_peak_381	17	.	3.12569	3.69582	1.74895
1	6879509	6879773	atac_peak_382	14	.	2.96826	3.38592	1.48863
1	6930446	6931766	atac_peak_384	245	.	6.27698	27.40871	24.54894
1	6936411	6936718	atac_peak_385	53	.	4.56268	7.64925	5.38967
1	7065615	7065701	atac_peak_391	14	.	2.77778	3.27318	1.41493
1	7135993	7136515	atac_peak_393	19	.	3.03865	3.89100	1.92312
1	7139756	7140005	atac_peak_394	56	.	4.19182	7.89541	5.62189
1	7197531	7198331	atac_peak_397	90	.	5.30493	11.44300	9.07786
1	7212129	7214557	atac_peak_398	12	.	2.68998	3.06278	1.27920
1	7327627	7327814	atac_peak_402	40	.	4.16044	6.20017	4.00628
1	7349862	7350463	atac_peak_406	22	.	3.37978	4.30716	2.29030
1	7488443	7489326	atac_peak_409	14	.	2.66310	3.28941	1.41762
1	7523242	7523427	atac_peak_410	22	.	3.28084	4.31477	2.29970
1	7563619	7564419	atac_peak_412	13	.	2.85408	3.16934	1.31394
1	7670519	7670586	atac_peak_415	15	.	2.81259	3.47381	1.57630
1	7692048	7692881	atac_peak_416	21	.	3.34943	4.13511	2.12031
1	7704859	7705880	atac_peak_417	19	.	2.89598	3.91453	1.95232
1	7772100	7772238	atac_peak_421	14	.	2.51504	3.34874	1.47403
1	7795723	7795984	atac_peak_422	14	.	2.59172	3.31783	1.43869
1	7864004	7864323	atac_peak_425	13	.	2.64889	3.17753	1.36471
1	7869783	7870385	atac_peak_426	16	.	2.77902	3.52879	1.61247
1	7915317	7915578	atac_peak_428	33	.	3.84168	5.50467	3.37515
1	7928575	7928961	atac_peak_429	22	.	3.41946	4.30913	2.29240
1	7947035	7947335	atac_peak_430	16	.	3.04635	3.62358	1.69847
1	7961911	7961980	atac_peak_431	11	.	2.71180	2.90792	1.11595
1	8025014	8025379	atac_peak_435	11	.	2.49356	2.84055	1.11084
1	8036650	8036868	atac_peak_436	16	.	2.92182	3.59219	1.69408
1	8096347	8096367	atac_peak_442	10	.	2.33660	2.81698	1.09721
1	8126690	8126890	atac_peak_443	15	.	2.92281	3.45521	1.54775
1	8137395	8137689	atac_peak_444	14	.	2.85181	3.22421	1.40983
1	8255656	8256370	atac_peak_453	13	.	2.67204	3.18301	1.35346
1	8290201	8291361	atac_peak_455	20	.	2.87284	4.09306	2.09595
1	8298740	8298977	atac_peak_456	93	.	6.45874	11.86949	9.38454
1	8333130	8333685	atac_peak_458	13	.	2.69373	3.10779	1.30402
1	8340277	8340991	atac_peak_459	57	.	3.60532	8.08895	5.79960
1	8373208	8373248	atac_peak_461	17	.	3.11614	3.68779	1.76342
1	8413302	8413987	atac_peak_463	11	.	2.58899	2.97125	1.16170
1	8502780	8502845	atac_peak_466	12	.	2.62001	3.08384	1.28538
1	8529503	8530138	atac_peak_470	40	.	3.83116	6.25050	4.07962
1	8552994	8553337	atac_peak_474	18	.	3.12428	3.78316	1.82858
1	8560190	8561576	atac_peak_475	65	.	3.75352	8.87593	6.57617
1	8600042	8600150	atac_peak_478	34	.	3.54550	5.57896	3.42782
1	8608461	8609856	atac_peak_479	37	.	3.71896	5.90259	3.79688
1	8640617	8640762	atac_peak_480	10	.	2.70672	2.89556	1.09910
1	8727329	8727677	atac_peak_483	93	.	5.04929	11.87576	9.38200
1	8735113	8735366	atac_peak_484	35	.	3.76450	5.63757	3.55467
1	8770985	8771220	atac_peak_485	14	.	2.81587	3.29905	1.44980
1	8784077	8784343	atac_peak_487	90	.	5.02343	11.45180	9.01807
1	8820518	8821489	atac_peak_488	27	.	3.11824	4.80589	2.74661
1	8847549	8847755	atac_peak_489	46	.	3.92304	6.80908	4.63143
1	8867628	8867714	atac_peak_490	23	.	3.13559	4.42368	2.38078
1	8885642	8885956	atac_peak_491	20	.	2.80681	4.04309	2.07524
1	8895501	8895613	atac_peak_492	14	.	2.73298	3.29628	1.43096
1	8912095	8913777	atac_peak_493	74	.	3.94729	9.72280	7.40157
1	8918773	8919599	atac_peak_494	102	.	5.16305	12.75210	10.27427
1	8964918	8966177	atac_peak_496	12	.	2.82570	3.11516	1.26990
1	8993251	8993464	atac_peak_497	31	.	3.85092	5.24886	3.13937
1	9152309	9152890	atac_peak_500	17	.	3.11781	3.69846	1.76698
1	9162516	9164147	atac_peak_502	17	.	3.11643	3.68827	1.75189
1	9208674	9208976	atac_peak_504	66	.	3.30775	8.99577	6.68489
1	9211176	9211412	atac_peak_505	60	.	3.18662	8.27411	6.00111
1	9218966	9219828	atac_peak_507	31	.	2.64000	5.21856	3.13091
1	9221785	9222891	atac_peak_508	52	.	3.15580	7.46571	5.22723
1	9245203	9247097	atac_peak_510	61	.	3.52965	8.37524	6.14471
1	9252785	9253111	atac_peak_511	49	.	3.93952	7.14773	4.93176
1	9258139	9259190	atac_peak_512	55	.	3.11426	7.81561	5.55191
1	9262210	9262659	atac_peak_514	55	.	3.13134	7.78593	5.51042
1	9270268	9271911	atac_peak_515	84	.	3.74546	10.86350	8.45595
1	9283430	9283761	atac_peak_516	44	.	3.87416	6.66582	4.47612
1	9307263	9307612	atac_peak_517	191	.	6.37065	21.84581	19.16582
1	9312934	9313206	atac_peak_518	110	.	5.62772	13.60938	11.05962
1	9325355	9326213	atac_peak_519	28	.	3.14565	4.90793	2.84040
1	9332541	9332896	atac_peak_520	112	.	5.71201	13.79895	11.27502
1	9353323	9354056	atac_peak_521	79	.	4.31232	10.22825	7.91136
1	9388158	9389391	atac_peak_523	350	.	5.61503	38.11446	35.05986
1	9411207	9412194	atac_peak_524	319	.	6.21261	34.95747	31.93874
1	9420687	9421016	atac_peak_525	15	.	2.96679	3.50535	1.59675
1	9432804	9433005	atac_peak_526	23	.	3.46318	4.35705	2.30231
1	9446849	9448093	atac_peak_527	169	.	4.80474	19.60752	16.95790
1	9453571	9453777	atac_peak_528	78	.	4.76349	10.27146	7.84728
1	9455291	9455930	atac_peak_529	35	.	3.51800	5.72759	3.57842
1	9475028	9477234	atac_peak_531	90	.	3.55131	11.48753	9.08760
1	9485897	9486181	atac_peak_532	67	.	4.80602	9.13582	6.76876
1	9493651	9493852	atac_peak_533	34	.	3.75410	5.57240	3.46742
1	9507966	9508550	atac_peak_534	25	.	3.51593	4.54712	2.50389
1	9529834	9530579	atac_peak_535	10	.	2.70672	2.89557	1.09910
1	9589502	9590136	atac_peak_537	52	.	4.58810	7.55170	5.27109
1	9603644	9603844	atac_peak_538	58	.	4.42518	8.14908	5.82636
1	9775686	9776344	atac_peak_541	12	.	2.77530	3.05903	1.27946
1	9878559	9878959	atac_peak_547	22	.	3.23474	4.30066	2.29994
1	9899202	9899526	atac_peak_549	78	.	4.65091	10.23921	7.85807
1	9933575	9933838	atac_peak_550	81	.	4.81844	10.48866	8.11770
1	9939141	9939924	atac_peak_551	80	.	4.67464	10.38339	8.01911
1	9966631	9967066	atac_peak_553	43	.	3.85825	6.59458	4.36508
1	9984113	9984438	atac_peak_554	64	.	3.99758	8.75198	6.40754
1	9993755	9994480	atac_peak_556	76	.	3.60104	9.97190	7.60195
1	9999272	10000786	atac_peak_557	72	.	3.76860	9.55248	7.22367
1	10011509	10011757	atac_peak_558	33	.	3.31663	5.54116	3.39065
1	10027124	10028599	atac_peak_560	68	.	3.32102	9.25934	6.88978
1	10041706	10042402	atac_peak_564	150	.	4.01080	17.55359	15.02539
1	10044585	10045149	atac_peak_565	116	.	3.57559	14.13786	11.66075
1	10049101	10049597	atac_peak_566	42	.	2.88411	6.41684	4.23787
1	10055503	10055919	atac_peak_567	31	.	3.64298	5.30583	3.18280
1	10076916	10077919	atac_peak_571	226	.	5.57453	25.39940	22.61218
1	10142383	10142510	atac_peak_572	13	.	2.81757	3.14496	1.33957
1	10148924	10149213	atac_peak_573	34	.	3.10048	5.61876	3.48965
1	10150718	10151977	atac_peak_574	159	.	5.69060	18.63355	15.99767
1	10155789	10157278	atac_peak_575	52	.	4.01132	7.47681	5.22532
1	10171321	10171580	atac_peak_576	83	.	5.27877	10.81733	8.38673
1	10183304	10183765	atac_peak_578	16	.	3.04953	3.58693	1.67799
1	10215300	10215827	atac_peak_579	55	.	3.75368	7.78079	5.57367
1	10232462	10233059	atac_peak_580	23	.	2.55297	4.37631	2.35605
1	10240032	10240400	atac_peak_582	124	.	4.86571	15.04113	12.48870
1	10250939	10251189	atac_peak_583	43	.	2.78025	6.50277	4.30085
1	10253498	10254540	atac_peak_584	101	.	3.61799	12.60919	10.19947
1	10271291	10271495	atac_peak_585	21	.	2.94820	4.18318	2.15636
1	10281457	10281897	atac_peak_586	360	.	9.73257	39.14608	36.01081
1	10292081	10292281	atac_peak_587	37	.	2.61054	5.86274	3.71142
1	10294050	10295100	atac_peak_588	161	.	4.34144	18.82043	16.15239
1	10308689	10310105	atac_peak_589	154	.	4.71834	18.05927	15.41713
1	10319808	10320375	atac_peak_590	17	.	3.13017	3.71777	1.78026
1	10391000	10391927	atac_peak_591	77	.	3.38139	10.07527	7.72383
1	10392746	10393113	atac_peak_591	77	.	3.38139	10.07527	7.72383
1	10400895	10401312	atac_peak_592	39	.	3.24615	6.10411	3.94835
1	10402996	10404040	atac_peak_593	67	.	4.02699	8.98984	6.75309
1	10426592	10426778	atac_peak_597	53	.	3.23521	7.60443	5.33090
1	10429898	10430094	atac_peak_598	31	.	2.63291	5.20549	3.10052
1	10439592	10439781	atac_peak_599	35	.	3.35337	5.76064	3.58314
1	10457415	10458129	atac_peak_600	58	.	4.01223	8.15055	5.85753
1	10468979	10470676	atac_peak_601	55	.	3.25172	7.74170	5.55419
1	10475156	10475617	atac_peak_602	136	.	5.45472	16.24399	13.63147
1	10489098	10489393	atac_peak_603	77	.	5.13544	10.17693	7.77465
1	10498865	10499127	atac_peak_604	64	.	4.07777	8.63936	6.40435
1	10503601	10503738	atac_peak_605	25	.	3.08951	4.58901	2.51318
1	10507111	10507565	atac_peak_606	10	.	2.70672	2.89557	1.09910
1	10521481	10521789	atac_peak_607	48	.	4.40129	7.10262	4.87547
1	10534111	10534545	atac_peak_609	43	.	4.11752	6.57444	4.39185
1	10582831	10583119	atac_peak_610	22	.	3.28974	4.24112	2.22110
1	10647519	10648088	atac_peak_612	15	.	2.86503	3.41633	1.55112
1	10672314	10673162	atac_peak_613	17	.	2.79773	3.61765	1.70356
1	10686023	10686363	atac_peak_614	12	.	2.79301	3.05482	1.22296
1	10693980	10694967	atac_peak_615	34	.	3.66889	5.57020	3.44167
1	10708637	10708938	atac_peak_617	35	.	3.47765	5.64229	3.50142
1	10729790	10730263	atac_peak_618	53	.	3.72418	7.61066	5.38032
1	10733987	10734217	atac_peak_619	52	.	3.70330	7.47917	5.23493
1	10754675	10755037	atac_peak_620	73	.	5.17347	9.77098	7.37840
1	10783345	10783835	atac_peak_621	27	.	2.90396	4.79014	2.71324
1	10786461	10786815	atac_peak_622	26	.	2.83790	4.67538	2.63534
1	10795737	10796722	atac_peak_623	11	.	2.59592	2.88100	1.12793
1	10804684	10804986	atac_peak_624	44	.	4.15941	6.63444	4.40164
1	10833924	10834369	atac_peak_627	149	.	6.60175	17.58498	14.93212
1	10839899	10840167	atac_peak_628	58	.	4.45083	8.16279	5.84199
1	10855136	10856765	atac_peak_629	95	.	4.14449	11.99627	9.56473
1	10907073	10908139	atac_peak_630	199	.	5.55016	22.79236	19.96345
1	10920154	10920354	atac_peak_631	27	.	3.46834	4.85028	2.75664
1	11025388	11026303	atac_peak_636	11	.	2.67872	2.85853	1.10325
1	11047532	11047994	atac_peak_637	14	.	2.67977	3.29084	1.42683
1	11221555	11221877	atac_peak_638	20	.	3.25190	3.98885	2.00578
1	11230809	11231348	atac_peak_639	75	.	4.16370	9.85093	7.58039
1	11238924	11239916	atac_peak_640	23	.	3.07229	4.32159	2.34866
1	11250064	11250315	atac_peak_642	61	.	3.88192	8.47035	6.14939
1	11252844	11253151	atac_peak_643	78	.	4.28377	10.31016	7.89641
1	11282622	11283435	atac_peak_646	29	.	3.43859	5.05531	2.97958
1	11315274	11315582	atac_peak_649	248	.	7.89666	27.79146	24.86749
1	11320899	11321740	atac_peak_651	49	.	3.67999	7.18415	4.98395
1	11330678	11331148	atac_peak_652	20	.	2.93523	3.98227	2.00509
1	11343877	11344906	atac_peak_655	31	.	2.88008	5.20313	3.10384
1	11346106	11346472	atac_peak_656	79	.	3.90055	10.32163	7.93856
1	11349112	11349334	atac_peak_657	51	.	3.46056	7.40166	5.13841
1	11362459	11363176	atac_peak_658	91	.	4.13542	11.48332	9.13415
1	11372263	11373271	atac_peak_659	29	.	3.16097	5.01636	2.94759
1	11375686	11376045	atac_peak_660	58	.	4.08264	8.13707	5.83056
1	11381998	11383476	atac_peak_661	53	.	3.57533	7.59272	5.30980
1	11397526	11397834	atac_peak_664	53	.	4.34512	7.60867	5.31808
1	11406425	11407734	atac_peak_665	45	.	3.04909	6.77727	4.57142
1	11411258	11411660	atac_peak_666	33	.	2.44966	5.42649	3.31732
1	11415434	11415670	atac_peak_667	57	.	2.91400	8.03108	5.72120
1	11416633	11416833	atac_peak_668	28	.	2.47361	4.92346	2.83005
1	11418173	11418454	atac_peak_669	92	.	3.96350	11.74560	9.26693
1	11424700	11424943	atac_peak_670	109	.	5.67579	13.41577	10.91406
1	11434749	11435289	atac_peak_672	53	.	3.68253	7.63207	5.35160
1	11448622	11449339	atac_peak_673	15	.	2.62697	3.44389	1.55160
1	11451099	11451318	atac_peak_674	37	.	3.53526	5.93104	3.78419
1	11459319	11459579	atac_peak_675	112	.	5.70455	13.78289	11.24141
1	11470095	11470295	atac_peak_676	11	.	2.53393	2.94802	1.18817
1	11482211	11482466	atac_peak_677	162	.	6.82529	18.94278	16.25884
1	11500821	11501156	atac_peak_678	82	.	4.82636	10.67245	8.25694
1	11531113	11531389	atac_peak_681	32	.	2.79428	5.41034	3.26999
1	11535106	11536886	atac_peak_683	33	.	2.72716	5.49765	3.35857
1	11541324	11541585	atac_peak_684	93	.	4.35991	11.82152	9.37220
1	11552518	11552761	atac_peak_686	84	.	4.16260	10.89866	8.48495
1	11553700	11554004	atac_peak_687	107	.	4.67949	13.29944	10.78629
1	11575729	11576371	atac_peak_689	27	.	2.71689	4.83018	2.75647
1	11580358	11581016	atac_peak_690	46	.	3.44852	6.84745	4.62239
1	11655150	11655349	atac_peak_693	226	.	4.75627	25.43902	22.67310
1	11656241	11657779	atac_peak_693	226	.	4.75627	25.43902	22.67310
1	11703492	11704001	atac_peak_694	55	.	4.94958	7.84383	5.54929
1	11712199	11712515	atac_peak_695	186	.	8.98154	21.38525	18.63239
1	11719118	11719541	atac_peak_696	58	.	5.03817	8.14128	5.85423
1	11767338	11767877	atac_peak_698	136	.	5.32566	16.18290	13.66799
1	11774914	11775102	atac_peak_699	21	.	3.38593	4.20755	2.17960
1	11842822	11843072	atac_peak_701	19	.	3.18320	3.89617	1.92207
1	11866475	11866722	atac_peak_703	109	.	4.74401	13.40337	10.93767
1	11876773	11876987	atac_peak_704	16	.	2.56194	3.59067	1.67100
1	11879564	11880011	atac_peak_705	35	.	3.06053	5.63476	3.52278
1	11881823	11882029	atac_peak_706	12	.	2.30773	3.04220	1.24799
1	11892257	11892726	atac_peak_707	50	.	3.98090	7.33558	5.07491
1	11903286	11903815	atac_peak_708	19	.	2.54872	3.88806	1.94934
1	11938774	11939134	atac_peak_710	90	.	4.30998	11.47826	9.00617
1	11945004	11945316	atac_peak_711	37	.	3.21703	5.87757	3.71307
1	11947570	11947871	atac_peak_712	29	.	3.21143	5.06858	2.96839
1	12006934	12007163	atac_peak_713	12	.	2.82514	3.11413	1.26910
1	12022386	12023453	atac_peak_714	34	.	3.96944	5.58264	3.46600
1	12066729	12066864	atac_peak_716	26	.	3.61368	4.68465	2.60428
1	12245467	12246099	atac_peak_721	22	.	3.38987	4.25675	2.25450
1	12312584	12313368	atac_peak_722	184	.	7.86399	21.18288	18.46144
1	12318136	12319793	atac_peak_723	294	.	9.44070	32.35162	29.46864
1	12575413	12575616	atac_peak_725	17	.	3.15068	3.74470	1.79071
1	12593210	12594043	atac_peak_726	28	.	3.51489	4.95412	2.88344
1	12595679	12595912	atac_peak_727	30	.	3.68837	5.17993	3.06506
1	12607793	12608256	atac_peak_728	12	.	2.74440	3.08463	1.26737
1	12621507	12621707	atac_peak_730	15	.	2.94118	3.38142	1.51980
1	12665637	12666173	atac_peak_733	118	.	5.90639	14.36224	11.88891
1	12772536	12773273	atac_peak_738	14	.	2.92821	3.31113	1.42952
1	12785154	12785738	atac_peak_739	17	.	3.09300	3.64531	1.72145
1	12815768	12816119	atac_peak_740	33	.	3.30079	5.47472	3.36868
1	13013214	13013714	atac_peak_745	22	.	3.39623	4.26925	2.26612
1	13213404	13213880	atac_peak_747	70	.	5.52093	9.43933	7.09615
1	13223967	13224181	atac_peak_749	34	.	3.70472	5.57766	3.42303
1	13254985	13255386	atac_peak_750	169	.	7.09064	19.63081	16.95303
1	13260167	13260791	atac_peak_751	18	.	3.17286	3.81579	1.85735
1	13363175	13363421	atac_peak_752	26	.	3.62024	4.70633	2.62754
1	13566096	13566318	atac_peak_759	69	.	5.60418	9.38285	6.98237
1	13582576	13582959	atac_peak_761	17	.	3.04926	3.64656	1.73315
1	13640812	13641054	atac_peak_765	59	.	4.13187	8.21800	5.91272
1	13698964	13699250	atac_peak_770	85	.	5.02123	10.91197	8.51314
1	13702252	13702449	atac_peak_771	23	.	3.11455	4.39232	2.35650
1	13755722	13755926	atac_peak_774	44	.	3.43580	6.72436	4.46949
1	13757159	13758091	atac_peak_775	36	.	3.17475	5.73939	3.62599
1	13880174	13880559	atac_peak_779	13	.	2.63868	3.14704	1.34037
1	13972374	13972700	atac_peak_783	12	.	2.78807	3.04571	1.21588
1	14028313	14028700	atac_peak_785	40	.	3.67692	6.30725	4.09437
1	14048549	14048799	atac_peak_787	60	.	4.91395	8.40094	6.07393
1	14051297	14051550	atac_peak_788	59	.	4.73264	8.25157	5.92520
1	14107511	14107739	atac_peak_791	77	.	5.82176	10.12898	7.72875
1	14139202	14139395	atac_peak_792	52	.	4.62868	7.57247	5.29044
1	14140800	14141024	atac_peak_793	17	.	3.02044	3.70813	1.77077
1	14165085	14165541	atac_peak_796	136	.	4.28847	16.26879	13.68726
1	14166445	14167535	atac_peak_797	159	.	4.42884	18.53678	15.96021
1	14188725	14188828	atac_peak_798	21	.	3.19355	4.12671	2.14886
1	14198020	14198579	atac_peak_800	40	.	3.94734	6.20087	4.01795
1	14203401	14203734	atac_peak_801	348	.	9.63166	37.91463	34.84195
1	14277379	14277824	atac_peak_803	17	.	3.10816	3.67836	1.75370
1	14317830	14318702	atac_peak_805	92	.	4.45823	11.62344	9.22967
1	14332029	14332229	atac_peak_806	48	.	4.27175	7.03211	4.81457
1	14365927	14366886	atac_peak_808	30	.	3.16203	5.16638	3.07508
1	14429551	14429710	atac_peak_813	11	.	2.66384	2.86631	1.12349
1	14430623	14430901	atac_peak_813	11	.	2.66384	2.86631	1.12349
1	14447315	14448171	atac_peak_815	58	.	4.28271	8.10794	5.87875
1	14471768	14471985	atac_peak_816	67	.	5.47468	9.10975	6.73259
1	14571970	14573149	atac_peak_817	36	.	4.04845	5.76491	3.62945
1	14594251	14594411	atac_peak_820	11	.	2.44562	2.86637	1.10359
1	14605034	14605738	atac_peak_821	197	.	6.35279	22.39603	19.71014
1	14638720	14639750	atac_peak_823	63	.	4.77090	8.67569	6.38807
1	14699736	14700106	atac_peak_827	34	.	3.56325	5.57479	3.44290
1	14701092	14701874	atac_peak_828	53	.	4.22196	7.56756	5.30382
1	14711499	14712204	atac_peak_829	71	.	3.80623	9.50411	7.18634
1	14714805	14715841	atac_peak_830	27	.	2.78799	4.83570	2.75871
1	14727227	14727792	atac_peak_831	20	.	3.01774	3.99995	2.03851
1	14729242	14729985	atac_peak_832	21	.	3.09215	4.10798	2.11121
1	14741211	14742507	atac_peak_833	101	.	4.96187	12.53140	10.13840
1	14818876	14819345	atac_peak_836	20	.	3.19900	4.09062	2.09846
1	14874736	14875248	atac_peak_838	10	.	2.70672	2.89557	1.09910
1	15137966	15137989	atac_peak_843	14	.	2.91248	3.28309	1.40864
1	15473955	15474393	atac_peak_850	21	.	3.18225	4.12204	2.14944
1	15495892	15496139	atac_peak_851	15	.	2.86137	3.37984	1.50829
1	15497681	15497886	atac_peak_852	16	.	2.92178	3.59887	1.67308
1	15590248	15591611	atac_peak_857	48	.	3.74968	7.00907	4.82806
1	15645459	15645782	atac_peak_859	15	.	2.95481	3.40622	1.54409
1	15665568	15666483	atac_peak_860	13	.	2.81089	3.23003	1.36810
1	15680670	15680947	atac_peak_861	130	.	7.07445	15.66126	13.06261
1	15696105	15696883	atac_peak_862	347	.	8.07157	37.80001	34.71183
1	15716815	15717965	atac_peak_863	243	.	5.57851	27.16636	24.30100
1	15726478	15726704	atac_peak_864	70	.	5.54751	9.39767	7.02994
1	15742229	15742848	atac_peak_865	20	.	3.23681	3.99784	2.01094
1	15798868	15799484	atac_peak_869	27	.	3.54431	4.77371	2.72454
1	15920338	15920543	atac_peak_876	11	.	2.61868	2.88636	1.10114
1	15948911	15949039	atac_peak_879	18	.	3.16120	3.76497	1.80713
1	15985880	15986189	atac_peak_881	123	.	6.22497	14.90458	12.31069
1	15990959	15991499	atac_peak_882	87	.	4.31760	11.16229	8.74694
1	15992317	15992573	atac_peak_883	74	.	4.00337	9.86310	7.48344
1	16027737	16027976	atac_peak_887	133	.	6.90247	15.99301	13.39897
1	16056680	16057150	atac_peak_890	209	.	7.41370	23.76659	20.94573
1	16071925	16072248	atac_peak_891	16	.	3.00124	3.59336	1.66833
1	16077775	16078029	atac_peak_892	115	.	6.32367	14.14136	11.57045
1	16107499	16107773	atac_peak_895	28	.	3.57722	4.94059	2.85953
1	16158980	16159482	atac_peak_900	12	.	2.75307	3.02423	1.24463
1	16196419	16196535	atac_peak_902	26	.	3.54643	4.70060	2.63022
1	16240786	16240883	atac_peak_906	27	.	3.65706	4.78881	2.70618
1	16318688	16318891	atac_peak_908	55	.	4.97532	7.89373	5.59374
1	16333495	16333706	atac_peak_909	42	.	4.11379	6.49683	4.28858
1	16338465	16339308	atac_peak_910	190	.	6.55511	21.83746	19.09481
1	16356205	16356554	atac_peak_911	29	.	3.45778	5.07501	2.99508
1	16368603	16369527	atac_peak_912	22	.	3.22690	4.25338	2.23849
1	16410253	16411015	atac_peak_913	65	.	4.86739	8.83824	6.54595
1	16428352	16428590	atac_peak_915	17	.	2.94790	3.67308	1.72837
1	16440819	16441777	atac_peak_916	80	.	4.06353	10.45437	8.09996
1	16455408	16455883	atac_peak_917	143	.	5.69807	16.91285	14.31054
1	16496862	16497068	atac_peak_922	14	.	2.80576	3.28469	1.45106
1	16504569	16505228	atac_peak_923	46	.	3.81150	6.84476	4.62107
1	16511908	16512376	atac_peak_924	14	.	2.79228	3.32759	1.45730
1	16521175	16521971	atac_peak_925	71	.	4.06757	9.50757	7.18314
1	16525423	16525655	atac_peak_926	36	.	3.04726	5.78968	3.64098
1	16544883	16545762	atac_peak_928	109	.	4.15940	13.35351	10.97026
1	16555472	16555744	atac_peak_930	92	.	4.83181	11.61972	9.22393
1	16569205	16570076	atac_peak_931	15	.	3.02734	3.50240	1.58697
1	16602589	16603432	atac_peak_932	10	.	2.70672	2.89556	1.09910
1	16761181	16761242	atac_peak_934	13	.	2.87991	3.21785	1.35258
1	16780130	16780325	atac_peak_935	22	.	3.27160	4.27087	2.26946
1	16809189	16809766	atac_peak_937	115	.	6.30023	14.02350	11.51576
1	16865375	16865874	atac_peak_938	40	.	3.93474	6.28256	4.09890
1	16904790	16905569	atac_peak_941	20	.	2.84138	4.04627	2.06795
1	16946175	16946423	atac_peak_942	71	.	5.21649	9.59179	7.19307
1	16959650	16959900	atac_peak_943	25	.	3.48939	4.65132	2.59163
1	16972393	16972490	atac_peak_944	17	.	3.04857	3.65209	1.71955
1	17015033	17016147	atac_peak_948	65	.	3.94344	8.85443	6.54380
1	17027943	17028778	atac_peak_949	83	.	5.37256	10.68617	8.30600
1	17159820	17160160	atac_peak_954	44	.	3.64250	6.57926	4.40277
1	17163543	17164098	atac_peak_955	30	.	3.11323	5.16432	3.05593
1	17183211	17183438	atac_peak_956	50	.	4.32959	7.31732	5.04187
1	17184804	17185158	atac_peak_957	91	.	5.58803	11.64280	9.19441
1	17194878	17195142	atac_peak_958	211	.	9.18077	23.98584	21.14448
1	17261139	17261389	atac_peak_959	80	.	4.85262	10.39493	8.00478
1	17276844	17278162	atac_peak_961	220	.	5.04456	24.89875	22.09687
1	17290857	17291057	atac_peak_963	18	.	3.02516	3.84118	1.87719
1	17318300	17318510	atac_peak_965	56	.	4.27553	7.93569	5.67457
1	17329303	17329371	atac_peak_966	19	.	3.01089	3.91573	1.94722
1	17341756	17342001	atac_peak_968	74	.	4.76422	9.78764	7.40062
1	17427300	17428267	atac_peak_972	12	.	2.59755	3.08191	1.29088
1	17446049	17446650	atac_peak_973	19	.	3.02249	3.95547	1.98320
1	17708061	17708206	atac_peak_984	14	.	2.92572	3.34864	1.47763
1	17714206	17714390	atac_peak_985	37	.	3.71742	5.85266	3.70211
1	17740977	17741652	atac_peak_989	74	.	5.23383	9.84845	7.45259
1	17757151	17757368	atac_peak_990	55	.	4.38504	7.83648	5.58709
1	17770948	17771106	atac_peak_991	16	.	3.06155	3.55594	1.61854
1	17785612	17786330	atac_peak_992	31	.	3.66900	5.24685	3.15437
1	17806282	17806502	atac_peak_994	13	.	2.73532	3.14205	1.33529
1	17829568	17830066	atac_peak_996	15	.	2.83774	3.43827	1.53837
1	17836570	17836833	atac_peak_997	89	.	6.32979	11.46646	8.98795
1	17842575	17842949	atac_peak_998	58	.	4.56572	8.11882	5.82000
1	17893376	17893668	atac_peak_1000	123	.	5.69262	14.84096	12.32553
1	17896483	17896849	atac_peak_1001	22	.	2.90279	4.27746	2.27410
1	17901821	17902048	atac_peak_1002	43	.	3.83024	6.55522	4.36042
1	17904063	17904155	atac_peak_1003	27	.	3.07091	4.89362	2.79131
1	17917338	17917608	atac_peak_1005	52	.	3.83670	7.52940	5.25994
1	17957661	17957921	atac_peak_1008	70	.	5.06561	9.35177	7.01145
1	17971944	17972035	atac_peak_1009	29	.	3.67178	5.11256	2.98699
1	18033399	18033900	atac_peak_1013	17	.	2.71628	3.66927	1.73816
1	18053968	18054287	atac_peak_1016	43	.	3.59165	6.56947	4.34488
1	18079008	18079564	atac_peak_1017	20	.	3.28491	4.01484	2.02163
1	18175465	18175665	atac_peak_1018	31	.	3.87256	5.28363	3.16088
1	18197591	18198366	atac_peak_1021	20	.	2.90610	4.03141	2.07857
1	18207372	18207713	atac_peak_1022	15	.	2.96996	3.41635	1.54878
1	18216316	18216543	atac_peak_1023	161	.	7.45346	18.86990	16.18035
1	18227919	18228347	atac_peak_1025	171	.	7.52157	19.82000	17.14138
1	18279260	18280277	atac_peak_1026	49	.	4.66778	7.19661	4.95964
1	18345372	18345861	atac_peak_1027	130	.	6.14977	15.70502	13.08755
1	18356645	18356757	atac_peak_1028	19	.	3.28266	3.99715	1.99605
1	18375145	18375400	atac_peak_1029	14	.	2.89850	3.30993	1.46552
1	18479624	18479825	atac_peak_1035	38	.	4.06194	6.07980	3.88453
1	18495195	18495463	atac_peak_1036	194	.	8.11755	22.22312	19.42115
1	18501118	18501350	atac_peak_1037	14	.	2.78094	3.27288	1.43112
1	18517632	18518572	atac_peak_1038	130	.	5.52982	15.59739	13.09085
1	18536490	18537736	atac_peak_1040	151	.	5.03057	17.73066	15.11203
1	18548537	18548976	atac_peak_1041	19	.	3.18122	3.90178	1.92689
1	18571013	18571700	atac_peak_1042	88	.	5.04225	11.35464	8.89624
1	18577296	18577938	atac_peak_1044	299	.	7.46024	32.83025	29.92673
1	18600397	18601358	atac_peak_1046	183	.	6.04697	21.12709	18.33480
1	18632397	18632695	atac_peak_1049	94	.	5.71587	11.94734	9.48153
1	18652820	18653595	atac_peak_1051	262	.	7.04652	29.14410	26.27574
1	18690353	18691509	atac_peak_1052	142	.	4.84175	16.81572	14.20276
1	18706255	18707349	atac_peak_1053	225	.	6.27889	25.25468	22.53464
1	18727993	18728342	atac_peak_1054	58	.	4.66612	8.04999	5.81261
1	18770057	18770637	atac_peak_1056	32	.	3.80352	5.32428	3.24215
1	18775788	18775998	atac_peak_1057	20	.	2.72393	4.05508	2.07772
1	18778468	18778770	atac_peak_1058	60	.	3.20667	8.24364	6.01119
1	18780954	18781499	atac_peak_1059	55	.	2.83598	7.78855	5.50703
1	18783579	18784012	atac_peak_1060	83	.	3.22914	10.71944	8.31233
1	18785280	18785534	atac_peak_1061	75	.	3.15138	9.95431	7.56498
1	18787123	18787432	atac_peak_1062	96	.	3.58864	12.06087	9.65363
1	18801192	18802197	atac_peak_1063	32	.	2.74757	5.36013	3.24722
1	18803559	18804124	atac_peak_1064	64	.	3.42535	8.72933	6.43271
1	18829050	18829330	atac_peak_1068	126	.	4.42231	15.09071	12.61727
1	18833914	18835431	atac_peak_1069	96	.	3.64592	11.98986	9.65611
1	18839385	18839646	atac_peak_1070	169	.	5.30952	19.62836	16.92429
1	18853893	18854179	atac_peak_1072	64	.	5.09900	8.74298	6.40725
1	18887019	18887382	atac_peak_1076	30	.	3.65808	5.14912	3.06204
1	18929886	18931272	atac_peak_1081	194	.	5.15943	22.24569	19.45959
1	18958605	18958921	atac_peak_1082	162	.	7.58434	18.95984	16.25611
1	18968894	18969570	atac_peak_1084	57	.	3.97152	7.95182	5.71376
1	18986015	18986681	atac_peak_1086	100	.	4.60063	12.42859	10.01025
1	18987932	18988347	atac_peak_1087	119	.	5.23160	14.47571	11.90571
1	18996848	18997290	atac_peak_1088	132	.	4.94050	15.87147	13.29840
1	18999554	18999899	atac_peak_1089	82	.	3.92352	10.62613	8.22072
1	19032202	19032282	atac_peak_1091	22	.	3.33927	4.28338	2.26079
1	19268059	19268631	atac_peak_1092	25	.	3.11888	4.59822	2.56051
1	19289650	19289861	atac_peak_1094	40	.	3.81587	6.25115	4.05020
1	19291162	19292254	atac_peak_1095	31	.	3.23976	5.20960	3.14797
1	19297201	19298265	atac_peak_1096	18	.	2.86406	3.79208	1.85410
1	19309287	19310569	atac_peak_1097	127	.	5.48143	15.27588	12.79080
1	19323158	19324050	atac_peak_1099	20	.	3.21598	4.00727	2.02510
1	19344116	19345203	atac_peak_1101	48	.	4.49121	7.05975	4.89741
1	19356418	19356964	atac_peak_1102	26	.	3.54433	4.62924	2.60707
1	19460686	19460874	atac_peak_1105	14	.	2.96312	3.37966	1.48720
1	19471218	19471605	atac_peak_1106	21	.	3.15560	4.07651	2.13037
1	19580197	19581336	atac_peak_1108	169	.	6.83274	19.62894	16.98526
1	19797525	19798305	atac_peak_1110	22	.	3.41004	4.27845	2.25687
1	19837681	19837874	atac_peak_1112	29	.	3.24700	5.00929	2.95593
1	19850941	19851140	atac_peak_1114	16	.	2.90924	3.51059	1.63327
1	19900891	19901160	atac_peak_1117	37	.	3.92175	5.94907	3.79058
1	20053322	20053598	atac_peak_1123	58	.	4.14222	8.18192	5.86562
1	20058708	20059169	atac_peak_1124	114	.	5.36277	13.96813	11.47760
1	20075994	20076197	atac_peak_1125	35	.	3.97422	5.63277	3.51108
1	20102896	20103072	atac_peak_1126	12	.	2.68292	3.05357	1.27461
1	20231062	20231507	atac_peak_1129	17	.	3.05527	3.59801	1.70296
1	20277907	20278061	atac_peak_1131	19	.	3.15443	3.98119	1.99884
1	20416501	20416765	atac_peak_1141	42	.	3.96631	6.41394	4.20936
1	20486598	20487528	atac_peak_1146	32	.	2.96916	5.41960	3.29001
1	20488987	20489302	atac_peak_1147	186	.	6.35282	21.44758	18.66483
1	20705618	20707200	atac_peak_1148	232	.	6.71976	25.97897	23.22091
1	20876205	20876514	atac_peak_1151	15	.	2.95688	3.38918	1.53200
1	20950531	20951222	atac_peak_1155	14	.	2.90837	3.28420	1.42634
1	21012700	21013010	atac_peak_1158	46	.	4.30118	6.86255	4.64672
1	21028573	21028938	atac_peak_1159	14	.	2.95529	3.36659	1.48584
1	21039858	21040589	atac_peak_1160	229	.	6.80581	25.70481	22.95722
1	21189035	21189249	atac_peak_1164	25	.	3.53217	4.66355	2.59173
1	21201823	21202055	atac_peak_1165	46	.	4.17749	6.86190	4.62551
1	21212422	21212612	atac_peak_1167	47	.	3.90334	6.95280	4.74566
1	21273200	21273501	atac_peak_1169	88	.	4.58972	11.28235	8.84225
1	21276150	21276710	atac_peak_1170	100	.	4.66408	12.59468	10.06471
1	21287586	21287853	atac_peak_1172	57	.	4.16865	8.03368	5.72609
1	21316739	21317295	atac_peak_1174	32	.	3.66880	5.33174	3.26269
1	21331182	21331289	atac_peak_1176	21	.	3.02902	4.17994	2.16543
1	21341503	21342410	atac_peak_1178	163	.	5.03617	19.05238	16.37597
1	21366275	21367756	atac_peak_1179	14	.	2.86081	3.33623	1.46412
1	21453477	21453966	atac_peak_1183	14	.	2.96022	3.37275	1.48016
1	21462082	21462360	atac_peak_1184	15	.	2.97232	3.40100	1.51976
1	21501545	21501762	atac_peak_1186	17	.	2.96299	3.66747	1.74826
1	21583110	21584022	atac_peak_1191	14	.	2.85274	3.28700	1.41574
1	21856333	21857217	atac_peak_1194	321	.	6.90078	35.13843	32.16722
1	21862902	21863102	atac_peak_1195	54	.	4.65801	7.73306	5.44045
1	21998313	21998530	atac_peak_1198	52	.	2.99714	7.48388	5.20777
1	21999721	22000500	atac_peak_1199	249	.	5.78269	27.82190	24.98228
1	22050356	22051334	atac_peak_1200	174	.	5.41223	20.05786	17.43597
1	22118705	22118970	atac_peak_1203	73	.	5.50169	9.79054	7.39525
1	22127798	22128079	atac_peak_1204	83	.	4.89297	10.83242	8.38545
1	22172293	22172556	atac_peak_1208	70	.	4.60042	9.43364	7.09087
1	22363513	22364410	atac_peak_1210	77	.	4.30898	10.11221	7.78716
1	22376337	22376861	atac_peak_1211	10	.	2.70672	2.89557	1.09910
1	22382371	22383509	atac_peak_1212	16	.	3.08639	3.62119	1.68915
1	23001844	23002326	atac_peak_1223	13	.	2.73956	3.21235	1.36303
1	23016570	23017203	atac_peak_1224	15	.	2.89026	3.40613	1.50785
1	23022565	23022834	atac_peak_1225	14	.	2.85370	3.24591	1.40981
1	23213725	23213982	atac_peak_1226	98	.	5.30624	12.35455	9.85438
1	23216464	23216791	atac_peak_1227	79	.	4.81498	10.36029	7.94158
1	23231204	23231936	atac_peak_1228	175	.	6.08367	20.20237	17.58912
1	23234282	23235108	atac_peak_1229	28	.	2.91826	4.95229	2.85823
1	23244574	23244971	atac_peak_1231	45	.	4.04453	6.75035	4.51995
1	23267973	23268343	atac_peak_1232	25	.	3.38688	4.54636	2.50309
1	23277198	23277950	atac_peak_1233	25	.	3.19019	4.54590	2.51674
1	23296341	23296545	atac_peak_1235	32	.	3.78733	5.35004	3.20688
1	23303002	23303202	atac_peak_1236	18	.	3.20433	3.84056	1.86847
1	23311360	23311508	atac_peak_1237	20	.	3.14548	3.95838	2.03721
1	23328552	23328783	atac_peak_1238	54	.	3.45457	7.76605	5.47130
1	23330480	23331944	atac_peak_1239	41	.	2.73171	6.23612	4.15589
1	23335355	23336468	atac_peak_1240	71	.	3.13757	9.40040	7.14550
1	23339444	23339713	atac_peak_1241	53	.	3.24628	7.67320	5.39551
1	23346018	23346435	atac_peak_1243	111	.	5.17065	13.65568	11.13490
1	23365861	23366081	atac_peak_1244	35	.	3.58024	5.69896	3.53468
1	23398047	23399664	atac_peak_1246	72	.	3.69026	9.57769	7.22367
1	23431301	23432056	atac_peak_1249	12	.	2.82837	3.12010	1.27373
1	23458864	23459461	atac_peak_1250	10	.	2.55533	2.78896	1.06840
1	23464840	23466142	atac_peak_1251	140	.	4.04620	16.61100	14.05141
1	23477165	23477319	atac_peak_1252	53	.	3.97311	7.67469	5.39072
1	23480310	23481228	atac_peak_1253	74	.	4.74774	9.83153	7.49216
1	23491091	23491896	atac_peak_1254	40	.	3.86937	6.19320	4.01816
1	23503813	23504600	atac_peak_1255	21	.	2.93627	4.13389	2.14115
1	23509376	23510932	atac_peak_1256	145	.	4.64322	17.10648	14.50881
1	23567632	23568799	atac_peak_1257	323	.	6.25037	35.32835	32.32848
1	23590890	23591044	atac_peak_1258	37	.	4.20688	5.97661	3.77457
1	23602515	23603882	atac_peak_1259	110	.	4.03924	13.50352	11.06698
1	23609285	23609625	atac_peak_1260	185	.	6.94904	21.33060	18.57177
1	23640678	23641608	atac_peak_1263	74	.	4.43006	9.76073	7.40820
1	23666079	23666340	atac_peak_1264	25	.	3.57173	4.63591	2.58669
1	23682911	23683407	atac_peak_1265	16	.	2.80834	3.48693	1.60391
1	23695928	23696116	atac_peak_1266	12	.	2.71505	3.04462	1.22006
1	23705966	23706515	atac_peak_1267	113	.	5.35535	13.78384	11.32307
1	23718818	23718948	atac_peak_1268	17	.	3.12200	3.67851	1.72532
1	23775487	23776367	atac_peak_1269	279	.	7.39341	30.85349	27.91778
1	23828758	23829341	atac_peak_1270	77	.	5.69195	10.08452	7.74421
1	23842196	23842384	atac_peak_1272	15	.	2.99464	3.42697	1.51241
1	23859245	23859422	atac_peak_1274	27	.	2.92949	4.79100	2.74280
1	23860433	23860657	atac_peak_1275	32	.	3.08523	5.38704	3.24124
1	23863329	23863666	atac_peak_1276	63	.	4.05282	8.66652	6.33313
1	23869188	23869457	atac_peak_1277	17	.	2.82081	3.61825	1.70126
1	23898740	23899871	atac_peak_1281	10	.	2.68124	2.85793	1.09250
1	23938328	23938859	atac_peak_1284	77	.	4.83337	10.09309	7.74823
1	24061738	24062086	atac_peak_1288	77	.	4.85768	10.20500	7.79472
1	24066649	24066975	atac_peak_1289	86	.	4.63413	10.98550	8.60246
1	24072557	24072770	atac_peak_1290	60	.	4.41818	8.40280	6.08819
1	24081598	24082416	atac_peak_1291	57	.	4.05680	8.00342	5.73208
1	24093789	24094276	atac_peak_1292	35	.	3.18239	5.76678	3.58676
1	24108921	24109596	atac_peak_1294	83	.	4.64458	10.73113	8.31276
1	24123699	24124472	atac_peak_1295	23	.	2.95214	4.41382	2.36659
1	24129046	24130214	atac_peak_1296	131	.	4.79262	15.75768	13.17138
1	24188351	24189106	atac_peak_1298	309	.	7.37973	33.83113	30.91331
1	24211611	24211924	atac_peak_1300	154	.	7.46979	18.13416	15.44103
1	24241812	24242672	atac_peak_1302	23	.	2.96212	4.35696	2.32924
1	24271575	24272689	atac_peak_1303	13	.	2.90006	3.25563	1.38258
1	24344027	24344634	atac_peak_1308	25	.	3.56026	4.57544	2.50753
1	24451163	24451568	atac_peak_1310	11	.	2.54027	2.92277	1.17529
1	24537775	24538492	atac_peak_1312	50	.	4.06870	7.18768	5.05282
1	24621029	24621889	atac_peak_1315	118	.	5.67568	14.34552	11.81373
1	24637674	24637933	atac_peak_1317	56	.	4.70644	7.91013	5.62284
1	24651213	24651454	atac_peak_1318	79	.	5.67441	10.26412	7.93336
1	24670678	24670895	atac_peak_1320	41	.	4.35340	6.33121	4.10901
1	24685424	24687148	atac_peak_1321	76	.	5.00154	10.00525	7.66102
1	24695613	24700372	atac_peak_1322	74	.	2.74508	9.85427	7.49259
1	24716679	24717393	atac_peak_1323	273	.	6.73158	30.30506	27.31453
1	24729504	24729947	atac_peak_1324	86	.	4.69385	11.07185	8.66262
1	24732864	24733111	atac_peak_1325	68	.	4.17754	9.15311	6.82686
1	24805244	24805494	atac_peak_1328	58	.	4.36788	8.14669	5.82947
1	24806672	24807225	atac_peak_1329	37	.	3.59033	5.86438	3.71391
1	24820437	24820660	atac_peak_1330	41	.	3.79764	6.35541	4.15418
1	24822402	24822519	atac_peak_1331	14	.	2.66688	3.25369	1.40460
1	24828874	24829123	atac_peak_1332	32	.	3.54767	5.40376	3.26828
1	24834437	24836225	atac_peak_1333	42	.	3.24241	6.40651	4.20567
1	24847915	24848459	atac_peak_1335	58	.	3.97785	8.16063	5.85025
1	24850984	24851357	atac_peak_1336	48	.	3.60761	7.08739	4.83476
1	24854701	24854949	atac_peak_1337	32	.	3.38705	5.38851	3.27713
1	24860960	24861841	atac_peak_1338	87	.	4.72490	11.10975	8.71021
1	24891014	24891272	atac_peak_1339	112	.	5.13947	13.81762	11.27248
1	24893331	24894589	atac_peak_1340	85	.	4.36962	10.96676	8.59619
1	24917357	24918004	atac_peak_1341	20	.	3.25218	4.02771	2.05993
1	24926505	24926707	atac_peak_1342	11	.	2.56410	2.83197	1.10466
1	24928026	24928267	atac_peak_1343	16	.	2.88771	3.61185	1.68679
1	24945755	24947308	atac_peak_1344	12	.	2.55341	3.09780	1.28778
1	25010023	25010276	atac_peak_1345	17	.	3.15677	3.74331	1.77620
1	25028546	25029375	atac_peak_1346	56	.	3.85414	7.86929	5.62504
1	25039418	25039792	atac_peak_1347	213	.	7.20388	24.14131	21.35793
1	25064495	25065057	atac_peak_1349	72	.	4.62740	9.56898	7.23517
1	25290013	25291058	atac_peak_1355	81	.	4.20802	10.50761	8.13101
1	25303066	25304383	atac_peak_1356	134	.	5.62483	15.87587	13.41944
1	25376898	25377142	atac_peak_1358	114	.	7.20842	14.04045	11.48783
1	25384035	25384291	atac_peak_1359	63	.	5.10528	8.61266	6.32900
1	25389235	25389454	atac_peak_1360	58	.	4.48285	8.10824	5.81419
1	25395906	25396228	atac_peak_1362	50	.	4.19234	7.39112	5.09194
1	25469345	25470430	atac_peak_1364	36	.	3.61706	5.75878	3.66483
1	25492544	25493264	atac_peak_1366	435	.	8.70858	46.90843	43.58073
1	25516472	25516780	atac_peak_1367	18	.	3.17794	3.79475	1.82876
1	25527801	25528685	atac_peak_1368	75	.	4.93610	9.92250	7.52171
1	25532097	25532335	atac_peak_1369	58	.	4.24460	8.10438	5.81237
1	25533642	25533840	atac_peak_1370	33	.	3.75006	5.48801	3.33923
1	25707324	25707521	atac_peak_1373	18	.	3.19200	3.81153	1.83313
1	25823518	25824067	atac_peak_1374	20	.	3.28292	4.02687	2.04651
1	25957162	25958042	atac_peak_1375	39	.	4.12062	6.14578	3.97679
1	26134157	26134825	atac_peak_1379	15	.	3.02161	3.49500	1.58394
1	26144878	26145444	atac_peak_1380	12	.	2.80383	3.07837	1.24509
1	26205159	26205307	atac_peak_1383	11	.	2.76300	2.99944	1.17989
1	26254425	26254770	atac_peak_1384	190	.	8.71501	21.82487	19.08184
1	26289955	26290357	atac_peak_1385	12	.	2.80938	3.08504	1.24647
1	26419105	26420470	atac_peak_1386	11	.	2.71684	2.91424	1.11363
1	26537150	26537354	atac_peak_1389	20	.	3.33366	4.09392	2.07383
1	26574226	26574375	atac_peak_1391	14	.	2.96521	3.37265	1.47016
1	26640002	26640843	atac_peak_1393	12	.	2.75487	2.99377	1.20079
1	26932954	26933278	atac_peak_1395	85	.	5.54839	11.01822	8.56820
1	26955621	26956059	atac_peak_1397	65	.	4.94019	8.90689	6.54732
1	26963861	26964086	atac_peak_1399	22	.	3.41761	4.28787	2.25965
1	26979737	26980010	atac_peak_1400	68	.	4.77368	9.21083	6.89326
1	27017628	27018927	atac_peak_1402	129	.	6.40881	15.48667	12.92889
1	27142768	27143270	atac_peak_1405	31	.	3.89602	5.32959	3.19955
1	27210980	27211193	atac_peak_1406	36	.	4.13413	5.84045	3.66049
1	27337167	27337478	atac_peak_1408	86	.	6.04459	11.02667	8.62514
1	27342867	27343067	atac_peak_1409	11	.	2.71056	2.90513	1.11435
1	27587404	27587551	atac_peak_1415	19	.	3.21913	3.87888	1.90286
1	27642892	27643280	atac_peak_1416	24	.	3.50483	4.47224	2.42542
1	27718499	27718776	atac_peak_1418	211	.	9.27760	23.97400	21.14791
1	27736330	27737293	atac_peak_1419	12	.	2.75277	3.12386	1.28440
1	27746146	27746429	atac_peak_1420	102	.	6.28973	12.68278	10.21458
1	27756476	27756675	atac_peak_1421	32	.	3.90343	5.35809	3.23709
1	27849743	27850817	atac_peak_1423	40	.	3.65398	6.15158	4.00764
1	27920369	27920960	atac_peak_1426	54	.	4.03451	7.62375	5.41078
1	27930283	27930897	atac_peak_1427	14	.	2.88449	3.24156	1.41261
1	28066490	28066763	atac_peak_1432	25	.	3.30289	4.57035	2.50840
1	28073472	28073696	atac_peak_1433	42	.	4.09915	6.45652	4.23687
1	28081022	28082083	atac_peak_1434	33	.	3.74636	5.47491	3.38376
1	28190353	28190646	atac_peak_1441	83	.	5.22446	10.68719	8.32638
1	28209417	28210173	atac_peak_1442	28	.	3.27224	4.86329	2.80463
1	28247847	28248073	atac_peak_1444	48	.	4.11686	7.10366	4.89255
1	28283219	28283419	atac_peak_1448	32	.	3.59495	5.32276	3.21600
1	28294971	28296538	atac_peak_1449	175	.	4.35330	20.32863	17.59582
1	28305142	28305411	atac_peak_1451	125	.	5.70195	15.08644	12.52514
1	28308327	28308508	atac_peak_1452	36	.	3.65230	5.84366	3.66619
1	28315096	28315240	atac_peak_1453	21	.	3.36942	4.17530	2.15251
1	28341896	28343015	atac_peak_1456	78	.	3.85067	10.29769	7.88977
1	28344406	28344819	atac_peak_1457	226	.	6.25903	25.50975	22.66334
1	28356059	28356702	atac_peak_1458	39	.	4.04074	6.09517	3.90549
1	28367501	28368078	atac_peak_1460	390	.	8.67958	42.25228	39.09565
1	28377334	28378128	atac_peak_1461	47	.	4.19397	7.01665	4.76802
1	28442526	28443039	atac_peak_1466	36	.	3.58123	5.81340	3.67355
1	28445288	28445292	atac_peak_1467	31	.	3.55900	5.27991	3.15975
1	28454246	28455853	atac_peak_1468	188	.	4.39220	21.50323	18.83748
1	28467840	28468148	atac_peak_1470	290	.	8.99747	32.07351	29.06477
1	28475104	28475706	atac_peak_1471	96	.	4.97978	12.05101	9.67510
1	28486781	28487496	atac_peak_1472	125	.	6.76444	15.00124	12.55133
1	28503440	28503640	atac_peak_1473	11	.	2.72845	2.93566	1.13029
1	28514459	28514871	atac_peak_1475	39	.	3.69911	6.10319	3.95346
1	28519873	28521243	atac_peak_1476	15	.	2.71597	3.38984	1.51422
1	28533638	28533970	atac_peak_1478	31	.	3.21557	5.23643	3.13099
1	28584514	28585887	atac_peak_1482	111	.	4.63811	13.71292	11.16172
1	28612092	28612354	atac_peak_1483	59	.	4.58434	8.26915	5.95945
1	28614395	28615408	atac_peak_1484	26	.	3.30332	4.68259	2.64925
1	28630127	28631313	atac_peak_1485	23	.	3.44859	4.35711	2.33001
1	28641010	28642412	atac_peak_1486	135	.	4.35010	16.05677	13.54786
1	28657418	28657618	atac_peak_1487	36	.	3.86411	5.81009	3.68726
1	28661691	28662160	atac_peak_1488	29	.	3.60206	5.04632	2.95984
1	28667597	28667942	atac_peak_1489	124	.	7.35291	15.03077	12.43875
1	28736228	28736496	atac_peak_1490	12	.	2.77975	3.04548	1.24944
1	28759832	28760190	atac_peak_1492	152	.	5.32271	17.89311	15.21926
1	28763294	28763564	atac_peak_1493	93	.	4.39039	11.82331	9.39168
1	28779310	28779777	atac_peak_1494	98	.	5.66643	12.30404	9.85954
1	28798297	28799066	atac_peak_1495	270	.	7.19634	30.02198	27.09878
1	28805319	28805526	atac_peak_1496	61	.	4.87237	8.49594	6.12965
1	28871357	28872686	atac_peak_1501	53	.	3.72910	7.58576	5.32600
1	28878935	28879390	atac_peak_1502	16	.	3.01155	3.60816	1.67811
1	28898960	28899215	atac_peak_1503	12	.	2.77862	3.10968	1.29061
1	28950163	28950465	atac_peak_1506	82	.	5.02919	10.68885	8.26157
1	28951319	28951506	atac_peak_1507	43	.	3.84606	6.53047	4.30645
1	28985221	28985421	atac_peak_1508	37	.	3.66809	5.94498	3.78561
1	28997990	28998576	atac_peak_1509	14	.	2.86434	3.33012	1.45173
1	29011375	29012492	atac_peak_1511	24	.	3.06410	4.42794	2.41271
1	29037949	29038152	atac_peak_1512	12	.	2.72463	3.04852	1.22653
1	29076550	29076643	atac_peak_1514	18	.	3.01174	3.81366	1.87901
1	29115142	29116650	atac_peak_1516	14	.	2.60279	3.26300	1.41761
1	29124261	29124617	atac_peak_1517	21	.	3.04542	4.12567	2.15377
1	29147847	29148868	atac_peak_1519	17	.	2.84514	3.62513	1.73403
1	29215705	29215958	atac_peak_1523	16	.	2.91596	3.54257	1.65523
1	29226255	29226714	atac_peak_1524	11	.	2.73970	2.95642	1.14644
1	29335160	29335729	atac_peak_1525	13	.	2.85793	3.17552	1.31778
1	29369597	29369799	atac_peak_1526	21	.	3.33883	4.17109	2.16220
1	29555658	29555856	atac_peak_1530	39	.	4.29265	6.16959	3.95316
1	29646775	29646969	atac_peak_1532	16	.	3.06895	3.57912	1.64666
1	29655316	29655580	atac_peak_1533	132	.	6.65378	15.83724	13.21157
1	29663917	29664301	atac_peak_1534	48	.	3.46219	7.17083	4.89986
1	29666300	29666511	atac_peak_1535	102	.	4.50950	12.74380	10.22693
1	29721542	29721882	atac_peak_1537	74	.	4.89721	9.86465	7.47280
1	29728078	29728436	atac_peak_1538	218	.	6.63317	24.69160	21.85782
1	29733564	29734055	atac_peak_1539	88	.	4.15014	11.35658	8.89805
1	29737602	29737941	atac_peak_1540	81	.	4.13992	10.58144	8.17379
1	29757992	29758462	atac_peak_1543	162	.	6.24501	18.94987	16.24439
1	29763339	29763562	atac_peak_1544	31	.	3.48095	5.25350	3.15635
1	29772294	29772769	atac_peak_1545	167	.	7.56668	19.43661	16.71112
1	29784552	29784752	atac_peak_1546	55	.	4.98029	7.88442	5.57919
1	29815030	29815578	atac_peak_1549	24	.	3.35344	4.46016	2.45802
1	29835175	29835600	atac_peak_1551	71	.	3.73964	9.55379	7.19510
1	29840660	29842213	atac_peak_1552	163	.	3.99941	18.88840	16.37356
1	29851748	29852048	atac_peak_1553	59	.	4.77317	8.25072	5.93626
1	29857261	29857612	atac_peak_1554	78	.	3.87431	10.23528	7.81734
1	29861418	29861906	atac_peak_1555	196	.	5.88399	22.38396	19.60905
1	29877591	29878145	atac_peak_1556	51	.	3.32192	7.40491	5.15366
1	29881945	29882141	atac_peak_1557	46	.	3.10444	6.94718	4.69616
1	29883381	29883655	atac_peak_1558	59	.	3.58022	8.31770	5.99450
1	29884614	29885717	atac_peak_1559	34	.	2.95719	5.52902	3.40208
1	29890950	29891263	atac_peak_1560	121	.	5.67215	14.67054	12.10518
1	29904472	29904626	atac_peak_1561	42	.	4.42861	6.51128	4.28179
1	29911765	29912082	atac_peak_1562	66	.	4.02256	8.98732	6.65127
1	29913316	29914027	atac_peak_1563	82	.	4.18334	10.64501	8.24428
1	29940706	29941751	atac_peak_1564	61	.	5.16112	8.44524	6.13198
1	30005268	30005469	atac_peak_1566	53	.	4.16648	7.59229	5.31940
1	30009459	30009860	atac_peak_1567	74	.	4.45633	9.84655	7.48162
1	30036663	30036926	atac_peak_1568	52	.	3.85780	7.57340	5.29495
1	30041601	30041863	atac_peak_1569	162	.	6.76101	18.96414	16.25568
1	30047478	30047772	atac_peak_1570	70	.	5.31493	9.39418	7.02197
1	30129178	30129196	atac_peak_1573	13	.	2.82776	3.15072	1.34392
1	30149545	30150033	atac_peak_1575	12	.	2.69031	3.13369	1.29744
1	30193425	30194936	atac_peak_1577	52	.	4.03565	7.49934	5.22247
1	30210556	30210807	atac_peak_1578	115	.	6.55003	14.07332	11.51464
1	30264498	30264775	atac_peak_1583	16	.	3.00999	3.59908	1.67954
1	30295521	30295796	atac_peak_1584	197	.	8.36572	22.53599	19.71179
1	30305307	30305615	atac_peak_1586	16	.	2.77512	3.59989	1.67864
1	30312931	30313254	atac_peak_1587	74	.	4.65819	9.84495	7.46415
1	30331789	30332694	atac_peak_1588	52	.	3.70838	7.48197	5.24118
1	30336576	30337272	atac_peak_1589	93	.	4.20911	11.73021	9.31250
1	30360159	30361108	atac_peak_1590	26	.	3.38366	4.70213	2.62211
1	30367651	30369124	atac_peak_1592	24	.	3.23429	4.48268	2.48619
1	30376349	30377126	atac_peak_1593	68	.	4.55786	9.09480	6.80372
1	30383309	30384647	atac_peak_1594	79	.	3.43794	10.30250	7.92485
1	30388186	30389401	atac_peak_1595	188	.	4.58085	21.60714	18.89247
1	30402157	30402412	atac_peak_1597	15	.	2.96371	3.46216	1.56386
1	30408472	30408801	atac_peak_1598	36	.	4.06301	5.85904	3.68744
1	30417210	30417454	atac_peak_1600	53	.	4.27731	7.66160	5.38271
1	30463366	30464012	atac_peak_1606	53	.	4.41308	7.47440	5.30851
1	30473927	30474150	atac_peak_1607	37	.	4.01049	5.92730	3.76410
1	30493118	30493536	atac_peak_1608	15	.	2.94009	3.36264	1.51959
1	30500026	30500638	atac_peak_1609	27	.	3.19463	4.82271	2.76205
1	30501850	30502105	atac_peak_1610	124	.	6.21638	15.08617	12.48630
1	30514585	30514784	atac_peak_1611	70	.	5.50457	9.45296	7.05496
1	30531126	30531498	atac_peak_1613	36	.	3.79132	5.78281	3.63763
1	30538879	30539394	atac_peak_1614	31	.	3.39127	5.22505	3.11244
1	30543471	30543775	atac_peak_1615	48	.	4.25335	7.08994	4.83847
1	30567110	30567271	atac_peak_1616	11	.	2.73062	2.93967	1.13341
1	30638350	30639157	atac_peak_1617	17	.	3.13588	3.73184	1.79192
1	30726467	30726697	atac_peak_1619	64	.	4.91490	8.74661	6.41163
1	30747464	30748219	atac_peak_1620	38	.	3.93650	6.07004	3.89821
1	30768843	30769790	atac_peak_1621	252	.	6.68955	28.17749	25.25307
1	30802576	30804471	atac_peak_1623	145	.	4.26678	17.18852	14.57858
1	30810358	30810768	atac_peak_1625	174	.	6.44773	20.16795	17.49036
1	30821684	30821935	atac_peak_1626	47	.	4.03955	6.91577	4.72938
1	30828487	30829730	atac_peak_1627	81	.	4.06628	10.59352	8.17062
1	30835966	30837656	atac_peak_1629	86	.	4.57784	10.99829	8.63602
1	30851169	30852223	atac_peak_1630	42	.	3.72748	6.45887	4.26511
1	30886018	30886880	atac_peak_1631	17	.	3.14320	3.71672	1.75435
1	30933044	30933299	atac_peak_1633	73	.	5.10193	9.74596	7.35114
1	30953507	30954152	atac_peak_1634	27	.	3.31822	4.86907	2.78829
1	30967272	30967364	atac_peak_1635	19	.	3.10888	3.92095	1.95694
1	30968321	30968721	atac_peak_1636	10	.	2.54788	2.77751	1.04973
1	30986986	30987200	atac_peak_1637	72	.	4.64516	9.63666	7.23692
1	31017681	31018155	atac_peak_1639	99	.	4.64588	12.34679	9.95092
1	31044427	31045498	atac_peak_1640	18	.	2.82961	3.82513	1.89419
1	31198803	31199041	atac_peak_1643	23	.	3.46155	4.41399	2.39538
1	31306900	31307126	atac_peak_1646	68	.	5.18149	9.24164	6.88708
1	31367415	31367711	atac_peak_1647	92	.	5.33301	11.75090	9.27882
1	31370531	31370737	atac_peak_1648	44	.	3.76666	6.69873	4.48195
1	31377082	31377294	atac_peak_1649	57	.	4.92498	8.10017	5.76044
1	31419544	31419954	atac_peak_1651	53	.	4.30974	7.57869	5.33588
1	31432387	31432726	atac_peak_1652	16	.	2.94646	3.53051	1.61508
1	31450840	31451314	atac_peak_1653	14	.	2.86834	3.27032	1.43196
1	31461817	31461993	atac_peak_1654	73	.	5.08657	9.78779	7.39876
1	31484613	31485505	atac_peak_1656	282	.	6.70534	31.05253	28.26664
1	31521018	31522394	atac_peak_1657	251	.	4.89026	27.96634	25.13173
1	31618934	31619513	atac_peak_1662	35	.	3.59837	5.70177	3.56178
1	31635681	31635846	atac_peak_1664	20	.	3.28014	4.10071	2.09763
1	31637169	31637949	atac_peak_1665	26	.	3.56231	4.73933	2.67469
1	31653511	31653736	atac_peak_1666	47	.	4.09870	7.03162	4.77980
1	31658521	31658747	atac_peak_1667	65	.	4.30962	8.86117	6.59136
1	31702695	31702910	atac_peak_1669	16	.	3.03685	3.62004	1.69214
1	31709738	31709945	atac_peak_1670	13	.	2.86360	3.18568	1.32534
1	31719930	31720162	atac_peak_1671	29	.	3.80675	5.11205	2.99620
1	31729355	31730611	atac_peak_1672	109	.	4.86564	13.34859	10.93743
1	31755898	31756330	atac_peak_1674	25	.	3.23311	4.57730	2.56491
1	31764645	31764872	atac_peak_1675	27	.	3.58575	4.83352	2.73871
1	31768730	31768987	atac_peak_1676	94	.	6.32235	11.90156	9.41347
1	31782365	31782580	atac_peak_1679	63	.	4.70829	8.66466	6.34574
1	31851806	31852336	atac_peak_1687	48	.	3.63144	7.12694	4.88461
1	31912273	31912452	atac_peak_1689	37	.	4.10392	5.89525	3.76265
1	31969894	31970180	atac_peak_1692	122	.	7.46039	14.82385	12.24561
1	32040101	32041344	atac_peak_1693	50	.	4.18896	7.29428	5.05320
1	32048195	32049355	atac_peak_1694	248	.	5.30807	27.70377	24.83896
1	32074588	32074804	atac_peak_1696	42	.	4.25851	6.45110	4.23516
1	32087110	32087309	atac_peak_1697	27	.	3.70434	4.88457	2.78779
1	32095419	32095638	atac_peak_1698	23	.	3.26036	4.35303	2.36293
1	32115914	32116136	atac_peak_1699	108	.	6.95003	13.34499	10.81078
1	32204468	32205116	atac_peak_1702	40	.	3.79713	6.21468	4.07856
1	32213192	32214241	atac_peak_1703	32	.	3.28922	5.37440	3.27291
1	32215324	32215588	atac_peak_1704	89	.	5.02187	11.43529	8.97826
1	32222509	32222872	atac_peak_1705	20	.	3.02755	3.99451	2.03096
1	32299693	32301535	atac_peak_1710	68	.	3.27956	9.15021	6.87751
1	32302630	32303425	atac_peak_1711	69	.	3.34541	9.24616	6.90816
1	32335319	32335627	atac_peak_1715	28	.	3.20012	4.85718	2.81156
1	32363792	32365021	atac_peak_1717	30	.	3.45337	5.15832	3.07820
1	32377313	32377537	atac_peak_1719	14	.	2.64337	3.29531	1.43314
1	32416948	32417608	atac_peak_1721	76	.	4.60796	10.02079	7.65507
1	32421575	32422582	atac_peak_1722	69	.	4.69667	9.28851	6.92847
1	32428469	32428713	atac_peak_1723	34	.	4.01820	5.61257	3.46797
1	32435543	32435928	atac_peak_1724	95	.	6.23363	12.03473	9.54348
1	32459114	32460107	atac_peak_1725	147	.	5.49552	17.28768	14.74076
1	32489346	32489545	atac_peak_1726	40	.	4.32113	6.27205	4.06222
1	32495214	32495459	atac_peak_1727	53	.	4.76981	7.62125	5.34577
1	32500701	32501188	atac_peak_1728	13	.	2.75755	3.17868	1.35726
1	32509162	32509496	atac_peak_1729	76	.	5.21148	10.03366	7.67965
1	32558289	32558508	atac_peak_1734	136	.	8.00346	16.32944	13.68124
1	32563619	32564434	atac_peak_1735	40	.	4.27015	6.24593	4.07076
1	32575861	32576527	atac_peak_1736	111	.	6.82406	13.54397	11.10614
1	32587794	32588013	atac_peak_1737	83	.	4.90910	10.75141	8.30018
1	32589084	32589333	atac_peak_1738	68	.	4.41866	9.19275	6.84196
1	32595474	32596524	atac_peak_1739	113	.	4.13449	13.82305	11.32351
1	32597895	32598275	atac_peak_1740	189	.	5.32146	21.69171	18.91420
1	32614684	32614889	atac_peak_1741	62	.	4.61973	8.54730	6.20630
1	32638828	32639092	atac_peak_1742	135	.	5.62886	16.20504	13.56248
1	32643470	32643793	atac_peak_1743	88	.	4.58649	11.26158	8.83542
1	32656655	32656762	atac_peak_1744	30	.	3.39291	5.22475	3.09708
1	32673702	32673961	atac_peak_1746	93	.	6.04335	11.77509	9.34296
1	32693975	32694942	atac_peak_1747	26	.	3.34299	4.70345	2.64479
1	32701467	32701658	atac_peak_1748	26	.	3.56717	4.64630	2.60808
1	32707562	32707793	atac_peak_1750	33	.	3.74537	5.52252	3.37531
1	32716052	32716261	atac_peak_1753	29	.	3.71678	5.10712	2.99765
1	32726887	32726967	atac_peak_1755	12	.	2.77373	3.03979	1.26560
1	32737371	32737701	atac_peak_1756	44	.	4.02390	6.68378	4.47967
1	32747126	32747819	atac_peak_1757	97	.	4.14077	12.16020	9.70736
1	32762475	32762758	atac_peak_1759	39	.	4.13252	6.04034	3.91017
1	32780993	32781360	atac_peak_1760	185	.	7.51284	21.25721	18.51325
1	32797224	32797672	atac_peak_1762	72	.	4.92291	9.64714	7.24546
1	32866788	32867046	atac_peak_1764	45	.	4.40469	6.74857	4.52493
1	32875341	32875549	atac_peak_1765	34	.	3.62274	5.57984	3.46675
1	32889081	32889327	atac_peak_1766	23	.	3.37406	4.33496	2.36508
1	32922753	32922934	atac_peak_1768	45	.	4.04952	6.82323	4.59051
1	32925204	32925335	atac_peak_1769	27	.	3.29593	4.81734	2.78332
1	32931260	32931629	atac_peak_1770	14	.	2.83059	3.33128	1.47634
1	32963601	32963825	atac_peak_1773	52	.	4.52636	7.49550	5.26860
1	32970706	32971062	atac_peak_1774	178	.	7.06902	20.62535	17.87566
1	32979475	32979876	atac_peak_1775	48	.	4.38318	7.11051	4.86744
1	32996454	32997534	atac_peak_1776	60	.	4.04927	8.36408	6.07585
1	33028305	33028405	atac_peak_1778	11	.	2.37849	2.92347	1.16918
1	33050618	33050935	atac_peak_1781	11	.	2.69324	2.90213	1.15143
1	33065426	33066174	atac_peak_1783	44	.	4.08410	6.67885	4.48939
1	33079894	33080179	atac_peak_1784	12	.	2.58309	3.09037	1.26916
1	33105003	33105416	atac_peak_1786	74	.	5.21410	9.80061	7.42227
1	33114390	33115354	atac_peak_1787	43	.	3.75011	6.50835	4.33979
1	33123864	33124778	atac_peak_1788	68	.	3.83061	9.16047	6.81599
1	33206936	33207329	atac_peak_1793	19	.	3.01506	3.87310	1.90002
1	33246828	33247266	atac_peak_1796	68	.	2.83929	9.16147	6.83408
1	33248614	33251323	atac_peak_1797	111	.	3.15582	13.57990	11.14163
1	33261965	33262226	atac_peak_1798	45	.	4.10623	6.76502	4.55595
1	33268585	33268836	atac_peak_1799	150	.	7.71072	17.72808	15.04441
1	33325122	33325483	atac_peak_1803	118	.	6.71676	14.31314	11.82938
1	33337880	33338571	atac_peak_1804	127	.	5.37978	15.26593	12.74742
1	33356634	33357360	atac_peak_1805	69	.	4.38690	9.32896	6.99528
1	33409129	33409334	atac_peak_1806	24	.	3.51396	4.48610	2.43488
1	33423188	33423804	atac_peak_1807	50	.	4.28339	7.29187	5.05706
1	33438268	33440319	atac_peak_1808	191	.	5.26581	21.85528	19.19386
1	33449183	33449417	atac_peak_1809	71	.	4.66216	9.54600	7.16736
1	33451966	33452369	atac_peak_1810	171	.	7.29464	19.81996	17.11016
1	33475187	33475684	atac_peak_1812	23	.	3.10774	4.34254	2.31673
1	33478384	33478696	atac_peak_1813	34	.	3.53291	5.50953	3.42040
1	33527614	33527846	atac_peak_1814	29	.	3.70135	5.01868	2.91560
1	33529791	33530143	atac_peak_1815	24	.	3.38402	4.45311	2.40258
1	33640159	33640407	atac_peak_1821	24	.	3.46970	4.45531	2.44733
1	33734930	33735222	atac_peak_1828	39	.	4.14038	6.04462	3.92917
1	33950751	33950945	atac_peak_1829	22	.	3.43259	4.29129	2.24233
1	34057000	34058100	atac_peak_1833	18	.	2.90212	3.81333	1.85012
1	34064327	34064901	atac_peak_1834	16	.	3.06052	3.58800	1.68726
1	34213011	34213280	atac_peak_1839	14	.	2.97740	3.40092	1.49831
1	34243366	34243606	atac_peak_1842	15	.	3.03736	3.51574	1.59202
1	34301536	34301705	atac_peak_1843	102	.	5.93630	12.73086	10.21636
1	34309927	34310283	atac_peak_1844	33	.	3.72112	5.50713	3.35766
1	34373790	34374059	atac_peak_1847	37	.	3.82979	5.86613	3.77665
1	34374913	34374951	atac_peak_1847	37	.	3.82979	5.86613	3.77665
1	34441366	34442191	atac_peak_1851	358	.	6.90952	38.90548	35.82374
1	34452813	34453375	atac_peak_1852	81	.	4.72514	10.49291	8.10636
1	34474139	34474501	atac_peak_1853	176	.	7.06296	20.38953	17.66811
1	34482231	34482609	atac_peak_1854	71	.	4.85490	9.57422	7.18342
1	34493198	34493407	atac_peak_1855	20	.	2.99597	4.05560	2.07620
1	34585557	34585790	atac_peak_1860	67	.	5.20125	9.08992	6.77675
1	34625060	34625337	atac_peak_1861	19	.	3.19002	3.94668	1.96090
1	34627347	34627547	atac_peak_1862	50	.	4.39941	7.24726	5.01032
1	34687119	34688374	atac_peak_1864	126	.	5.30139	15.21275	12.69339
1	34690408	34690715	atac_peak_1865	55	.	3.72661	7.79889	5.51156
1	34695765	34695983	atac_peak_1866	122	.	7.29786	14.81949	12.22766
1	34705322	34706295	atac_peak_1867	214	.	5.20474	24.24335	21.46403
1	34711323	34711515	atac_peak_1868	65	.	4.02912	8.90938	6.54790
1	34719863	34720078	atac_peak_1870	36	.	3.07112	5.78919	3.67454
1	34723124	34724066	atac_peak_1871	51	.	3.49739	7.40662	5.14024
1	34732593	34733147	atac_peak_1873	33	.	3.16874	5.50583	3.37329
1	34802701	34803336	atac_peak_1875	31	.	3.24138	5.25375	3.18944
1	34883392	34883604	atac_peak_1879	128	.	6.85517	15.47522	12.86222
1	34899239	34899687	atac_peak_1881	41	.	3.98599	6.27074	4.14364
1	34923473	34924608	atac_peak_1882	23	.	3.16787	4.32528	2.32869
1	34959120	34959325	atac_peak_1883	49	.	4.63662	7.24599	4.97333
1	35000883	35001161	atac_peak_1884	91	.	6.09608	11.61100	9.15649
1	35098471	35098734	atac_peak_1888	100	.	6.59326	12.54588	10.02139
1	35104487	35104833	atac_peak_1889	110	.	6.75635	13.52185	11.00317
1	35111917	35112269	atac_peak_1890	104	.	5.94128	12.95791	10.47829
1	35115579	35115860	atac_peak_1891	22	.	3.19737	4.23750	2.24312
1	35136485	35137283	atac_peak_1893	29	.	3.24358	5.02656	2.92416
1	35144492	35145198	atac_peak_1894	18	.	2.93812	3.76735	1.83667
1	35152590	35152957	atac_peak_1895	126	.	5.96847	15.21626	12.66323
1	35175401	35176244	atac_peak_1896	14	.	2.96006	3.36821	1.47210
1	35196892	35197054	atac_peak_1898	13	.	2.82043	3.22836	1.36897
1	35228713	35228958	atac_peak_1899	16	.	2.92291	3.49940	1.60115
1	35420448	35421561	atac_peak_1902	34	.	3.56156	5.50898	3.41353
1	35450275	35450989	atac_peak_1904	69	.	5.30630	9.34982	6.98402
1	35590986	35591332	atac_peak_1905	24	.	3.23831	4.47698	2.44985
1	35593453	35593814	atac_peak_1906	35	.	3.64864	5.66344	3.52878
1	35598853	35599173	atac_peak_1907	75	.	5.37852	9.90885	7.51920
1	35614003	35614161	atac_peak_1908	30	.	3.54803	5.18785	3.07313
1	35624492	35624875	atac_peak_1909	139	.	6.58417	16.55557	13.92289
1	35656134	35656476	atac_peak_1911	124	.	5.98714	15.07366	12.47918
1	35658976	35659304	atac_peak_1912	118	.	5.42835	14.39411	11.86675
1	35689698	35690019	atac_peak_1914	131	.	7.54857	15.70203	13.10237
1	35703828	35703978	atac_peak_1916	48	.	4.29425	7.11239	4.84953
1	35722658	35723057	atac_peak_1918	56	.	4.14368	7.87054	5.64002
1	35730135	35730832	atac_peak_1920	42	.	3.01679	6.37767	4.25771
1	35756323	35756834	atac_peak_1922	14	.	2.47096	3.28174	1.42243
1	35759435	35759678	atac_peak_1923	48	.	3.68677	7.13677	4.87103
1	35761706	35762207	atac_peak_1924	38	.	3.53564	6.00825	3.84914
1	35797213	35797707	atac_peak_1928	23	.	3.24420	4.30668	2.30120
1	35806184	35806899	atac_peak_1929	15	.	2.76449	3.45652	1.58803
1	35821193	35821488	atac_peak_1930	133	.	6.61366	16.00427	13.37709
1	35828310	35828660	atac_peak_1931	206	.	9.46282	23.47554	20.66491
1	35981762	35982737	atac_peak_1932	61	.	4.58856	8.44061	6.17815
1	35994842	35995042	atac_peak_1933	42	.	4.24613	6.44582	4.22327
1	36015391	36016495	atac_peak_1935	40	.	3.90032	6.21787	4.07191
1	36032783	36033307	atac_peak_1936	10	.	2.56249	2.82094	1.09929
1	36041206	36041595	atac_peak_1937	11	.	2.62208	2.95080	1.18858
1	36258170	36258449	atac_peak_1942	21	.	3.26639	4.16872	2.14637
1	36267911	36268127	atac_peak_1943	23	.	3.24778	4.37507	2.33945
1	36334035	36334150	atac_peak_1944	17	.	3.13994	3.71418	1.75537
1	36481230	36481346	atac_peak_1951	19	.	3.09394	3.86105	1.90107
1	36493115	36493912	atac_peak_1952	45	.	4.28400	6.69835	4.52764
1	36582007	36583313	atac_peak_1955	100	.	5.33210	12.48525	10.00543
1	36606579	36606979	atac_peak_1957	168	.	7.08188	19.55309	16.83185
1	36660307	36660521	atac_peak_1960	19	.	3.22296	3.89436	1.93675
1	36683783	36683983	atac_peak_1961	21	.	3.32459	4.16062	2.17274
1	36748062	36748384	atac_peak_1966	17	.	3.01961	3.64291	1.70914
1	36858019	36859355	atac_peak_1969	52	.	4.11122	7.36450	5.21805
1	36883578	36885516	atac_peak_1970	140	.	4.73228	16.66040	14.09695
1	36901884	36902255	atac_peak_1971	34	.	3.95630	5.58703	3.49791
1	36910581	36911162	atac_peak_1973	232	.	6.44049	26.06272	23.24293
1	36935045	36935898	atac_peak_1974	211	.	5.64440	23.88541	21.15413
1	36944773	36944836	atac_peak_1975	13	.	2.83286	3.24574	1.38373
1	36954824	36955015	atac_peak_1976	46	.	3.94463	6.91461	4.67973
1	36966846	36967151	atac_peak_1977	101	.	5.91653	12.70410	10.19134
1	36972689	36973041	atac_peak_1978	153	.	6.45467	17.99016	15.32541
1	37102345	37102684	atac_peak_1980	182	.	7.70541	20.94762	18.21000
1	37118439	37118775	atac_peak_1981	46	.	3.71317	6.79381	4.60088
1	37152326	37153797	atac_peak_1983	81	.	5.04961	10.46779	8.16039
1	37160303	37161330	atac_peak_1984	71	.	4.72504	9.46861	7.17412
1	37242994	37243247	atac_peak_1985	58	.	4.94002	8.05412	5.81526
1	37341050	37341290	atac_peak_1987	102	.	5.83471	12.69788	10.28568
1	37362658	37363089	atac_peak_1988	20	.	3.31297	4.06076	2.05358
1	37452127	37452886	atac_peak_1990	19	.	3.26563	3.98088	1.99616
1	37526658	37526851	atac_peak_1993	16	.	3.01828	3.54131	1.63618
1	37553598	37554636	atac_peak_1994	14	.	2.89259	3.26463	1.42200
1	37678001	37678190	atac_peak_1997	14	.	2.91681	3.38183	1.49720
1	37694644	37695116	atac_peak_1998	23	.	3.37690	4.42168	2.38855
1	37857972	37858394	atac_peak_2004	77	.	5.57075	10.13902	7.71882
1	37986297	37986637	atac_peak_2005	145	.	8.08033	17.16696	14.54325
1	38212420	38214418	atac_peak_2009	149	.	4.43992	17.52001	14.97359
1	38228884	38229084	atac_peak_2010	14	.	2.92890	3.30564	1.41804
1	38277262	38277458	atac_peak_2011	23	.	3.50271	4.42885	2.35807
1	38318222	38318757	atac_peak_2012	52	.	4.68259	7.46359	5.26233
1	38346817	38347017	atac_peak_2014	34	.	3.84024	5.54941	3.45146
1	38361801	38362411	atac_peak_2015	42	.	4.21092	6.43436	4.24955
1	38386779	38387328	atac_peak_2016	14	.	2.82020	3.29563	1.44148
1	38616861	38617011	atac_peak_2023	40	.	4.31475	6.26195	4.05940
1	38665634	38666013	atac_peak_2025	20	.	3.17519	4.05134	2.08103
1	38731437	38732186	atac_peak_2028	59	.	4.23230	8.19156	5.92185
1	38756701	38757283	atac_peak_2031	146	.	6.02238	17.33056	14.67284
1	38763260	38764151	atac_peak_2032	21	.	3.26824	4.14723	2.13704
1	38774655	38774853	atac_peak_2033	50	.	4.66997	7.27829	5.03850
1	38783618	38784399	atac_peak_2034	11	.	2.74895	2.97350	1.15972
1	38797434	38797635	atac_peak_2035	51	.	4.77776	7.42776	5.15883
1	38875509	38875757	atac_peak_2040	42	.	4.42383	6.50052	4.27179
1	38888047	38888249	atac_peak_2042	24	.	3.42033	4.43801	2.44801
1	38941420	38941871	atac_peak_2044	144	.	7.49133	17.08874	14.47476
1	38944620	38944859	atac_peak_2045	85	.	5.65481	10.95905	8.50594
1	38951478	38951818	atac_peak_2046	58	.	5.08716	8.12697	5.80639
1	38956878	38957920	atac_peak_2047	42	.	4.19329	6.50325	4.28709
1	38969190	38969547	atac_peak_2048	28	.	3.33563	4.91115	2.81046
1	38971305	38972129	atac_peak_2049	48	.	3.93294	7.11056	4.88964
1	39030433	39030750	atac_peak_2054	68	.	5.28738	9.21555	6.86491
1	39039285	39039519	atac_peak_2056	57	.	4.68798	8.12013	5.79627
1	39147170	39148091	atac_peak_2058	64	.	4.87179	8.68562	6.41754
1	39261757	39262070	atac_peak_2061	16	.	3.08868	3.61883	1.68112
1	39281498	39281764	atac_peak_2062	13	.	2.86999	3.21411	1.36327
1	39391388	39391995	atac_peak_2063	36	.	3.62958	5.81037	3.65774
1	39421332	39421543	atac_peak_2064	23	.	3.45625	4.36846	2.33075
1	39430116	39430562	atac_peak_2065	14	.	2.94798	3.35161	1.47546
1	39521600	39522583	atac_peak_2067	15	.	2.97912	3.40673	1.50562
1	39579676	39579842	atac_peak_2069	61	.	5.22378	8.51483	6.17892
1	39601804	39602686	atac_peak_2071	67	.	4.59860	9.09333	6.78869
1	39673378	39673534	atac_peak_2073	24	.	3.51470	4.47497	2.41568
1	39784064	39784316	atac_peak_2074	37	.	3.46315	5.88164	3.72589
1	39786863	39787055	atac_peak_2075	21	.	2.82409	4.10441	2.14690
1	39992212	39992296	atac_peak_2078	22	.	3.36034	4.19444	2.20150
1	40041921	40042181	atac_peak_2080	27	.	3.64356	4.77546	2.71109
1	40257613	40257804	atac_peak_2084	17	.	3.04334	3.59692	1.70788
1	40282703	40283151	atac_peak_2085	12	.	2.75820	3.01440	1.24209
1	40468767	40469413	atac_peak_2088	189	.	6.77394	21.67257	18.91679
1	40483354	40483501	atac_peak_2090	15	.	3.04032	3.51848	1.59125
1	40531107	40531290	atac_peak_2093	23	.	3.31919	4.36621	2.36250
1	40719758	40720023	atac_peak_2100	152	.	7.53674	17.91087	15.24351
1	40764099	40764396	atac_peak_2101	184	.	9.54660	21.27821	18.49842
1	40774421	40775017	atac_peak_2102	247	.	7.03489	27.56026	24.74797
1	40795176	40796536	atac_peak_2103	474	.	7.16616	50.75024	47.41270
1	40802549	40803296	atac_peak_2104	31	.	3.39074	5.15878	3.12171
1	40814403	40815308	atac_peak_2105	61	.	4.14223	8.47803	6.15291
1	40826352	40826948	atac_peak_2106	174	.	5.88177	20.13452	17.44203
1	40839396	40840540	atac_peak_2108	74	.	4.54983	9.81097	7.46595
1	40868344	40868597	atac_peak_2110	36	.	4.03406	5.79137	3.61682
1	40884963	40885265	atac_peak_2113	100	.	5.55470	12.56355	10.06122
1	40888915	40889115	atac_peak_2114	65	.	4.68574	8.84908	6.51344
1	40900561	40900762	atac_peak_2115	31	.	3.23414	5.28321	3.18118
1	40901910	40902632	atac_peak_2116	34	.	3.29894	5.58712	3.48088
1	40917077	40917282	atac_peak_2118	39	.	3.75289	6.06975	3.91239
1	40928362	40928583	atac_peak_2119	32	.	3.75696	5.40637	3.28411
1	40940574	40940784	atac_peak_2120	20	.	2.90105	4.09506	2.09813
1	40943374	40943724	atac_peak_2121	87	.	5.12941	11.21078	8.77264
1	40949952	40950820	atac_peak_2122	37	.	3.74211	5.86889	3.71169
1	40954813	40955064	atac_peak_2123	57	.	4.11432	8.06072	5.75701
1	40956610	40956761	atac_peak_2124	40	.	3.64072	6.28870	4.09752
1	40962744	40964666	atac_peak_2125	123	.	4.20887	14.88780	12.32178
1	40972383	40973458	atac_peak_2126	187	.	5.22435	21.50884	18.77662
1	40991005	40991391	atac_peak_2127	20	.	3.17055	3.98936	2.00448
1	41000736	41002640	atac_peak_2128	280	.	5.52198	30.88891	28.08164
1	41199353	41200073	atac_peak_2134	13	.	2.71004	3.13016	1.31521
1	41291514	41292165	atac_peak_2140	27	.	3.50129	4.79865	2.73647
1	41395344	41396131	atac_peak_2141	173	.	6.03403	20.06193	17.31926
1	41400712	41400916	atac_peak_2142	23	.	2.90130	4.35136	2.31685
1	41410034	41410293	atac_peak_2143	52	.	4.33268	7.49149	5.22881
1	41422964	41423252	atac_peak_2145	78	.	4.98208	10.24405	7.82898
1	41426126	41426414	atac_peak_2146	93	.	5.37029	11.85735	9.38610
1	41437251	41437442	atac_peak_2148	18	.	3.16137	3.76639	1.80956
1	41479593	41479781	atac_peak_2151	36	.	3.76125	5.78750	3.61298
1	41482539	41482810	atac_peak_2152	124	.	5.93759	15.04255	12.45594
1	41484777	41485033	atac_peak_2153	59	.	4.31701	8.27926	5.97018
1	41643323	41643603	atac_peak_2157	60	.	5.11736	8.31400	6.01342
1	41651979	41653237	atac_peak_2159	133	.	6.56272	15.98850	13.38406
1	41670795	41670846	atac_peak_2160	14	.	2.92788	3.31137	1.43043
1	41689474	41689724	atac_peak_2162	29	.	3.59197	5.02460	2.92759
1	41695777	41696045	atac_peak_2163	98	.	6.52007	12.35398	9.86914
1	41770369	41771190	atac_peak_2164	112	.	5.97835	13.69588	11.20550
1	42008108	42008842	atac_peak_2166	76	.	4.77038	10.04278	7.68639
1	42072754	42072994	atac_peak_2169	84	.	5.26043	10.85079	8.46607
1	42155235	42156015	atac_peak_2172	14	.	2.84512	3.27890	1.40969
1	42185782	42186505	atac_peak_2173	37	.	3.88457	5.89175	3.75980
1	42309656	42309874	atac_peak_2177	19	.	3.10147	3.92045	1.96271
1	42652640	42652818	atac_peak_2182	13	.	2.87147	3.19964	1.33560
1	42884759	42885346	atac_peak_2189	10	.	2.70672	2.89557	1.09910
1	42957299	42957489	atac_peak_2193	16	.	3.00080	3.49634	1.60924
1	43127730	43128038	atac_peak_2199	11	.	2.66883	2.96321	1.15522
1	43199220	43200050	atac_peak_2201	10	.	2.55069	2.78191	1.07497
1	43270689	43272596	atac_peak_2204	56	.	3.99023	7.88619	5.68292
1	43287521	43287804	atac_peak_2206	28	.	3.66686	4.86546	2.80085
1	43304245	43304639	atac_peak_2208	76	.	4.84806	9.99457	7.60506
1	43311683	43311945	atac_peak_2209	76	.	5.69584	10.01303	7.62242
1	43325982	43326478	atac_peak_2210	17	.	3.08371	3.63543	1.72938
1	43335893	43336429	atac_peak_2212	17	.	3.11702	3.68482	1.74538
1	43341902	43342123	atac_peak_2213	114	.	6.70199	13.99320	11.43273
1	43599361	43599493	atac_peak_2220	25	.	3.54876	4.56370	2.50612
1	43748612	43749342	atac_peak_2225	18	.	3.20270	3.85829	1.89494
1	43919030	43919187	atac_peak_2228	32	.	3.98348	5.46045	3.29251
1	43979800	43980181	atac_peak_2229	37	.	4.04069	5.90887	3.73460
1	43987196	43987301	atac_peak_2230	12	.	2.77619	3.07114	1.28011
1	44052642	44053478	atac_peak_2233	80	.	4.78268	10.45823	8.09635
1	44057848	44058003	atac_peak_2234	21	.	2.88797	4.20324	2.17644
1	44064511	44064738	atac_peak_2235	77	.	5.39443	10.18013	7.76765
1	44094100	44094864	atac_peak_2237	142	.	7.22294	16.84686	14.24711
1	44135018	44135400	atac_peak_2239	44	.	4.10567	6.64110	4.49888
1	44137120	44137284	atac_peak_2240	30	.	3.68836	5.13923	3.03425
1	44394049	44394685	atac_peak_2244	189	.	9.08850	21.71178	18.94719
1	44496780	44497693	atac_peak_2246	70	.	5.38990	9.38729	7.09069
1	44519510	44520347	atac_peak_2247	225	.	6.72049	25.31862	22.54912
1	44544508	44545634	atac_peak_2249	259	.	6.10844	28.87061	25.99607
1	44559353	44559626	atac_peak_2250	163	.	8.39641	19.05882	16.34041
1	44571529	44572283	atac_peak_2251	12	.	2.83847	3.13872	1.28822
1	44611324	44611621	atac_peak_2252	11	.	2.71507	2.91097	1.11108
1	44679944	44680409	atac_peak_2253	29	.	3.79953	5.06548	2.93414
1	44705706	44706178	atac_peak_2254	18	.	3.03755	3.75962	1.83133
1	44719337	44719771	atac_peak_2255	22	.	3.40417	4.27784	2.26342
1	44721010	44721643	atac_peak_2255	22	.	3.40417	4.27784	2.26342
1	44752909	44753180	atac_peak_2257	22	.	3.42664	4.31216	2.28458
1	44762756	44763035	atac_peak_2258	44	.	4.15791	6.66474	4.49542
1	44764755	44764905	atac_peak_2259	58	.	4.73768	8.14150	5.83222
1	44766101	44766688	atac_peak_2260	24	.	3.35394	4.49705	2.48860
1	44781252	44782448	atac_peak_2261	62	.	5.07459	8.59168	6.25308
1	44831097	44831618	atac_peak_2262	14	.	2.91544	3.28468	1.40589
1	44977636	44977782	atac_peak_2265	15	.	2.99790	3.45460	1.57754
1	45082849	45083129	atac_peak_2270	16	.	3.04407	3.52887	1.60303
1	45153431	45153781	atac_peak_2273	20	.	3.07435	4.07969	2.08536
1	45162889	45163067	atac_peak_2275	36	.	3.91052	5.80450	3.62650
1	45172629	45172831	atac_peak_2276	23	.	3.41231	4.30506	2.30073
1	45557192	45557424	atac_peak_2284	35	.	3.70032	5.66659	3.50413
1	45575392	45575632	atac_peak_2285	92	.	6.06779	11.72058	9.23780
1	45614558	45615108	atac_peak_2286	179	.	7.08669	20.65909	17.90849
1	45644470	45644882	atac_peak_2287	17	.	3.10574	3.65766	1.71858
1	45723107	45723238	atac_peak_2288	21	.	3.29601	4.08699	2.12401
1	45752154	45752660	atac_peak_2291	13	.	2.86859	3.19977	1.34152
1	45807223	45807347	atac_peak_2292	27	.	3.64733	4.78697	2.71694
1	45837804	45837999	atac_peak_2294	32	.	3.94804	5.43599	3.29566
1	45937850	45938368	atac_peak_2297	121	.	7.23548	14.74684	12.15500
1	45987659	45988258	atac_peak_2299	15	.	2.99472	3.44088	1.53740
1	46036850	46037222	atac_peak_2300	10	.	2.70672	2.89557	1.09910
1	46139286	46140213	atac_peak_2302	20	.	3.28145	4.04064	2.07002
1	46156617	46156932	atac_peak_2303	23	.	3.46930	4.38784	2.34429
1	46209314	46211032	atac_peak_2304	15	.	3.01017	3.46572	1.55314
1	46527756	46527956	atac_peak_2307	27	.	3.67341	4.82849	2.74347
1	47069079	47070108	atac_peak_2309	14	.	2.85336	3.29580	1.42128
1	47119047	47120535	atac_peak_2312	12	.	2.83753	3.13732	1.28747
1	47134062	47134231	atac_peak_2313	13	.	2.90939	3.27436	1.39874
1	47338178	47338404	atac_peak_2316	49	.	4.19095	7.21140	4.94907
1	47405604	47405837	atac_peak_2319	57	.	4.57259	8.08849	5.77433
1	47446710	47447977	atac_peak_2320	88	.	4.98015	11.22154	8.86078
1	47465698	47466107	atac_peak_2321	57	.	4.61666	8.05417	5.73327
1	47483830	47484157	atac_peak_2322	16	.	3.02026	3.54432	1.63906
1	47645638	47645968	atac_peak_2326	77	.	4.91498	10.07359	7.71412
1	47687738	47688800	atac_peak_2329	53	.	4.28802	7.59048	5.36279
1	47709879	47710343	atac_peak_2330	19	.	3.19978	3.87838	1.93865
1	47797119	47797476	atac_peak_2331	17	.	2.73670	3.73380	1.78906
1	47798526	47798734	atac_peak_2332	53	.	3.97518	7.65598	5.36218
1	47812520	47813155	atac_peak_2335	19	.	3.23027	3.93187	1.96819
1	47840940	47841177	atac_peak_2338	53	.	4.24296	7.62679	5.33587
1	47851556	47851809	atac_peak_2339	63	.	4.53769	8.63672	6.30429
1	47888504	47888709	atac_peak_2341	58	.	4.64200	8.21499	5.87874
1	47893795	47896165	atac_peak_2342	147	.	3.50580	17.20924	14.71377
1	47903464	47903704	atac_peak_2343	49	.	3.97422	7.16775	4.97857
1	47909993	47910248	atac_peak_2344	96	.	5.97268	12.18116	9.68230
1	47915733	47916423	atac_peak_2345	69	.	4.34011	9.34857	6.99149
1	47929768	47930272	atac_peak_2347	17	.	2.83160	3.62289	1.71480
1	47939985	47940084	atac_peak_2348	14	.	2.90686	3.26887	1.40163
1	48061138	48061769	atac_peak_2353	26	.	3.15133	4.64665	2.60383
1	48064234	48064679	atac_peak_2354	103	.	5.48894	12.85592	10.38028
1	48073051	48073753	atac_peak_2355	119	.	4.51843	14.49223	11.98419
1	48078265	48078630	atac_peak_2356	86	.	3.95624	11.07870	8.64033
1	48087307	48087718	atac_peak_2357	88	.	4.87031	11.30234	8.85789
1	48140414	48140683	atac_peak_2359	46	.	4.17651	6.89790	4.69832
1	48150656	48152239	atac_peak_2360	38	.	4.11765	5.95875	3.82595
1	48166162	48166945	atac_peak_2361	35	.	3.46890	5.59921	3.50100
1	48255629	48255673	atac_peak_2363	28	.	3.67528	4.99152	2.89151
1	48314099	48314407	atac_peak_2366	45	.	4.38453	6.72705	4.50624
1	48321855	48322924	atac_peak_2367	288	.	6.38950	31.86813	28.89329
1	48364204	48365869	atac_peak_2368	242	.	4.82891	27.08964	24.24893
1	48370988	48371245	atac_peak_2369	35	.	3.85048	5.70782	3.56949
1	48503662	48504399	atac_peak_2372	87	.	4.53805	11.13860	8.74356
1	48510407	48512359	atac_peak_2373	67	.	3.50186	9.13050	6.77837
1	48520017	48520274	atac_peak_2374	148	.	6.69935	17.53034	14.85159
1	48530189	48530732	atac_peak_2375	138	.	5.66033	16.54716	13.88736
1	48542680	48542880	atac_peak_2377	39	.	3.51357	6.09604	3.94212
1	48557888	48558058	atac_peak_2379	31	.	3.06591	5.30116	3.16345
1	48559515	48559718	atac_peak_2380	75	.	4.00161	9.97433	7.59741
1	48563751	48564129	atac_peak_2381	186	.	6.40716	21.43140	18.69672
1	48569333	48570377	atac_peak_2382	154	.	5.62047	18.01076	15.43063
1	48576200	48577468	atac_peak_2383	22	.	3.19435	4.28767	2.28768
1	48589255	48589757	atac_peak_2384	48	.	3.95416	7.08801	4.82259
1	48621608	48622982	atac_peak_2386	208	.	5.05362	23.54189	20.83161
1	48670534	48671409	atac_peak_2388	133	.	6.18439	15.85622	13.39009
1	48680889	48681070	atac_peak_2389	37	.	3.93078	5.98223	3.77774
1	48709203	48709547	atac_peak_2391	882	.	18.54953	92.77241	88.29738
1	48741257	48741457	atac_peak_2392	20	.	3.24255	4.06038	2.04857
1	48811920	48812026	atac_peak_2394	11	.	2.61941	2.88747	1.10148
1	48854411	48854611	atac_peak_2395	17	.	3.07530	3.68076	1.77935
1	48929025	48929312	atac_peak_2397	23	.	3.27627	4.43341	2.39149
1	48983732	48984082	atac_peak_2399	11	.	2.66449	2.86679	1.12784
1	49228010	49228201	atac_peak_2410	16	.	3.04893	3.54687	1.64650
1	49248586	49248854	atac_peak_2411	12	.	2.77971	3.07096	1.29220
1	49278870	49279247	atac_peak_2413	19	.	3.19075	3.88460	1.92219
1	49372075	49372660	atac_peak_2416	25	.	3.57140	4.62960	2.57133
1	49403419	49404213	atac_peak_2417	136	.	7.66070	16.27761	13.69347
1	49457370	49457455	atac_peak_2418	12	.	2.77123	3.03818	1.22806
1	49490708	49491044	atac_peak_2420	82	.	5.52414	10.65714	8.23589
1	49525279	49525393	atac_peak_2422	39	.	4.21350	6.21783	3.99296
1	49532258	49533076	atac_peak_2423	309	.	6.43663	33.91565	30.90577
1	49541384	49541609	atac_peak_2424	39	.	4.27646	6.15979	3.95576
1	49581257	49581452	atac_peak_2425	84	.	3.65919	10.92437	8.49153
1	49583707	49584698	atac_peak_2426	209	.	5.23490	23.63684	20.91731
1	49606307	49606629	atac_peak_2428	24	.	3.43980	4.46365	2.48052
1	49647340	49648094	atac_peak_2429	145	.	5.13181	17.12133	14.50792
1	49717975	49719201	atac_peak_2434	178	.	5.62243	20.48584	17.85797
1	49741521	49741787	atac_peak_2436	91	.	5.99026	11.58963	9.13183
1	49828644	49829039	atac_peak_2440	27	.	3.62806	4.78209	2.74624
1	49851881	49852638	atac_peak_2441	18	.	3.12189	3.73802	1.83664
1	49880541	49881275	atac_peak_2443	19	.	2.85021	3.86653	1.92748
1	49904245	49905297	atac_peak_2445	27	.	3.55226	4.83163	2.74254
1	49952553	49952796	atac_peak_2446	10	.	2.70672	2.89557	1.09910
1	50012854	50012945	atac_peak_2448	13	.	2.88193	3.21997	1.35250
1	50136535	50136748	atac_peak_2450	16	.	3.06105	3.57615	1.65564
1	50163288	50164398	atac_peak_2451	21	.	3.04712	4.14727	2.19519
1	50284688	50285038	atac_peak_2452	125	.	7.33611	15.10068	12.50593
1	50511075	50512696	atac_peak_2457	215	.	4.72645	24.33769	21.59430
1	50560408	50561550	atac_peak_2459	179	.	5.28587	20.65132	17.90531
1	50973172	50973323	atac_peak_2463	13	.	2.82306	3.15136	1.32738
1	50999763	51000898	atac_peak_2464	13	.	2.80826	3.16230	1.34179
1	51157225	51158642	atac_peak_2468	17	.	3.10755	3.66845	1.73314
1	51764715	51765758	atac_peak_2472	10	.	2.70672	2.89556	1.09910
1	52017686	52019011	atac_peak_2476	13	.	2.86278	3.18713	1.32962
1	52028573	52028800	atac_peak_2477	11	.	2.77117	3.01451	1.19162
1	52057424	52057650	atac_peak_2478	12	.	2.84511	3.15099	1.29776
1	52104377	52104962	atac_peak_2480	27	.	3.60415	4.85564	2.77110
1	53183254	53184059	atac_peak_2496	16	.	3.05214	3.54904	1.62435
1	53410281	53410799	atac_peak_2497	22	.	3.39051	4.23734	2.22162
1	53521586	53522063	atac_peak_2498	30	.	3.77229	5.08861	3.00326
1	53882393	53882491	atac_peak_2499	27	.	3.67921	4.81090	2.70540
1	54056066	54056416	atac_peak_2504	16	.	3.00762	3.57726	1.65476
1	54684262	54685048	atac_peak_2508	27	.	3.60671	4.86968	2.78162
1	54837201	54837461	atac_peak_2510	22	.	3.43610	4.32726	2.29789
1	54856160	54856956	atac_peak_2511	14	.	2.95959	3.37521	1.48534
1	54941700	54943046	atac_peak_2514	20	.	3.23559	4.02513	2.03002
1	54976602	54977197	atac_peak_2516	42	.	3.89422	6.45619	4.23245
1	55165983	55166694	atac_peak_2521	43	.	4.23204	6.53066	4.32289
1	55495493	55496116	atac_peak_2528	16	.	3.08183	3.61012	1.67779
1	55504012	55504250	atac_peak_2529	12	.	2.83561	3.13449	1.28602
1	55602197	55602446	atac_peak_2533	23	.	3.44325	4.34270	2.31706
1	55625678	55625935	atac_peak_2535	117	.	7.17620	14.23126	11.71559
1	55826710	55826962	atac_peak_2547	55	.	4.64467	7.80083	5.50979
1	55976629	55977145	atac_peak_2550	19	.	3.26142	3.96347	1.98232
1	56031829	56032287	atac_peak_2552	22	.	3.37763	4.26925	2.27534
1	56087703	56088669	atac_peak_2553	17	.	3.08711	3.74514	1.79841
1	56101156	56101575	atac_peak_2555	49	.	4.12179	7.22062	4.96099
1	56117604	56117941	atac_peak_2557	117	.	6.17942	14.21761	11.74590
1	56123748	56124610	atac_peak_2558	104	.	5.64982	12.99955	10.49395
1	56129578	56129884	atac_peak_2559	19	.	3.21214	3.93879	1.98052
1	56135798	56135998	atac_peak_2560	30	.	3.52026	5.14886	3.03565
1	56142493	56143309	atac_peak_2561	348	.	6.90955	37.92877	34.82578
1	56174509	56174552	atac_peak_2563	23	.	3.43961	4.38196	2.35795
1	56203960	56205213	atac_peak_2565	47	.	3.67820	6.98601	4.76574
1	56218803	56219363	atac_peak_2566	117	.	5.75605	14.20321	11.73506
1	56228601	56228683	atac_peak_2567	12	.	2.78035	3.08002	1.28616
1	56256570	56257067	atac_peak_2568	12	.	2.71584	3.07622	1.27827
1	56281591	56281730	atac_peak_2569	12	.	2.78758	3.07368	1.26637
1	56288358	56288609	atac_peak_2571	43	.	4.19760	6.56089	4.36359
1	56339004	56339745	atac_peak_2574	20	.	3.28224	4.01832	2.03215
1	56355424	56355888	atac_peak_2575	19	.	3.26788	3.96834	1.97209
1	56402271	56402470	atac_peak_2577	18	.	3.18003	3.80612	1.84517
1	56465864	56466054	atac_peak_2583	14	.	2.97353	3.39314	1.49157
1	56476548	56476632	atac_peak_2584	14	.	2.88943	3.38122	1.48411
1	56507273	56507504	atac_peak_2586	42	.	4.13653	6.44830	4.28058
1	56746645	56747188	atac_peak_2587	18	.	3.03505	3.85216	1.88074
1	56781918	56782118	atac_peak_2590	11	.	2.73870	2.95459	1.14501
1	56812817	56813076	atac_peak_2592	125	.	7.24063	15.17159	12.57731
1	56854257	56855527	atac_peak_2596	137	.	5.19971	16.36578	13.75910
1	56921671	56922253	atac_peak_2598	65	.	4.88987	8.86967	6.58625
1	56961293	56961509	atac_peak_2601	53	.	4.86145	7.65645	5.38598
1	56966529	56966916	atac_peak_2602	15	.	2.95590	3.39305	1.51822
1	56982202	56982402	atac_peak_2603	17	.	3.07341	3.69680	1.77173
1	56994805	56995424	atac_peak_2604	355	.	8.21235	38.56997	35.50435
1	57055029	57055799	atac_peak_2607	281	.	6.86925	31.10151	28.14218
1	57067044	57067627	atac_peak_2608	14	.	2.88363	3.25111	1.40121
1	57068484	57069058	atac_peak_2609	18	.	3.16551	3.79092	1.84344
1	57230877	57231156	atac_peak_2610	45	.	4.51053	6.78856	4.56341
1	57261969	57262162	atac_peak_2611	27	.	3.68478	4.85052	2.75685
1	57305460	57306353	atac_peak_2615	24	.	3.53425	4.53325	2.47849
1	57336603	57336687	atac_peak_2618	15	.	2.96743	3.51509	1.59556
1	57377599	57378695	atac_peak_2623	74	.	4.29182	9.74639	7.44382
1	57385478	57385775	atac_peak_2624	16	.	3.09210	3.62832	1.69103
1	57422339	57422655	atac_peak_2627	45	.	4.20573	6.74828	4.57558
1	57569795	57570124	atac_peak_2631	96	.	5.07371	11.95023	9.60332
1	57607164	57607381	atac_peak_2634	50	.	4.75548	7.34755	5.08390
1	57625936	57626537	atac_peak_2635	45	.	3.82815	6.70489	4.51746
1	57631325	57631554	atac_peak_2636	42	.	3.40622	6.41172	4.26356
1	57632903	57634304	atac_peak_2636	42	.	3.40622	6.41172	4.26356
1	57642388	57643594	atac_peak_2637	153	.	5.70234	17.94635	15.31892
1	57650404	57651575	atac_peak_2638	209	.	4.72373	23.65529	20.91174
1	57653139	57653418	atac_peak_2639	79	.	3.27395	10.38287	7.99049
1	57662703	57662922	atac_peak_2641	27	.	3.40589	4.77988	2.74706
1	57670936	57671219	atac_peak_2643	17	.	3.07526	3.70078	1.75463
1	57765835	57766188	atac_peak_2644	60	.	3.98522	8.34422	6.02975
1	57767431	57768025	atac_peak_2645	364	.	9.85659	39.57257	36.44734
1	57790039	57790557	atac_peak_2646	14	.	2.94344	3.34281	1.45798
1	57844279	57844437	atac_peak_2648	26	.	2.94469	4.73510	2.67854
1	57846012	57846316	atac_peak_2649	170	.	6.89261	19.75914	17.03557
1	57870003	57870272	atac_peak_2651	15	.	2.97558	3.40307	1.50583
1	57892262	57892550	atac_peak_2653	10	.	2.51991	2.73455	1.03746
1	57931490	57932089	atac_peak_2655	11	.	2.73731	2.95201	1.14301
1	57980942	57981205	atac_peak_2656	20	.	3.30841	4.05716	2.05485
1	58023412	58023644	atac_peak_2657	19	.	3.04476	3.88392	1.91534
1	58125229	58125983	atac_peak_2664	11	.	2.52166	2.87021	1.10279
1	58244612	58245269	atac_peak_2666	13	.	2.86077	3.24084	1.39678
1	58288785	58289041	atac_peak_2669	14	.	2.81156	3.34166	1.47950
1	58328462	58328662	atac_peak_2671	18	.	3.18040	3.78279	1.80296
1	58595372	58595629	atac_peak_2681	145	.	6.94125	17.23183	14.57159
1	58758398	58758701	atac_peak_2685	123	.	7.52377	14.97117	12.38283
1	58771349	58774713	atac_peak_2686	42	.	2.45934	6.49620	4.29038
1	58777500	58777850	atac_peak_2687	153	.	4.19728	17.98244	15.33492
1	58791680	58791859	atac_peak_2688	31	.	3.59695	5.29705	3.19089
1	58813130	58813537	atac_peak_2690	19	.	3.14346	3.86444	1.92634
1	58822034	58822298	atac_peak_2691	27	.	3.48463	4.83321	2.77472
1	58830532	58831277	atac_peak_2693	90	.	4.83263	11.49584	9.05726
1	58868125	58868372	atac_peak_2697	29	.	3.64393	5.08388	2.97818
1	58885860	58886082	atac_peak_2698	51	.	4.43690	7.40632	5.12131
1	58921198	58921293	atac_peak_2701	19	.	3.03688	3.88449	1.91489
1	58928563	58928828	atac_peak_2702	103	.	5.68637	12.91005	10.39311
1	58945905	58946829	atac_peak_2703	21	.	3.04492	4.09620	2.13414
1	58962136	58963188	atac_peak_2704	13	.	2.66016	3.21562	1.37461
1	59042923	59043210	atac_peak_2707	41	.	4.02114	6.32002	4.13931
1	59065680	59066476	atac_peak_2708	35	.	4.09084	5.75082	3.58371
1	59076958	59077221	atac_peak_2709	52	.	4.32178	7.48533	5.24279
1	59093904	59094149	atac_peak_2711	26	.	3.48684	4.66807	2.60964
1	59111857	59112108	atac_peak_2713	62	.	4.43241	8.59758	6.29505
1	59144062	59144515	atac_peak_2715	83	.	4.23751	10.66249	8.31185
1	59156632	59157240	atac_peak_2716	53	.	4.31828	7.67443	5.36547
1	59162336	59162536	atac_peak_2718	32	.	3.60715	5.37461	3.22953
1	59166173	59166404	atac_peak_2719	19	.	3.07015	3.89339	1.92390
1	59242292	59242592	atac_peak_2723	100	.	5.96026	12.57824	10.05702
1	59259080	59259349	atac_peak_2724	98	.	5.03067	12.36271	9.88260
1	59280294	59280585	atac_peak_2726	18	.	2.95290	3.81481	1.86617
1	59290882	59291113	atac_peak_2728	29	.	3.73231	5.07291	2.96258
1	59298710	59298921	atac_peak_2729	39	.	3.53928	6.17069	3.96557
1	59302751	59304017	atac_peak_2730	27	.	3.01134	4.76968	2.70959
1	59333273	59333747	atac_peak_2734	132	.	7.66233	15.80950	13.22661
1	59467365	59467582	atac_peak_2741	26	.	3.51287	4.65464	2.60658
1	59472742	59473379	atac_peak_2742	392	.	8.41236	42.37671	39.22368
1	59499752	59499975	atac_peak_2744	118	.	6.85831	14.44246	11.87833
1	59504366	59504588	atac_peak_2745	66	.	4.95050	9.01516	6.64644
1	59586427	59587616	atac_peak_2746	28	.	3.21235	4.98409	2.89430
1	59652092	59652214	atac_peak_2748	13	.	2.81939	3.23150	1.37081
1	59676827	59677391	atac_peak_2749	17	.	3.09050	3.70334	1.76939
1	59771626	59772645	atac_peak_2754	158	.	5.49534	18.45407	15.81058
1	60185175	60185242	atac_peak_2767	12	.	2.75219	3.03129	1.25702
1	60195402	60195416	atac_peak_2768	27	.	3.66552	4.89640	2.79579
1	60222640	60223392	atac_peak_2769	20	.	2.95776	4.01655	2.04955
1	60232689	60233176	atac_peak_2771	17	.	2.97535	3.67236	1.76632
1	60408445	60408674	atac_peak_2775	21	.	3.18784	4.13792	2.15834
1	60448852	60448985	atac_peak_2776	15	.	2.84016	3.43957	1.54022
1	60719247	60719594	atac_peak_2778	16	.	2.88564	3.58552	1.65937
1	60753646	60754370	atac_peak_2781	26	.	3.61170	4.74012	2.68387
1	60791331	60791474	atac_peak_2782	36	.	4.07942	5.75704	3.60587
1	60800453	60801593	atac_peak_2783	18	.	2.92618	3.74504	1.81697
1	60807672	60807939	atac_peak_2784	35	.	3.95405	5.65654	3.50956
1	60831307	60832161	atac_peak_2785	34	.	3.32397	5.56915	3.43354
1	60858846	60859301	atac_peak_2787	14	.	2.76035	3.24702	1.40672
1	60868667	60869241	atac_peak_2788	36	.	3.26591	5.76001	3.63853
1	60944291	60944457	atac_peak_2790	10	.	2.70672	2.89556	1.09910
1	60963842	60964042	atac_peak_2791	27	.	3.58832	4.82908	2.74937
1	60976850	60978202	atac_peak_2793	166	.	4.65249	19.30867	16.67428
1	61026733	61027867	atac_peak_2794	96	.	4.76897	12.05412	9.66900
1	61062077	61063338	atac_peak_2796	318	.	5.60697	34.86402	31.82549
1	61072314	61072633	atac_peak_2797	44	.	3.75941	6.58468	4.41564
1	61142531	61142731	atac_peak_2800	15	.	2.98074	3.41518	1.51802
1	61538991	61539655	atac_peak_2807	15	.	2.96686	3.44222	1.55867
1	61615362	61615844	atac_peak_2810	18	.	3.18178	3.80771	1.84415
1	61667022	61667168	atac_peak_2813	12	.	2.75465	3.13401	1.28992
1	61838629	61839377	atac_peak_2820	13	.	2.86985	3.20047	1.34032
1	61918960	61919995	atac_peak_2825	14	.	2.88977	3.26635	1.43447
1	62029863	62030245	atac_peak_2827	40	.	4.18695	6.24381	4.03419
1	62046851	62047754	atac_peak_2828	23	.	3.25398	4.39898	2.36307
1	62072518	62072944	atac_peak_2829	25	.	3.35537	4.60889	2.58357
1	62208295	62208518	atac_peak_2834	14	.	2.88226	3.33841	1.46200
1	62229441	62229709	atac_peak_2835	88	.	5.60064	11.32399	8.88345
1	62238065	62238403	atac_peak_2836	198	.	8.27649	22.61197	19.82620
1	62253662	62254593	atac_peak_2837	18	.	3.09079	3.82211	1.87261
1	62307828	62308138	atac_peak_2843	26	.	2.30108	4.62572	2.62315
1	62310980	62312526	atac_peak_2844	119	.	3.84769	14.52463	11.99165
1	62446913	62447480	atac_peak_2850	269	.	8.67942	29.89201	26.97066
1	62514746	62515393	atac_peak_2854	72	.	5.38957	9.63004	7.26068
1	62543318	62543991	atac_peak_2855	73	.	5.43101	9.71795	7.36869
1	62552687	62553707	atac_peak_2856	269	.	6.09397	29.91390	26.93380
1	62613793	62613993	atac_peak_2859	37	.	4.12548	5.93653	3.79638
1	62647605	62647874	atac_peak_2863	30	.	3.51986	5.20041	3.08240
1	62651154	62651354	atac_peak_2864	28	.	3.59262	4.97157	2.85797
1	62674802	62675462	atac_peak_2867	306	.	7.75446	33.66125	30.65876
1	62705739	62706382	atac_peak_2868	27	.	3.65138	4.82982	2.76808
1	62792393	62792593	atac_peak_2871	20	.	3.26808	4.03194	2.04153
1	62811821	62813445	atac_peak_2872	224	.	5.09462	25.18703	22.41755
1	62823045	62823257	atac_peak_2873	43	.	3.88235	6.58432	4.39723
1	62831614	62831976	atac_peak_2874	122	.	5.47500	14.82701	12.25016
1	62836242	62838215	atac_peak_2875	59	.	3.71244	8.21344	5.94598
1	62845872	62846181	atac_peak_2876	124	.	5.91649	15.05357	12.48213
1	62855756	62856157	atac_peak_2878	188	.	6.63747	21.66144	18.87822
1	62864738	62864949	atac_peak_2880	17	.	3.00405	3.69887	1.77026
1	62873756	62874032	atac_peak_2881	68	.	4.54105	9.19041	6.85510
1	62876403	62876673	atac_peak_2882	36	.	3.40328	5.75926	3.60660
1	62880526	62881408	atac_peak_2883	18	.	2.90807	3.79176	1.87265
1	62895921	62896081	atac_peak_2886	10	.	2.70672	2.89557	1.09910
1	62921703	62922689	atac_peak_2887	70	.	4.23024	9.35396	7.03263
1	62932667	62932858	atac_peak_2888	24	.	3.04978	4.44913	2.45036
1	62936909	62937175	atac_peak_2889	57	.	4.36956	8.00234	5.72798
1	62944605	62944803	atac_peak_2890	13	.	2.85290	3.16537	1.30895
1	63013941	63014117	atac_peak_2896	40	.	4.01874	6.28945	4.08941
1	63023776	63024041	atac_peak_2897	111	.	5.87188	13.68978	11.13201
1	63112326	63112909	atac_peak_2900	28	.	3.63786	4.89813	2.86806
1	63224064	63224944	atac_peak_2902	37	.	4.09627	5.86635	3.71774
1	63540014	63540647	atac_peak_2909	31	.	3.48909	5.30793	3.17238
1	63637196	63637446	atac_peak_2914	34	.	3.95232	5.62975	3.47084
1	63678413	63678613	atac_peak_2916	55	.	4.85133	7.79789	5.55594
1	63686893	63687152	atac_peak_2917	98	.	6.63468	12.30934	9.80461
1	63818750	63819172	atac_peak_2920	17	.	3.08915	3.71314	1.76840
1	63827014	63828747	atac_peak_2921	280	.	5.20212	30.95375	28.07914
1	63849758	63849949	atac_peak_2922	30	.	3.77193	5.16782	3.04948
1	63851332	63852051	atac_peak_2923	36	.	3.97880	5.76490	3.66763
1	63862552	63863453	atac_peak_2924	59	.	3.88618	8.28220	5.98602
1	63868492	63868751	atac_peak_2925	106	.	5.59843	13.07749	10.62992
1	63873025	63873799	atac_peak_2926	139	.	6.56712	16.50051	13.95354
1	63942610	63943598	atac_peak_2927	62	.	4.26362	8.59351	6.29781
1	63965835	63966691	atac_peak_2930	199	.	6.23859	22.68180	19.95529
1	63982590	63982863	atac_peak_2931	47	.	4.57803	6.96565	4.73944
1	64043218	64043623	atac_peak_2934	26	.	3.42475	4.66199	2.63562
1	64052583	64053355	atac_peak_2935	16	.	3.06785	3.57707	1.64512
1	64065154	64065309	atac_peak_2936	15	.	2.95622	3.42729	1.56218
1	64130184	64130847	atac_peak_2939	54	.	4.68057	7.73524	5.42816
1	64139883	64140324	atac_peak_2940	37	.	2.47681	5.94563	3.78111
1	64142029	64142799	atac_peak_2941	193	.	4.32744	22.08122	19.38365
1	64148756	64149013	atac_peak_2942	35	.	3.00641	5.59046	3.50426
1	64154830	64155057	atac_peak_2943	37	.	3.76705	5.88823	3.70333
1	64156260	64156482	atac_peak_2944	54	.	4.55976	7.77062	5.46844
1	64213078	64213516	atac_peak_2945	148	.	8.28624	17.54953	14.89950
1	64348527	64348972	atac_peak_2947	11	.	2.69556	2.91473	1.16900
1	64380169	64380269	atac_peak_2948	16	.	2.81601	3.53054	1.63618
1	64402239	64402428	atac_peak_2949	12	.	2.64327	3.09002	1.25685
1	64418922	64419215	atac_peak_2951	31	.	3.45152	5.25008	3.12217
1	64494709	64495025	atac_peak_2955	14	.	2.96379	3.37947	1.48522
1	64531837	64532088	atac_peak_2957	39	.	3.59310	6.10937	3.97036
1	64538448	64538553	atac_peak_2958	11	.	2.59544	2.98163	1.17017
1	64554312	64554942	atac_peak_2959	336	.	8.74240	36.77274	33.63705
1	64629890	64630192	atac_peak_2960	20	.	2.89494	3.97802	2.00248
1	64632296	64632478	atac_peak_2961	25	.	3.08637	4.55817	2.54869
1	64643655	64643834	atac_peak_2962	22	.	3.20806	4.23052	2.23007
1	64689240	64689890	atac_peak_2964	651	.	12.65021	69.00477	65.16678
1	64733355	64733863	atac_peak_2966	56	.	4.45731	7.82872	5.67599
1	64775431	64776425	atac_peak_2969	176	.	6.70627	20.27560	17.62436
1	64827497	64827825	atac_peak_2970	182	.	8.93008	20.99132	18.24843
1	64903444	64903668	atac_peak_2972	69	.	4.39015	9.29342	6.92873
1	64905995	64906273	atac_peak_2973	150	.	6.20907	17.74302	15.05359
1	64916876	64917156	atac_peak_2974	16	.	2.88792	3.59772	1.67369
1	64924618	64925419	atac_peak_2975	30	.	3.27634	5.06878	3.00982
1	64954767	64955264	atac_peak_2976	40	.	3.72518	6.23061	4.09918
1	64984876	64985597	atac_peak_2977	107	.	4.92541	13.23019	10.71793
1	64998214	64998637	atac_peak_2978	88	.	4.94044	11.27707	8.85046
1	65046471	65046739	atac_peak_2983	15	.	2.78910	3.41502	1.52863
1	65054689	65056486	atac_peak_2984	69	.	3.88267	9.29989	6.98206
1	65069943	65071048	atac_peak_2985	46	.	3.90518	6.80816	4.60620
1	65089204	65089473	atac_peak_2987	60	.	4.33993	8.33313	6.00817
1	65115161	65115382	atac_peak_2990	25	.	3.17374	4.62531	2.57592
1	65131434	65131635	atac_peak_2991	11	.	2.52864	3.01393	1.19691
1	65134594	65134902	atac_peak_2992	56	.	4.12670	7.97381	5.66531
1	65157154	65157810	atac_peak_2994	93	.	4.86127	11.72286	9.39281
1	65275064	65276312	atac_peak_2999	137	.	6.92994	16.28054	13.78886
1	65370453	65370698	atac_peak_3000	83	.	6.04127	10.75604	8.32846
1	65382610	65383267	atac_peak_3002	36	.	3.25871	5.82890	3.66812
1	65386344	65386889	atac_peak_3003	52	.	3.76128	7.53774	5.26207
1	65397811	65398724	atac_peak_3004	59	.	4.45347	8.25710	5.92985
1	65407503	65407798	atac_peak_3005	49	.	4.05308	7.18337	4.93256
1	65416903	65417156	atac_peak_3006	63	.	4.56623	8.64733	6.30765
1	65424822	65425377	atac_peak_3007	54	.	4.43891	7.67914	5.40634
1	65435033	65435315	atac_peak_3008	81	.	4.44740	10.61519	8.17522
1	65445142	65446148	atac_peak_3009	42	.	3.17974	6.40083	4.24238
1	65450803	65451150	atac_peak_3010	165	.	5.74902	19.19804	16.56492
1	65810020	65810884	atac_peak_3014	15	.	2.81709	3.46244	1.56351
1	65925573	65925840	atac_peak_3022	71	.	5.01645	9.54654	7.18106
1	66035773	66035934	atac_peak_3024	14	.	2.96212	3.36906	1.46962
1	66037408	66037600	atac_peak_3025	33	.	3.85715	5.44162	3.34109
1	66097316	66097697	atac_peak_3027	15	.	2.92515	3.39083	1.50711
1	66102996	66103326	atac_peak_3028	13	.	2.89398	3.24334	1.37188
1	66200707	66200905	atac_peak_3030	10	.	2.70672	2.89557	1.09910
1	66261810	66262333	atac_peak_3032	15	.	2.86044	3.50448	1.59302
1	66285943	66286145	atac_peak_3033	11	.	2.76764	3.00800	1.18655
1	66340392	66340624	atac_peak_3038	15	.	2.98809	3.43129	1.54599
1	66576904	66577128	atac_peak_3044	15	.	2.99204	3.43119	1.52530
1	67546697	67548136	atac_peak_3049	20	.	3.28674	4.01946	2.02800
1	67628676	67628891	atac_peak_3051	21	.	3.34679	4.14046	2.12991
1	68225889	68226155	atac_peak_3055	32	.	3.86007	5.44026	3.29551
1	68235148	68235671	atac_peak_3056	10	.	2.63727	2.79725	1.08472
1	68428024	68428412	atac_peak_3059	21	.	2.99088	4.13435	2.13747
1	68430854	68431288	atac_peak_3060	76	.	4.55219	9.88710	7.61358
1	68443254	68443347	atac_peak_3061	18	.	3.09020	3.69799	1.80274
1	68514677	68514914	atac_peak_3064	16	.	3.05026	3.55852	1.64437
1	69136405	69137492	atac_peak_3071	20	.	3.27573	4.05151	2.09337
1	69338076	69338217	atac_peak_3073	15	.	3.01691	3.47936	1.56519
1	69665854	69666227	atac_peak_3076	25	.	3.57026	4.61993	2.56048
1	69719755	69720048	atac_peak_3079	10	.	2.70672	2.89557	1.09910
1	69736821	69736899	atac_peak_3080	18	.	3.19681	3.82951	1.85656
1	70049535	70049735	atac_peak_3084	14	.	2.92930	3.31542	1.43529
1	70176380	70176478	atac_peak_3086	33	.	3.96267	5.48837	3.35297
1	70221300	70221692	atac_peak_3088	13	.	2.88631	3.23255	1.36708
1	70391264	70391608	atac_peak_3090	16	.	3.06305	3.56788	1.63739
1	70950382	70950684	atac_peak_3099	114	.	6.97064	13.97442	11.47124
1	71026877	71027704	atac_peak_3103	174	.	6.35616	20.21613	17.48891
1	71055902	71056135	atac_peak_3104	73	.	5.65848	9.72237	7.35164
1	71085549	71086195	atac_peak_3106	12	.	2.81720	3.10076	1.26006
1	71138942	71140088	atac_peak_3108	11	.	2.70532	2.93208	1.17446
1	71206314	71206385	atac_peak_3110	17	.	3.11463	3.67809	1.73832
1	71385625	71385952	atac_peak_3112	12	.	2.78841	3.04634	1.21637
1	71433207	71434209	atac_peak_3115	16	.	3.09264	3.63294	1.69812
1	71925708	71925968	atac_peak_3122	79	.	5.56997	10.28957	7.94551
1	72007296	72008097	atac_peak_3124	219	.	6.12232	24.65685	21.93008
1	72305078	72305350	atac_peak_3131	16	.	3.06927	3.58941	1.67855
1	72342848	72343625	atac_peak_3132	119	.	5.21415	14.48410	11.99749
1	72413882	72414766	atac_peak_3133	220	.	6.34344	24.80897	22.01247
1	72447880	72448785	atac_peak_3134	177	.	5.63214	20.54505	17.78787
1	72477821	72478434	atac_peak_3135	13	.	2.83940	3.15019	1.31891
1	72532262	72532848	atac_peak_3137	20	.	3.09283	4.02038	2.05514
1	72572366	72572516	atac_peak_3139	27	.	3.43148	4.83348	2.77364
1	72665437	72665864	atac_peak_3142	20	.	3.29361	4.06218	2.08627
1	72704908	72705131	atac_peak_3143	35	.	3.83032	5.70487	3.54131
1	72767877	72768145	atac_peak_3146	141	.	7.10486	16.72577	14.18135
1	72879392	72879741	atac_peak_3148	256	.	10.89450	28.41996	25.69517
1	72925467	72925681	atac_peak_3149	29	.	3.76737	5.01876	2.90882
1	72952867	72954147	atac_peak_3150	24	.	3.48076	4.49849	2.46204
1	73087280	73087524	atac_peak_3151	127	.	7.47152	15.30790	12.72802
1	73155266	73155459	atac_peak_3153	65	.	5.35605	8.87837	6.53637
1	73167932	73168132	atac_peak_3156	22	.	3.33817	4.33888	2.29767
1	73325006	73325490	atac_peak_3158	19	.	3.25933	3.96342	1.97762
1	73350222	73350413	atac_peak_3161	41	.	4.23084	6.39708	4.17955
1	73389897	73390591	atac_peak_3163	128	.	5.86165	15.33095	12.83396
1	73540149	73540349	atac_peak_3164	13	.	2.84733	3.15509	1.30095
1	73551082	73551318	atac_peak_3165	12	.	2.83624	3.13462	1.28503
1	74129677	74130010	atac_peak_3168	21	.	3.34918	4.15395	2.14920
1	74288651	74288857	atac_peak_3172	17	.	3.15382	3.73928	1.78032
1	74340809	74340982	atac_peak_3175	18	.	3.15974	3.79868	1.87463
1	74375585	74375811	atac_peak_3176	45	.	3.94703	6.79501	4.55645
1	74383899	74384112	atac_peak_3177	22	.	2.70787	4.21962	2.20759
1	74385590	74386305	atac_peak_3178	48	.	3.58470	7.05178	4.86523
1	74429963	74430403	atac_peak_3181	35	.	3.98278	5.76718	3.57823
1	74466211	74466480	atac_peak_3182	12	.	2.80503	3.07701	1.24023
1	74471778	74471970	atac_peak_3183	38	.	4.22955	6.07895	3.89131
1	74484246	74485177	atac_peak_3184	163	.	5.68434	18.98879	16.34792
1	74545171	74545440	atac_peak_3188	13	.	2.78502	3.14075	1.30344
1	74893895	74894436	atac_peak_3191	14	.	2.88916	3.26981	1.43752
1	74987251	74987886	atac_peak_3192	50	.	4.63327	7.26502	5.05290
1	75021272	75022116	atac_peak_3193	13	.	2.87656	3.21440	1.35280
1	75057482	75058830	atac_peak_3194	215	.	5.24012	24.32949	21.58829
1	75114721	75115127	atac_peak_3195	28	.	3.52532	4.89992	2.84831
1	75131038	75131757	atac_peak_3196	273	.	7.38730	30.27291	27.32503
1	75136531	75137329	atac_peak_3197	165	.	5.77180	19.11372	16.51111
1	75174712	75175753	atac_peak_3198	381	.	8.28990	41.19553	38.11839
1	75189924	75190584	atac_peak_3199	47	.	3.91573	6.96966	4.76398
1	75192045	75192600	atac_peak_3200	33	.	3.34963	5.41003	3.36432
1	75212052	75212267	atac_peak_3201	17	.	2.87512	3.68014	1.75595
1	75226676	75227252	atac_peak_3204	29	.	3.56174	5.04436	2.92189
1	75323122	75323350	atac_peak_3208	56	.	4.99227	7.92506	5.62268
1	75510307	75510595	atac_peak_3212	98	.	5.98588	12.35818	9.85169
1	75654136	75654336	atac_peak_3218	14	.	2.77554	3.24716	1.41684
1	75786756	75787002	atac_peak_3222	19	.	3.23958	3.92587	1.94860
1	75802434	75802965	atac_peak_3224	19	.	3.26458	3.97070	1.98246
1	76054453	76055269	atac_peak_3227	14	.	2.71224	3.35367	1.48064
1	76065423	76066212	atac_peak_3228	19	.	2.95547	3.86463	1.90482
1	76072823	76073010	atac_peak_3229	13	.	2.65214	3.23704	1.37956
1	76084308	76084538	atac_peak_3230	31	.	3.46099	5.31300	3.18292
1	76140275	76140367	atac_peak_3232	13	.	2.90998	3.27259	1.39434
1	76334571	76334771	atac_peak_3235	31	.	3.87867	5.27460	3.14464
1	76433623	76433730	atac_peak_3236	12	.	2.84250	3.14617	1.29402
1	76625150	76626133	atac_peak_3239	13	.	2.87170	3.20170	1.33894
1	76684102	76684479	atac_peak_3240	14	.	2.92262	3.30222	1.42409
1	76730720	76731010	atac_peak_3241	21	.	3.37776	4.19333	2.16859
1	76878296	76878954	atac_peak_3244	32	.	3.58336	5.31343	3.20877
1	76887099	76887595	atac_peak_3245	15	.	2.84354	3.41594	1.56483
1	77009541	77009780	atac_peak_3248	13	.	2.86200	3.21684	1.39847
1	77079678	77079886	atac_peak_3250	13	.	2.87957	3.21459	1.34723
1	77239269	77239469	atac_peak_3253	25	.	3.54354	4.56219	2.51045
1	78049007	78049518	atac_peak_3262	20	.	3.27138	4.08265	2.08115
1	78094695	78094843	atac_peak_3264	10	.	2.70672	2.89557	1.09910
1	78199505	78200224	atac_peak_3265	13	.	2.86659	3.19598	1.33846
1	78353999	78354905	atac_peak_3267	15	.	3.00025	3.44469	1.53405
1	78396221	78397462	atac_peak_3268	21	.	3.31821	4.09179	2.10012
1	78539530	78540903	atac_peak_3270	15	.	3.00662	3.46633	1.56087
1	78591184	78591394	atac_peak_3271	22	.	3.44325	4.31541	2.26585
1	78886731	78887110	atac_peak_3273	15	.	3.03373	3.50711	1.58324
1	78887943	78888244	atac_peak_3274	17	.	3.13465	3.71239	1.76235
1	78899774	78900218	atac_peak_3275	13	.	2.89723	3.24719	1.37258
1	78946271	78946905	atac_peak_3276	12	.	2.84128	3.14392	1.29226
1	78967390	78967592	atac_peak_3277	17	.	3.15180	3.74601	1.79052
1	79023758	79025004	atac_peak_3279	17	.	3.07176	3.61012	1.70082
1	79038240	79038523	atac_peak_3280	16	.	3.06835	3.57288	1.63634
1	79097344	79097687	atac_peak_3281	22	.	3.44566	4.32668	2.28054
1	79126672	79127013	atac_peak_3282	12	.	2.79890	3.06569	1.23142
1	79135501	79136088	atac_peak_3283	23	.	3.46870	4.39516	2.35462
1	79476806	79476923	atac_peak_3286	21	.	3.36653	4.16987	2.14836
1	79507848	79508686	atac_peak_3288	10	.	2.70672	2.89557	1.09910
1	79620672	79621717	atac_peak_3292	22	.	3.35101	4.22959	2.24832
1	79690108	79690311	atac_peak_3294	16	.	3.08494	3.61360	1.67850
1	79851008	79851257	atac_peak_3297	20	.	3.06235	4.06152	2.07464
1	79856170	79856833	atac_peak_3298	16	.	2.95766	3.54805	1.63616
1	79885581	79885923	atac_peak_3299	10	.	2.63121	2.78402	1.07567
1	79989383	79989539	atac_peak_3302	11	.	2.56686	2.93565	1.13208
1	80358489	80358703	atac_peak_3309	16	.	3.04820	3.53197	1.60062
1	80375958	80376690	atac_peak_3310	212	.	6.72630	24.00843	21.24548
1	80397227	80397273	atac_peak_3311	16	.	3.10693	3.64717	1.69704
1	80429175	80430061	atac_peak_3312	43	.	4.30479	6.52842	4.35521
1	80440981	80441011	atac_peak_3313	14	.	2.94486	3.33509	1.44095
1	80614982	80615217	atac_peak_3318	88	.	5.36330	11.30473	8.88835
1	80680570	80681637	atac_peak_3322	23	.	3.18440	4.32357	2.30908
1	80720429	80721113	atac_peak_3323	39	.	3.70856	6.09614	3.91647
1	80766283	80766524	atac_peak_3324	44	.	4.13457	6.63883	4.42287
1	80853830	80854030	atac_peak_3330	13	.	2.70371	3.20714	1.34978
1	80967149	80967596	atac_peak_3336	108	.	6.17067	13.41204	10.87657
1	80985781	80986006	atac_peak_3337	60	.	5.17914	8.37065	6.03401
1	80988341	80988541	atac_peak_3338	22	.	3.39848	4.24542	2.22139
1	81036650	81036992	atac_peak_3341	55	.	4.39877	7.79178	5.51985
1	81042906	81043221	atac_peak_3342	78	.	5.91060	10.26986	7.84916
1	81177381	81177603	atac_peak_3343	26	.	3.50779	4.68627	2.61762
1	81215969	81216381	atac_peak_3344	72	.	4.70250	9.60133	7.27768
1	81259263	81259524	atac_peak_3345	129	.	5.09853	15.49565	12.90886
1	81263645	81264316	atac_peak_3346	77	.	3.97632	10.06406	7.72123
1	81287737	81289208	atac_peak_3348	33	.	3.50613	5.48456	3.38153
1	81298722	81298983	atac_peak_3349	32	.	3.82417	5.37229	3.22473
1	81325712	81325900	atac_peak_3351	12	.	2.81814	3.10120	1.25904
1	81353874	81354076	atac_peak_3353	10	.	2.56652	2.82044	1.09137
1	81361792	81362062	atac_peak_3354	14	.	2.83954	3.29868	1.42221
1	81390186	81390489	atac_peak_3357	51	.	4.03939	7.35206	5.11029
1	81391907	81392126	atac_peak_3358	49	.	4.12948	7.23433	4.96755
1	81439272	81440235	atac_peak_3360	92	.	5.88860	11.72005	9.29837
1	81545727	81546150	atac_peak_3361	65	.	4.97313	8.76744	6.52513
1	81574104	81574454	atac_peak_3362	27	.	3.46250	4.81405	2.73936
1	81577588	81577891	atac_peak_3363	203	.	9.74730	23.16739	20.36508
1	81596772	81597265	atac_peak_3364	23	.	3.45392	4.35979	2.32265
1	81619567	81619858	atac_peak_3365	46	.	4.54491	6.88675	4.66798
1	81629204	81630075	atac_peak_3366	27	.	3.58929	4.76052	2.73978
1	81650705	81652140	atac_peak_3367	53	.	4.19531	7.56631	5.30572
1	81720900	81721903	atac_peak_3371	123	.	6.15802	14.91189	12.37766
1	81917498	81917733	atac_peak_3375	111	.	5.58930	13.65291	11.11791
1	81928260	81928846	atac_peak_3377	113	.	6.14881	13.92489	11.39601
1	81996736	81997789	atac_peak_3380	167	.	5.67879	19.31812	16.75600
1	82003592	82004851	atac_peak_3381	200	.	6.76762	22.81184	20.03767
1	82056813	82057294	atac_peak_3382	178	.	7.58925	20.52729	17.85689
1	82111886	82112189	atac_peak_3384	265	.	11.84642	29.45732	26.52386
1	82137781	82138493	atac_peak_3385	30	.	3.72296	5.06125	3.00707
1	82195385	82196374	atac_peak_3386	24	.	3.50745	4.46821	2.41541
1	82234091	82234822	atac_peak_3387	34	.	3.57877	5.50299	3.42057
1	82267902	82268947	atac_peak_3388	46	.	3.48447	6.79055	4.60845
1	82287350	82288373	atac_peak_3389	19	.	3.13727	3.84603	1.91353
1	82339927	82339941	atac_peak_3395	11	.	2.67591	2.85852	1.10476
1	82365631	82367431	atac_peak_3397	62	.	3.79068	8.56625	6.26792
1	82385883	82386424	atac_peak_3398	34	.	3.77361	5.57225	3.44464
1	82442110	82443433	atac_peak_3401	41	.	3.46325	6.25894	4.11639
1	82450482	82450782	atac_peak_3402	25	.	3.53620	4.66773	2.59776
1	82462546	82462818	atac_peak_3403	59	.	4.40386	8.22956	5.90862
1	82465361	82465636	atac_peak_3404	171	.	7.85637	19.84730	17.11190
1	82746194	82747245	atac_peak_3407	187	.	5.39261	21.37095	18.76580
1	82785298	82785483	atac_peak_3408	34	.	3.42537	5.52875	3.42882
1	82786632	82786969	atac_peak_3408	34	.	3.42537	5.52875	3.42882
1	82882190	82882626	atac_peak_3414	15	.	2.85898	3.50056	1.58751
1	82891883	82892204	atac_peak_3415	24	.	3.30280	4.45416	2.41942
1	82905016	82905272	atac_peak_3416	46	.	4.04199	6.89303	4.67244
1	82919773	82920215	atac_peak_3417	103	.	5.37595	12.84408	10.33057
1	82936667	82937988	atac_peak_3418	15	.	2.87619	3.46369	1.57834
1	82956648	82957031	atac_peak_3420	21	.	2.95632	4.09239	2.10090
1	82969155	82969443	atac_peak_3421	142	.	6.85255	16.91603	14.24545
1	82970358	82971075	atac_peak_3422	15	.	2.72648	3.42557	1.52762
1	83036347	83036972	atac_peak_3424	327	.	8.45095	35.80349	32.74804
1	83132259	83132633	atac_peak_3426	82	.	4.53073	10.69507	8.28306
1	83146040	83146916	atac_peak_3427	141	.	5.90307	16.63299	14.10606
1	83155055	83155775	atac_peak_3429	74	.	3.39204	9.79390	7.42785
1	83159321	83159767	atac_peak_3430	92	.	3.63001	11.68803	9.25655
1	83163547	83165248	atac_peak_3431	26	.	2.79248	4.71810	2.65737
1	83172042	83172460	atac_peak_3432	23	.	3.04938	4.34643	2.33600
1	83201812	83203071	atac_peak_3435	134	.	4.97745	16.00110	13.44173
1	83236711	83237465	atac_peak_3437	184	.	4.64359	21.05696	18.48012
1	83239087	83239732	atac_peak_3438	73	.	3.36044	9.69671	7.33535
1	83245009	83245548	atac_peak_3439	78	.	5.02788	10.26805	7.88604
1	83253056	83253748	atac_peak_3440	193	.	6.35007	22.06895	19.32331
1	83348460	83349681	atac_peak_3443	197	.	5.34299	22.56713	19.79712
1	83356220	83356611	atac_peak_3444	19	.	3.19513	3.94296	1.99448
1	83417715	83417959	atac_peak_3447	86	.	5.01900	11.14081	8.68670
1	83419829	83420801	atac_peak_3448	53	.	3.96160	7.66066	5.38178
1	83451307	83452619	atac_peak_3451	188	.	5.37112	21.41424	18.83671
1	83505737	83506006	atac_peak_3452	88	.	5.56322	11.30119	8.86486
1	83531910	83532220	atac_peak_3454	14	.	2.91078	3.27855	1.40375
1	83550820	83551991	atac_peak_3456	33	.	3.61066	5.41116	3.31674
1	83634896	83635677	atac_peak_3460	418	.	8.55184	45.07291	41.84593
1	83647106	83647233	atac_peak_3461	21	.	3.32752	4.10361	2.10198
1	83684600	83684809	atac_peak_3462	36	.	3.66411	5.73483	3.62076
1	83703266	83703479	atac_peak_3464	67	.	5.28260	9.02592	6.75370
1	83740968	83741355	atac_peak_3465	129	.	7.21397	15.54671	12.96320
1	83749800	83750816	atac_peak_3466	71	.	5.13285	9.48294	7.14457
1	83850183	83850459	atac_peak_3468	26	.	3.44662	4.70486	2.66256
1	83868147	83868700	atac_peak_3469	167	.	6.93748	19.36233	16.70259
1	83884848	83887960	atac_peak_3470	185	.	3.25508	21.26913	18.56070
1	83893404	83893646	atac_peak_3471	76	.	3.39296	10.10257	7.68481
1	83894751	83895348	atac_peak_3472	218	.	5.69545	24.56214	21.80886
1	83912147	83912164	atac_peak_3473	25	.	3.52215	4.57897	2.54984
1	83967028	83968039	atac_peak_3474	102	.	5.00748	12.68455	10.20280
1	83975722	83976652	atac_peak_3475	103	.	5.01552	12.89213	10.39663
1	84007515	84008043	atac_peak_3479	21	.	2.99365	4.14107	2.14915
1	84016321	84016584	atac_peak_3480	106	.	5.71911	13.20709	10.69648
1	84029124	84029299	atac_peak_3482	31	.	3.48718	5.23356	3.11665
1	84047666	84048216	atac_peak_3483	14	.	2.53456	3.30071	1.46380
1	84058244	84058485	atac_peak_3485	29	.	3.29185	5.03733	2.94264
1	84071801	84072306	atac_peak_3486	59	.	4.13735	8.27360	5.95580
1	84084495	84085063	atac_peak_3487	30	.	3.25577	5.13700	3.00847
1	84095042	84095595	atac_peak_3488	61	.	4.18554	8.48664	6.19800
1	84123082	84123412	atac_peak_3490	158	.	5.55748	18.48178	15.82479
1	84125228	84125594	atac_peak_3491	112	.	4.86918	13.75778	11.21699
1	84134265	84135002	atac_peak_3492	16	.	3.00408	3.59452	1.65599
1	84149676	84150869	atac_peak_3493	78	.	4.20241	10.17475	7.81638
1	84183281	84183637	atac_peak_3497	80	.	5.06276	10.32444	8.03438
1	84198637	84199588	atac_peak_3498	95	.	4.87272	11.86997	9.51061
1	84207153	84207540	atac_peak_3499	22	.	3.17886	4.27513	2.27768
1	84221460	84221744	atac_peak_3500	227	.	7.84567	25.66574	22.78768
1	84228340	84228912	atac_peak_3502	10	.	2.38313	2.75772	1.05620
1	84234156	84234674	atac_peak_3503	54	.	4.22581	7.73896	5.44943
1	84243946	84244201	atac_peak_3504	82	.	5.70990	10.69016	8.26727
1	84276078	84276783	atac_peak_3507	80	.	4.02633	10.50450	8.06800
1	84287115	84287315	atac_peak_3509	30	.	3.13176	5.13983	3.02025
1	84299942	84300252	atac_peak_3511	20	.	3.12640	4.04965	2.05017
1	84313207	84313414	atac_peak_3514	13	.	2.83127	3.15678	1.31254
1	84320927	84322811	atac_peak_3515	62	.	3.77149	8.48543	6.28121
1	84328171	84328711	atac_peak_3516	78	.	4.62555	10.26140	7.86006
1	84350504	84350737	atac_peak_3517	13	.	2.85863	3.17984	1.32435
1	84370179	84371255	atac_peak_3518	21	.	3.30056	4.11293	2.16106
1	84395671	84395965	atac_peak_3519	56	.	4.89653	7.98237	5.69397
1	84416233	84417150	atac_peak_3521	379	.	7.00023	41.13358	37.96161
1	84463804	84465404	atac_peak_3523	223	.	5.01616	25.14437	22.30578
1	84516612	84516886	atac_peak_3524	159	.	8.50206	18.68608	15.97386
1	84532194	84532330	atac_peak_3525	15	.	2.99425	3.42626	1.51185
1	84546025	84547374	atac_peak_3526	26	.	3.64490	4.76597	2.68235
1	84582952	84583174	atac_peak_3530	29	.	3.76025	5.00641	2.90569
1	84593463	84593672	atac_peak_3531	55	.	4.93671	7.83608	5.54941
1	84599297	84599524	atac_peak_3532	38	.	4.17352	6.02483	3.83653
1	84617561	84617924	atac_peak_3534	141	.	5.86046	16.76654	14.19741
1	84641210	84641517	atac_peak_3537	81	.	4.59891	10.56155	8.14188
1	84644412	84644612	atac_peak_3539	63	.	4.17091	8.70994	6.36147
1	84683963	84684932	atac_peak_3540	35	.	2.96410	5.71807	3.57010
1	84687556	84688026	atac_peak_3541	88	.	4.16476	11.34625	8.89295
1	84696264	84696660	atac_peak_3543	45	.	3.38074	6.70496	4.53134
1	84735338	84736848	atac_peak_3544	155	.	4.29166	18.20837	15.55976
1	84750530	84750737	atac_peak_3545	40	.	4.34869	6.29599	4.06706
1	84785859	84787369	atac_peak_3548	119	.	3.80517	14.44639	11.95912
1	84799340	84801317	atac_peak_3550	153	.	3.90442	17.91707	15.36720
1	84809484	84810414	atac_peak_3551	24	.	2.92781	4.49923	2.48515
1	84876299	84877215	atac_peak_3553	210	.	5.17018	23.71572	21.01825
1	84914965	84915144	atac_peak_3554	13	.	2.76985	3.15211	1.30410
1	84995015	84996249	atac_peak_3556	173	.	5.25879	19.90079	17.33555
1	85002231	85002514	atac_peak_3557	95	.	6.14062	12.07883	9.58355
1	85110236	85110359	atac_peak_3561	19	.	3.15287	3.88865	1.90977
1	85129875	85130589	atac_peak_3564	28	.	2.97113	4.89361	2.83387
1	85203149	85204302	atac_peak_3567	30	.	3.56905	5.16695	3.06953
1	85217902	85218184	atac_peak_3568	74	.	5.25355	9.79073	7.40294
1	85522358	85522381	atac_peak_3573	21	.	3.33112	4.10665	2.10017
1	85659272	85661223	atac_peak_3574	107	.	4.37260	13.14657	10.70980
1	85667232	85667885	atac_peak_3575	32	.	3.83148	5.37515	3.24001
1	85845738	85846379	atac_peak_3580	38	.	3.99346	6.03066	3.84760
1	85851234	85851593	atac_peak_3581	58	.	4.50118	7.99032	5.80905
1	85876829	85877012	atac_peak_3584	20	.	3.15793	4.01623	2.04465
1	85964302	85964571	atac_peak_3585	68	.	5.21383	9.18250	6.82244
1	85988854	85989662	atac_peak_3587	20	.	3.28375	4.00596	2.02013
1	86021242	86021565	atac_peak_3588	16	.	2.92759	3.54691	1.66920
1	86030278	86031462	atac_peak_3589	10	.	2.61431	2.75906	1.05632
1	86072844	86073042	atac_peak_3590	18	.	3.05832	3.83253	1.88307
1	86145089	86145277	atac_peak_3594	19	.	3.27196	3.97284	1.97228
1	86173191	86173458	atac_peak_3596	164	.	7.89950	19.22761	16.49014
1	86193783	86194270	atac_peak_3597	16	.	3.04917	3.62960	1.69834
1	86290064	86290326	atac_peak_3599	65	.	5.20731	8.81247	6.50903
1	86339612	86339737	atac_peak_3604	13	.	2.84606	3.21553	1.37746
1	86345476	86346007	atac_peak_3605	160	.	6.40737	18.67743	16.04620
1	86359863	86360064	atac_peak_3606	29	.	3.70753	5.10989	2.96966
1	86365820	86366736	atac_peak_3607	226	.	6.55645	25.45521	22.66140
1	86412183	86412950	atac_peak_3609	26	.	3.50705	4.71753	2.65204
1	86421761	86422590	atac_peak_3610	156	.	3.73303	18.20919	15.68680
1	86423418	86424188	atac_peak_3611	203	.	4.31401	23.07327	20.32503
1	86469013	86470764	atac_peak_3612	269	.	4.99408	29.84472	26.92409
1	86481205	86481686	atac_peak_3613	65	.	5.16468	8.88400	6.53603
1	86507951	86508356	atac_peak_3615	51	.	4.49484	7.38214	5.13298
1	86513257	86513525	atac_peak_3616	76	.	5.54584	9.94349	7.63128
1	86668407	86668605	atac_peak_3617	12	.	2.72034	2.99318	1.21074
1	86687653	86688474	atac_peak_3619	381	.	7.62310	41.24184	38.13720
1	86741685	86742117	atac_peak_3622	17	.	3.09551	3.63788	1.70199
1	86748765	86749491	atac_peak_3623	21	.	3.34079	4.12259	2.11135
1	86891284	86891494	atac_peak_3626	35	.	3.86584	5.76834	3.58540
1	86892952	86893572	atac_peak_3627	20	.	3.22710	4.09122	2.09063
1	86912481	86912933	atac_peak_3628	42	.	4.29046	6.36386	4.20755
1	86959670	86961921	atac_peak_3631	101	.	3.40518	12.59456	10.11182
1	87017764	87018387	atac_peak_3633	41	.	3.57327	6.23137	4.12174
1	87089843	87090175	atac_peak_3636	56	.	4.39287	7.88850	5.64229
1	87101707	87102325	atac_peak_3637	34	.	3.14180	5.60385	3.46290
1	87121771	87122744	atac_peak_3638	47	.	4.52846	6.93014	4.73406
1	87149882	87150435	atac_peak_3640	32	.	3.15143	5.29015	3.24328
1	87168788	87169244	atac_peak_3643	35	.	3.24471	5.69496	3.53898
1	87186177	87186420	atac_peak_3644	85	.	5.11229	10.93742	8.50976
1	87192396	87192872	atac_peak_3645	186	.	7.01009	21.41618	18.64637
1	87194452	87194710	atac_peak_3646	24	.	3.02021	4.48948	2.44639
1	87280730	87281727	atac_peak_3650	35	.	3.11877	5.62799	3.50171
1	87286263	87286510	atac_peak_3652	34	.	3.20444	5.64093	3.49936
1	87291026	87291516	atac_peak_3653	177	.	7.32458	20.37622	17.72831
1	87301879	87302115	atac_peak_3654	61	.	5.06532	8.36439	6.11943
1	87303832	87304481	atac_peak_3655	61	.	5.04580	8.38448	6.13122
1	87315794	87316557	atac_peak_3656	90	.	6.15296	11.46571	9.08319
1	87324036	87324788	atac_peak_3657	27	.	3.41131	4.74098	2.73890
1	87354515	87355048	atac_peak_3658	44	.	4.37285	6.69437	4.46493
1	87367931	87368446	atac_peak_3659	23	.	2.83597	4.40604	2.39819
1	87378388	87378495	atac_peak_3660	19	.	2.64174	3.88288	1.90553
1	87381976	87382265	atac_peak_3661	97	.	4.63549	12.28176	9.79386
1	87386353	87386579	atac_peak_3662	28	.	2.97909	4.91325	2.85166
1	87387509	87387693	atac_peak_3663	65	.	4.17310	8.89200	6.51311
1	87392385	87393319	atac_peak_3664	85	.	4.03238	10.89857	8.51192
1	87397810	87398604	atac_peak_3665	57	.	3.50464	7.98602	5.72304
1	87408790	87409139	atac_peak_3666	103	.	5.31485	12.83794	10.33434
1	87422930	87424291	atac_peak_3668	159	.	4.35073	18.49290	15.97471
1	87438572	87438961	atac_peak_3670	44	.	4.33906	6.69151	4.45757
1	87527856	87528056	atac_peak_3671	20	.	3.25825	4.03039	2.05694
1	87540425	87541177	atac_peak_3672	73	.	4.88681	9.75811	7.38520
1	87553571	87553883	atac_peak_3674	70	.	5.13328	9.44942	7.09190
1	87569210	87569435	atac_peak_3675	21	.	3.36853	4.17175	2.14797
1	87611589	87612150	atac_peak_3677	15	.	3.02929	3.50624	1.59017
1	87651266	87651644	atac_peak_3679	46	.	4.01869	6.81499	4.62498
1	87667326	87668153	atac_peak_3681	167	.	6.18454	19.45062	16.77380
1	87716988	87717593	atac_peak_3682	389	.	9.77064	42.06855	38.90771
1	87745844	87746094	atac_peak_3685	27	.	3.63533	4.82785	2.78419
1	88077808	88077980	atac_peak_3687	21	.	3.27550	4.16818	2.16132
1	88113118	88113326	atac_peak_3688	14	.	2.93352	3.31417	1.42468
1	88123393	88123649	atac_peak_3689	87	.	5.47398	11.21426	8.75957
1	88154032	88154252	atac_peak_3690	31	.	3.81217	5.26056	3.13124
1	88246950	88247431	atac_peak_3693	21	.	3.31452	4.10837	2.12815
1	88363645	88363800	atac_peak_3696	20	.	3.20316	4.03748	2.02860
1	88589686	88589936	atac_peak_3699	15	.	3.02558	3.50033	1.58678
[truncated: 63,323 more rows]
