# Supplementary material for: Systematic alteration of ATAC-seq for profiling open chromatin in cryopreserved nuclei preparations from livestock tissues
Source: Sci Rep. 2020 Mar 23;10:5230. doi: 10.1038/s41598-020-61678-9 (PMC7089989; doi:10.1038/s41598-020-61678-9)
Supplement: Supplementary file 5 — ATACSeq_Chicken_Lung_Combined_Peaks [file 41598_2020_61678_MOESM5_ESM.txt]

1	85	2612	dedup.filtered.bam.atac_peak_1	209	.	3.44242	23.46745	20.94210
1	31013	32292	dedup.filtered.bam.atac_peak_2	464	.	6.29357	49.05836	46.41169
1	56735	57561	dedup.filtered.bam.atac_peak_3	12	.	2.43478	2.79204	1.28112
1	87856	88304	dedup.filtered.bam.atac_peak_8	15	.	2.23753	3.22904	1.58270
1	90762	90982	dedup.filtered.bam.atac_peak_9	12	.	2.17153	2.79455	1.26733
1	98092	99322	dedup.filtered.bam.atac_peak_10	120	.	4.03371	14.17460	12.09408
1	121514	121964	dedup.filtered.bam.atac_peak_11	374	.	6.45358	40.16263	37.42440
1	133362	133581	dedup.filtered.bam.atac_peak_12	19	.	2.22212	3.71943	1.96877
1	135131	135493	dedup.filtered.bam.atac_peak_13	45	.	2.82211	6.56386	4.51820
1	143656	144108	dedup.filtered.bam.atac_peak_14	12	.	1.98407	2.79528	1.25050
1	150622	151226	dedup.filtered.bam.atac_peak_15	20	.	2.10299	3.75890	2.03496
1	153252	154428	dedup.filtered.bam.atac_peak_16	15	.	1.97314	3.21635	1.59119
1	179005	180449	dedup.filtered.bam.atac_peak_19	17	.	2.36560	3.39119	1.73965
1	185655	187710	dedup.filtered.bam.atac_peak_20	56	.	3.17927	7.68504	5.69734
1	200827	201220	dedup.filtered.bam.atac_peak_21	16	.	2.49986	3.35520	1.68534
1	206858	207352	dedup.filtered.bam.atac_peak_23	12	.	2.08241	2.76358	1.23566
1	220748	221659	dedup.filtered.bam.atac_peak_25	20	.	2.61967	3.81612	2.07282
1	249395	250014	dedup.filtered.bam.atac_peak_27	12	.	2.00476	2.75402	1.21808
1	273622	274294	dedup.filtered.bam.atac_peak_30	13	.	2.02022	2.96962	1.38702
1	276127	276609	dedup.filtered.bam.atac_peak_31	18	.	2.22577	3.51164	1.81233
1	287572	288379	dedup.filtered.bam.atac_peak_33	14	.	2.07586	3.02834	1.43157
1	298748	299706	dedup.filtered.bam.atac_peak_36	11	.	1.88774	2.66137	1.14274
1	316006	316271	dedup.filtered.bam.atac_peak_37	22	.	2.42628	4.02591	2.23032
1	317089	318506	dedup.filtered.bam.atac_peak_38	12	.	2.09567	2.82736	1.28897
1	339932	340721	dedup.filtered.bam.atac_peak_40	19	.	2.44945	3.62380	1.90333
1	345604	345804	dedup.filtered.bam.atac_peak_41	19	.	2.47545	3.65751	1.92676
1	351286	352376	dedup.filtered.bam.atac_peak_42	24	.	2.42556	4.30919	2.49138
1	369999	370497	dedup.filtered.bam.atac_peak_44	18	.	2.14705	3.54704	1.85626
1	382361	384501	dedup.filtered.bam.atac_peak_46	11	.	2.04322	2.70728	1.19783
1	395674	396977	dedup.filtered.bam.atac_peak_48	21	.	2.47283	3.95916	2.17404
1	414766	415273	dedup.filtered.bam.atac_peak_50	12	.	2.04956	2.83083	1.29324
1	445012	446096	dedup.filtered.bam.atac_peak_53	14	.	2.58446	3.09216	1.46468
1	448355	448556	dedup.filtered.bam.atac_peak_54	27	.	3.21700	4.65140	2.75433
1	458077	458518	dedup.filtered.bam.atac_peak_55	11	.	2.34603	2.65302	1.16501
1	463463	464385	dedup.filtered.bam.atac_peak_56	405	.	6.69241	43.25433	40.52013
1	488930	489298	dedup.filtered.bam.atac_peak_58	427	.	7.58313	45.56868	42.71790
1	494326	495641	dedup.filtered.bam.atac_peak_60	45	.	3.02126	6.57627	4.56988
1	504188	504462	dedup.filtered.bam.atac_peak_61	63	.	3.76480	8.56312	6.35941
1	511116	511551	dedup.filtered.bam.atac_peak_62	19	.	2.51921	3.62979	1.93181
1	520213	521184	dedup.filtered.bam.atac_peak_64	36	.	3.06557	5.66350	3.65832
1	538085	538348	dedup.filtered.bam.atac_peak_65	17	.	2.53669	3.43665	1.76700
1	546383	546738	dedup.filtered.bam.atac_peak_66	14	.	2.32020	2.98877	1.40097
1	547795	548054	dedup.filtered.bam.atac_peak_67	57	.	3.74373	7.85528	5.70394
1	568577	569284	dedup.filtered.bam.atac_peak_70	28	.	2.67944	4.72693	2.86346
1	573426	574855	dedup.filtered.bam.atac_peak_71	23	.	2.58769	4.10323	2.31164
1	585469	586079	dedup.filtered.bam.atac_peak_73	11	.	2.01858	2.57173	1.10621
1	610688	611916	dedup.filtered.bam.atac_peak_74	19	.	2.30006	3.71280	1.98308
1	617827	619895	dedup.filtered.bam.atac_peak_76	14	.	2.05683	2.97409	1.40414
1	635167	635903	dedup.filtered.bam.atac_peak_77	68	.	3.12220	8.90388	6.80558
1	640854	641054	dedup.filtered.bam.atac_peak_78	24	.	2.59801	4.27462	2.42739
1	649070	649737	dedup.filtered.bam.atac_peak_79	17	.	2.14156	3.48634	1.78316
1	651567	651982	dedup.filtered.bam.atac_peak_80	223	.	5.38165	24.87549	22.32259
1	662500	663043	dedup.filtered.bam.atac_peak_81	439	.	7.20294	46.77514	43.91090
1	674995	678034	dedup.filtered.bam.atac_peak_83	14	.	2.43106	2.98963	1.41431
1	697490	697938	dedup.filtered.bam.atac_peak_85	153	.	4.44989	17.78905	15.37778
1	698782	699061	dedup.filtered.bam.atac_peak_86	81	.	3.51905	10.40464	8.14057
1	700536	700836	dedup.filtered.bam.atac_peak_87	83	.	3.61249	10.64090	8.35919
1	706369	706569	dedup.filtered.bam.atac_peak_88	15	.	2.41279	3.12408	1.50395
1	713084	713661	dedup.filtered.bam.atac_peak_89	642	.	8.53606	67.38463	64.26379
1	756489	757036	dedup.filtered.bam.atac_peak_93	14	.	2.30735	2.98522	1.41695
1	774934	775325	dedup.filtered.bam.atac_peak_95	202	.	5.33421	22.80133	20.27947
1	779080	779543	dedup.filtered.bam.atac_peak_96	350	.	6.87074	37.85604	35.09448
1	789601	790425	dedup.filtered.bam.atac_peak_99	181	.	3.83385	20.66172	18.12635
1	792221	792998	dedup.filtered.bam.atac_peak_100	274	.	4.66098	30.09338	27.41235
1	798059	798678	dedup.filtered.bam.atac_peak_101	21	.	2.72738	3.96493	2.19104
1	805327	806221	dedup.filtered.bam.atac_peak_102	13	.	2.42122	2.94047	1.38512
1	852898	853580	dedup.filtered.bam.atac_peak_106	57	.	3.62415	7.89064	5.73560
1	862049	862718	dedup.filtered.bam.atac_peak_107	13	.	2.51686	2.93409	1.33814
1	894386	895217	dedup.filtered.bam.atac_peak_109	81	.	2.98778	10.32901	8.17754
1	898049	898534	dedup.filtered.bam.atac_peak_111	389	.	5.91707	41.71077	38.94112
1	908401	909107	dedup.filtered.bam.atac_peak_112	599	.	8.30050	62.95712	59.95163
1	916037	916358	dedup.filtered.bam.atac_peak_113	12	.	2.34361	2.76845	1.25262
1	927036	927867	dedup.filtered.bam.atac_peak_114	12	.	2.13973	2.69621	1.20784
1	945310	945850	dedup.filtered.bam.atac_peak_115	39	.	3.33228	5.95098	3.99102
1	959069	959327	dedup.filtered.bam.atac_peak_116	12	.	2.33487	2.74219	1.24084
1	978755	979389	dedup.filtered.bam.atac_peak_117	447	.	8.01781	47.60961	44.74892
1	1002964	1003394	dedup.filtered.bam.atac_peak_118	630	.	11.46174	66.20240	63.09712
1	1014013	1014618	dedup.filtered.bam.atac_peak_119	132	.	4.92983	15.64048	13.20466
1	1019465	1021286	dedup.filtered.bam.atac_peak_120	490	.	6.28005	51.82135	49.03249
1	1044063	1044608	dedup.filtered.bam.atac_peak_121	1003	.	9.92329	104.16971	100.39563
1	1061492	1062247	dedup.filtered.bam.atac_peak_122	258	.	5.28589	28.40170	25.86988
1	1076857	1077104	dedup.filtered.bam.atac_peak_123	55	.	3.48324	7.64462	5.51100
1	1077914	1078779	dedup.filtered.bam.atac_peak_124	26	.	2.68479	4.56104	2.67792
1	1094437	1094951	dedup.filtered.bam.atac_peak_126	16	.	2.45038	3.28048	1.61884
1	1104710	1105989	dedup.filtered.bam.atac_peak_127	83	.	3.97878	10.56381	8.37032
1	1109639	1110747	dedup.filtered.bam.atac_peak_128	67	.	3.64021	8.81335	6.73708
1	1116870	1117673	dedup.filtered.bam.atac_peak_129	63	.	3.91208	8.52127	6.39255
1	1122597	1123489	dedup.filtered.bam.atac_peak_130	37	.	3.20393	5.73526	3.75861
1	1136503	1137086	dedup.filtered.bam.atac_peak_132	36	.	3.02531	5.64963	3.68924
1	1143633	1144123	dedup.filtered.bam.atac_peak_133	22	.	2.44434	4.09804	2.27915
1	1148585	1149729	dedup.filtered.bam.atac_peak_134	225	.	5.52322	25.04892	22.58382
1	1169063	1170533	dedup.filtered.bam.atac_peak_136	28	.	2.78045	4.74479	2.88100
1	1188934	1189539	dedup.filtered.bam.atac_peak_138	84	.	4.44789	10.68642	8.45837
1	1196150	1196350	dedup.filtered.bam.atac_peak_139	13	.	2.40286	2.90831	1.35725
1	1219346	1220329	dedup.filtered.bam.atac_peak_142	10	.	2.18276	2.53368	1.09052
1	1228782	1228982	dedup.filtered.bam.atac_peak_143	13	.	2.31557	2.86354	1.32298
1	1249442	1250069	dedup.filtered.bam.atac_peak_144	14	.	2.40369	3.07217	1.47690
1	1258747	1259098	dedup.filtered.bam.atac_peak_145	21	.	2.69482	3.96244	2.16567
1	1284410	1285557	dedup.filtered.bam.atac_peak_149	17	.	2.46966	3.48518	1.79988
1	1298640	1299263	dedup.filtered.bam.atac_peak_151	11	.	2.16141	2.65835	1.15818
1	1332984	1333442	dedup.filtered.bam.atac_peak_154	11	.	2.26750	2.67052	1.14968
1	1341735	1342153	dedup.filtered.bam.atac_peak_155	225	.	6.02641	25.10159	22.57497
1	1411987	1413004	dedup.filtered.bam.atac_peak_160	31	.	2.92018	4.99191	3.11855
1	1427218	1427470	dedup.filtered.bam.atac_peak_162	13	.	2.35713	2.98220	1.39795
1	1456887	1457417	dedup.filtered.bam.atac_peak_166	13	.	2.32822	2.85566	1.30107
1	1472502	1473054	dedup.filtered.bam.atac_peak_167	22	.	2.72622	4.08346	2.27893
1	1485263	1486247	dedup.filtered.bam.atac_peak_168	17	.	2.54369	3.48305	1.78762
1	1496027	1496778	dedup.filtered.bam.atac_peak_169	11	.	2.19836	2.65794	1.14341
1	1553636	1553922	dedup.filtered.bam.atac_peak_172	24	.	2.99773	4.27608	2.42153
1	1562471	1563607	dedup.filtered.bam.atac_peak_173	14	.	2.42834	3.00296	1.42780
1	1569539	1569903	dedup.filtered.bam.atac_peak_174	14	.	2.47270	3.00746	1.40829
1	1585678	1586892	dedup.filtered.bam.atac_peak_176	11	.	2.23749	2.64419	1.17335
1	1598411	1598611	dedup.filtered.bam.atac_peak_177	18	.	2.77304	3.59501	1.87761
1	1610408	1610952	dedup.filtered.bam.atac_peak_178	14	.	2.53728	3.03231	1.45270
1	1624819	1626065	dedup.filtered.bam.atac_peak_179	27	.	2.99733	4.65031	2.78294
1	1634303	1636708	dedup.filtered.bam.atac_peak_181	46	.	2.89739	6.57642	4.62807
1	1638215	1638511	dedup.filtered.bam.atac_peak_182	33	.	2.73807	5.24356	3.31931
1	1645664	1649240	dedup.filtered.bam.atac_peak_183	47	.	3.29142	6.75664	4.70469
1	1658549	1659074	dedup.filtered.bam.atac_peak_184	27	.	3.04740	4.63254	2.78353
1	1659953	1660567	dedup.filtered.bam.atac_peak_185	21	.	2.73220	3.89027	2.11305
1	1661860	1662306	dedup.filtered.bam.atac_peak_186	20	.	2.59960	3.77393	2.02786
1	1680523	1680961	dedup.filtered.bam.atac_peak_189	22	.	2.95596	4.04860	2.24973
1	1690671	1691118	dedup.filtered.bam.atac_peak_190	31	.	3.04968	5.09857	3.14292
1	1710282	1710790	dedup.filtered.bam.atac_peak_192	14	.	2.37911	3.00268	1.42504
1	1726704	1727450	dedup.filtered.bam.atac_peak_194	18	.	2.53146	3.60210	1.89599
1	1759673	1761123	dedup.filtered.bam.atac_peak_196	19	.	2.76747	3.65232	1.92350
1	1789867	1790491	dedup.filtered.bam.atac_peak_200	15	.	2.53992	3.16575	1.52467
1	1812852	1813187	dedup.filtered.bam.atac_peak_201	12	.	2.45925	2.80881	1.24622
1	1822379	1823154	dedup.filtered.bam.atac_peak_202	11	.	2.36145	2.63985	1.16464
1	1836067	1836437	dedup.filtered.bam.atac_peak_204	17	.	2.49552	3.42927	1.74716
1	1841171	1841779	dedup.filtered.bam.atac_peak_205	507	.	8.62813	53.56972	50.73438
1	1882335	1885946	dedup.filtered.bam.atac_peak_206	13	.	2.08962	2.90500	1.34432
1	1894988	1895205	dedup.filtered.bam.atac_peak_207	18	.	2.78162	3.55146	1.82388
1	1964112	1964380	dedup.filtered.bam.atac_peak_209	19	.	2.85887	3.72393	1.95369
1	1965776	1967786	dedup.filtered.bam.atac_peak_210	25	.	2.98955	4.33980	2.53296
1	2002073	2002709	dedup.filtered.bam.atac_peak_215	840	.	9.82720	87.41524	84.02745
1	2009637	2009944	dedup.filtered.bam.atac_peak_216	21	.	2.95662	3.98732	2.19536
1	2030818	2031024	dedup.filtered.bam.atac_peak_217	24	.	3.13010	4.38736	2.49930
1	2038111	2041815	dedup.filtered.bam.atac_peak_218	19	.	2.58832	3.68345	1.95171
1	2049728	2049971	dedup.filtered.bam.atac_peak_220	54	.	4.26034	7.61152	5.44257
1	2060045	2060488	dedup.filtered.bam.atac_peak_221	56	.	4.31608	7.78121	5.60036
1	2073925	2074750	dedup.filtered.bam.atac_peak_222	11	.	2.36962	2.61586	1.10620
1	2092118	2092427	dedup.filtered.bam.atac_peak_224	25	.	3.16205	4.47966	2.58557
1	2118442	2118744	dedup.filtered.bam.atac_peak_227	25	.	3.14555	4.45250	2.57287
1	2134171	2134964	dedup.filtered.bam.atac_peak_229	23	.	2.96207	4.10626	2.32439
1	2143280	2143614	dedup.filtered.bam.atac_peak_230	20	.	2.70375	3.81288	2.04667
1	2153290	2154391	dedup.filtered.bam.atac_peak_232	12	.	2.42221	2.78837	1.26944
1	2155523	2155826	dedup.filtered.bam.atac_peak_233	28	.	3.21926	4.82332	2.89807
1	2159973	2160173	dedup.filtered.bam.atac_peak_234	16	.	2.54939	3.28880	1.64950
1	2171008	2171259	dedup.filtered.bam.atac_peak_235	16	.	2.62815	3.25695	1.61817
1	2176303	2177120	dedup.filtered.bam.atac_peak_236	12	.	2.36990	2.83794	1.29857
1	2200063	2201187	dedup.filtered.bam.atac_peak_240	16	.	2.32960	3.23869	1.60637
1	2213101	2213374	dedup.filtered.bam.atac_peak_241	15	.	2.32943	3.10109	1.51504
1	2238833	2239038	dedup.filtered.bam.atac_peak_243	18	.	2.47340	3.54153	1.84792
1	2289976	2290913	dedup.filtered.bam.atac_peak_245	21	.	2.36401	3.86972	2.10534
1	2292182	2293295	dedup.filtered.bam.atac_peak_246	13	.	2.14263	2.85957	1.31635
1	2325860	2326340	dedup.filtered.bam.atac_peak_251	14	.	2.17928	3.02969	1.42992
1	2371254	2371487	dedup.filtered.bam.atac_peak_254	24	.	2.73379	4.25618	2.41152
1	2384535	2385284	dedup.filtered.bam.atac_peak_255	23	.	2.71778	4.17389	2.36366
1	2388941	2390437	dedup.filtered.bam.atac_peak_256	12	.	2.14502	2.75166	1.23944
1	2409709	2409910	dedup.filtered.bam.atac_peak_258	22	.	2.61222	4.04929	2.24207
1	2478903	2479362	dedup.filtered.bam.atac_peak_261	15	.	2.37724	3.23529	1.57969
1	2481952	2482498	dedup.filtered.bam.atac_peak_262	20	.	2.49398	3.85734	2.09112
1	2530558	2532433	dedup.filtered.bam.atac_peak_268	20	.	2.54522	3.75238	2.00169
1	2560371	2561100	dedup.filtered.bam.atac_peak_269	12	.	2.31346	2.75442	1.21783
1	2567180	2568805	dedup.filtered.bam.atac_peak_270	12	.	2.32096	2.82148	1.27780
1	2576533	2577455	dedup.filtered.bam.atac_peak_271	20	.	2.62609	3.77464	2.02571
1	2591122	2591864	dedup.filtered.bam.atac_peak_274	14	.	2.28283	3.00282	1.40129
1	2598313	2598970	dedup.filtered.bam.atac_peak_275	16	.	2.41218	3.26817	1.61776
1	2604661	2605022	dedup.filtered.bam.atac_peak_276	17	.	2.59559	3.46720	1.77420
1	2642391	2643410	dedup.filtered.bam.atac_peak_279	19	.	2.44311	3.68115	1.97581
1	2664843	2665354	dedup.filtered.bam.atac_peak_282	12	.	2.33994	2.82883	1.26920
1	2673156	2673889	dedup.filtered.bam.atac_peak_283	11	.	2.23044	2.71319	1.18410
1	2692695	2692925	dedup.filtered.bam.atac_peak_284	29	.	2.87508	4.86764	2.93665
1	2699820	2700629	dedup.filtered.bam.atac_peak_285	11	.	2.22305	2.69862	1.18821
1	2718096	2718971	dedup.filtered.bam.atac_peak_287	12	.	2.26739	2.82519	1.26389
1	2732854	2733564	dedup.filtered.bam.atac_peak_289	21	.	2.60829	3.97342	2.17612
1	2747103	2748274	dedup.filtered.bam.atac_peak_291	39	.	3.10296	5.97190	3.99365
1	2780333	2781097	dedup.filtered.bam.atac_peak_294	12	.	2.23376	2.83631	1.29834
1	2788023	2788474	dedup.filtered.bam.atac_peak_295	12	.	2.23493	2.86596	1.29823
1	2790910	2791971	dedup.filtered.bam.atac_peak_296	11	.	2.19519	2.68410	1.18779
1	2823667	2823905	dedup.filtered.bam.atac_peak_299	12	.	2.40579	2.77186	1.25058
1	2841169	2843711	dedup.filtered.bam.atac_peak_300	52	.	3.59385	7.30739	5.24585
1	2859573	2860678	dedup.filtered.bam.atac_peak_301	25	.	3.06562	4.36280	2.52601
1	2873400	2874346	dedup.filtered.bam.atac_peak_303	13	.	2.21022	2.89085	1.34306
1	2877958	2879123	dedup.filtered.bam.atac_peak_304	12	.	2.30510	2.83618	1.29839
1	2903379	2903698	dedup.filtered.bam.atac_peak_305	14	.	2.39088	3.09193	1.47691
1	2932313	2933234	dedup.filtered.bam.atac_peak_308	13	.	2.33591	2.93259	1.36259
1	2949637	2950895	dedup.filtered.bam.atac_peak_310	14	.	2.48306	3.02854	1.42758
1	2963303	2964305	dedup.filtered.bam.atac_peak_312	14	.	2.46813	3.02222	1.44039
1	2975873	2977187	dedup.filtered.bam.atac_peak_314	16	.	2.56778	3.29875	1.66478
1	2986838	2987376	dedup.filtered.bam.atac_peak_315	10	.	2.17220	2.49552	1.06726
1	3000687	3001204	dedup.filtered.bam.atac_peak_317	10	.	2.24745	2.52336	1.08841
1	3048573	3050137	dedup.filtered.bam.atac_peak_322	31	.	2.76491	5.10010	3.17812
1	3108610	3109748	dedup.filtered.bam.atac_peak_325	21	.	2.47945	3.92933	2.15709
1	3113431	3113829	dedup.filtered.bam.atac_peak_326	17	.	2.37401	3.38620	1.71051
1	3124595	3125992	dedup.filtered.bam.atac_peak_327	19	.	2.37786	3.69471	1.96565
1	3195165	3195718	dedup.filtered.bam.atac_peak_332	254	.	7.91530	28.03945	25.40141
1	3231705	3231993	dedup.filtered.bam.atac_peak_335	49	.	3.70052	7.07247	4.97460
1	3233670	3234010	dedup.filtered.bam.atac_peak_336	147	.	6.14351	17.16976	14.73151
1	3240282	3240649	dedup.filtered.bam.atac_peak_337	258	.	6.42990	28.49269	25.88033
1	3260298	3261367	dedup.filtered.bam.atac_peak_338	19	.	2.43817	3.64946	1.93826
1	3274091	3274353	dedup.filtered.bam.atac_peak_340	18	.	2.69995	3.56288	1.84274
1	3311345	3315563	dedup.filtered.bam.atac_peak_342	34	.	2.63703	5.34236	3.42894
1	3320299	3320633	dedup.filtered.bam.atac_peak_343	72	.	4.44642	9.49487	7.28014
1	3339257	3339906	dedup.filtered.bam.atac_peak_344	15	.	2.57137	3.12631	1.51509
1	3353013	3354336	dedup.filtered.bam.atac_peak_346	12	.	2.45694	2.80555	1.24784
1	3406607	3407227	dedup.filtered.bam.atac_peak_353	17	.	2.58769	3.47484	1.77024
1	3414835	3415465	dedup.filtered.bam.atac_peak_354	79	.	4.32955	10.17645	7.92081
1	3420419	3422453	dedup.filtered.bam.atac_peak_355	30	.	2.90501	4.83651	3.01703
1	3427738	3428457	dedup.filtered.bam.atac_peak_356	14	.	2.47653	3.01487	1.41991
1	3432417	3434104	dedup.filtered.bam.atac_peak_357	19	.	2.67232	3.69016	1.94197
1	3445651	3446185	dedup.filtered.bam.atac_peak_358	14	.	2.28705	3.08796	1.48640
1	3458408	3458794	dedup.filtered.bam.atac_peak_359	59	.	4.16727	8.14879	5.96372
1	3493594	3493897	dedup.filtered.bam.atac_peak_362	26	.	3.11001	4.49247	2.64772
1	3498398	3498712	dedup.filtered.bam.atac_peak_363	33	.	3.44450	5.32755	3.38368
1	3515846	3516877	dedup.filtered.bam.atac_peak_364	312	.	6.57365	33.71874	31.21709
1	3523891	3524127	dedup.filtered.bam.atac_peak_366	90	.	5.43764	11.42609	9.08175
1	3553101	3553439	dedup.filtered.bam.atac_peak_371	81	.	4.04001	10.45973	8.19943
1	3560302	3562398	dedup.filtered.bam.atac_peak_372	256	.	5.65618	28.20641	25.66680
1	3580918	3581986	dedup.filtered.bam.atac_peak_374	339	.	5.68579	36.47885	33.93421
1	3596040	3596418	dedup.filtered.bam.atac_peak_375	331	.	8.72866	35.89393	33.15497
1	3607092	3608746	dedup.filtered.bam.atac_peak_376	17	.	2.57744	3.34703	1.70884
1	3623025	3623244	dedup.filtered.bam.atac_peak_378	25	.	2.95720	4.49064	2.59898
1	3625853	3626176	dedup.filtered.bam.atac_peak_379	57	.	3.99559	7.90741	5.75173
1	3662509	3663218	dedup.filtered.bam.atac_peak_383	75	.	4.06718	9.70926	7.51068
1	3679967	3681010	dedup.filtered.bam.atac_peak_385	12	.	2.28984	2.75215	1.22824
1	3699654	3700014	dedup.filtered.bam.atac_peak_388	27	.	2.90445	4.60602	2.72279
1	3710084	3710981	dedup.filtered.bam.atac_peak_389	22	.	2.80310	4.02910	2.22954
1	3717235	3719184	dedup.filtered.bam.atac_peak_390	34	.	3.09466	5.35159	3.46609
1	3730165	3730922	dedup.filtered.bam.atac_peak_391	11	.	2.37398	2.70324	1.19858
1	3754469	3755579	dedup.filtered.bam.atac_peak_393	25	.	3.08813	4.34943	2.52357
1	3797788	3798405	dedup.filtered.bam.atac_peak_397	23	.	2.95854	4.16643	2.33695
1	3824252	3824542	dedup.filtered.bam.atac_peak_400	16	.	2.62685	3.25477	1.61015
1	3837681	3837881	dedup.filtered.bam.atac_peak_401	12	.	2.40718	2.75427	1.24241
1	3841927	3842661	dedup.filtered.bam.atac_peak_402	13	.	2.46823	2.91652	1.34597
1	3871992	3873426	dedup.filtered.bam.atac_peak_404	18	.	2.63911	3.53966	1.83099
1	3881295	3882196	dedup.filtered.bam.atac_peak_405	13	.	2.09187	2.83949	1.30012
1	3883572	3884116	dedup.filtered.bam.atac_peak_406	31	.	2.69315	5.00616	3.10125
1	3889218	3889541	dedup.filtered.bam.atac_peak_407	13	.	2.41534	2.88275	1.32077
1	3894173	3894530	dedup.filtered.bam.atac_peak_408	24	.	3.00330	4.27985	2.43373
1	3895350	3895550	dedup.filtered.bam.atac_peak_409	14	.	2.50984	2.97211	1.41474
1	3921067	3921594	dedup.filtered.bam.atac_peak_411	13	.	2.41226	2.88791	1.33486
1	3942433	3942888	dedup.filtered.bam.atac_peak_412	13	.	2.44240	2.93086	1.34409
1	3971706	3971906	dedup.filtered.bam.atac_peak_414	19	.	2.64508	3.72627	1.97912
1	3994466	3996047	dedup.filtered.bam.atac_peak_417	15	.	2.50275	3.12144	1.51092
1	4006006	4006693	dedup.filtered.bam.atac_peak_418	13	.	2.37156	2.92589	1.33752
1	4019119	4019858	dedup.filtered.bam.atac_peak_419	16	.	2.39571	3.25476	1.60631
1	4035756	4037702	dedup.filtered.bam.atac_peak_420	16	.	2.32853	3.23708	1.60971
1	4050253	4051758	dedup.filtered.bam.atac_peak_421	25	.	3.10634	4.41576	2.58877
1	4052716	4052932	dedup.filtered.bam.atac_peak_422	46	.	3.96887	6.72613	4.61506
1	4058041	4058277	dedup.filtered.bam.atac_peak_423	36	.	3.56113	5.64219	3.66760
1	4076762	4078759	dedup.filtered.bam.atac_peak_424	102	.	4.29952	12.49804	10.27780
1	4079914	4081877	dedup.filtered.bam.atac_peak_425	26	.	2.55106	4.44838	2.60192
1	4082961	4083652	dedup.filtered.bam.atac_peak_426	28	.	2.92838	4.70303	2.81241
1	4089266	4089515	dedup.filtered.bam.atac_peak_427	28	.	3.28215	4.80374	2.87357
1	4092067	4092544	dedup.filtered.bam.atac_peak_428	62	.	4.38962	8.35388	6.26696
1	4094500	4095211	dedup.filtered.bam.atac_peak_429	29	.	3.33207	4.93639	2.99100
1	4105199	4105417	dedup.filtered.bam.atac_peak_430	48	.	4.06048	7.00063	4.87277
1	4107221	4108422	dedup.filtered.bam.atac_peak_431	31	.	3.32146	5.06560	3.14690
1	4113083	4113333	dedup.filtered.bam.atac_peak_432	11	.	2.21544	2.61184	1.13910
1	4119139	4120708	dedup.filtered.bam.atac_peak_433	29	.	2.79143	4.89680	2.97481
1	4125322	4125522	dedup.filtered.bam.atac_peak_434	22	.	2.60018	4.02277	2.22829
1	4135350	4136104	dedup.filtered.bam.atac_peak_436	23	.	2.60341	4.17992	2.35654
1	4137615	4138395	dedup.filtered.bam.atac_peak_437	42	.	3.21213	6.24535	4.20855
1	4148640	4150134	dedup.filtered.bam.atac_peak_439	15	.	2.30831	3.13381	1.52571
1	4165026	4165231	dedup.filtered.bam.atac_peak_440	15	.	2.48613	3.24037	1.59562
1	4169754	4170291	dedup.filtered.bam.atac_peak_441	14	.	2.39505	3.12153	1.49903
1	4199404	4201202	dedup.filtered.bam.atac_peak_445	26	.	2.81509	4.47434	2.62949
1	4215084	4215972	dedup.filtered.bam.atac_peak_446	24	.	3.07836	4.28608	2.43451
1	4230062	4231053	dedup.filtered.bam.atac_peak_447	18	.	2.76902	3.59902	1.88813
1	4247695	4248789	dedup.filtered.bam.atac_peak_448	227	.	6.13551	25.00128	22.72234
1	4257342	4258365	dedup.filtered.bam.atac_peak_449	94	.	3.89732	11.63411	9.47990
1	4280321	4280770	dedup.filtered.bam.atac_peak_450	32	.	3.45739	5.25926	3.26742
1	4300757	4301199	dedup.filtered.bam.atac_peak_453	16	.	2.62270	3.25061	1.61030
1	4331036	4331237	dedup.filtered.bam.atac_peak_456	20	.	2.79898	3.81436	2.04110
1	4337792	4338460	dedup.filtered.bam.atac_peak_457	13	.	2.50358	2.91847	1.34537
1	4364978	4365842	dedup.filtered.bam.atac_peak_459	25	.	3.08628	4.34174	2.50652
1	4376806	4377327	dedup.filtered.bam.atac_peak_460	30	.	3.11506	4.94799	3.02564
1	4385594	4386743	dedup.filtered.bam.atac_peak_461	19	.	2.72306	3.70170	1.98482
1	4399859	4402599	dedup.filtered.bam.atac_peak_462	361	.	5.53534	38.81818	36.19044
1	4413075	4413354	dedup.filtered.bam.atac_peak_463	36	.	3.16372	5.60946	3.61443
1	4481532	4482475	dedup.filtered.bam.atac_peak_465	14	.	2.53138	3.08048	1.46347
1	4504637	4505228	dedup.filtered.bam.atac_peak_467	13	.	2.49712	2.91511	1.36479
1	4535228	4536734	dedup.filtered.bam.atac_peak_469	15	.	2.51781	3.12301	1.50057
1	4550250	4551093	dedup.filtered.bam.atac_peak_471	32	.	3.21251	5.14912	3.23876
1	4559730	4560958	dedup.filtered.bam.atac_peak_473	49	.	3.75353	6.97373	4.96516
1	4581969	4582299	dedup.filtered.bam.atac_peak_475	32	.	3.40284	5.16811	3.22094
1	4587419	4588507	dedup.filtered.bam.atac_peak_476	18	.	2.67384	3.54825	1.84965
1	4593114	4593511	dedup.filtered.bam.atac_peak_478	43	.	3.61972	6.38026	4.36057
1	4600129	4601780	dedup.filtered.bam.atac_peak_479	14	.	2.48681	3.04770	1.44788
1	4617118	4617561	dedup.filtered.bam.atac_peak_480	19	.	2.52905	3.66031	1.93858
1	4620962	4621374	dedup.filtered.bam.atac_peak_481	29	.	2.87909	4.85405	2.94316
1	4627685	4628484	dedup.filtered.bam.atac_peak_482	38	.	3.24374	5.77864	3.87589
1	4636529	4637696	dedup.filtered.bam.atac_peak_483	13	.	2.50684	2.91392	1.32458
1	4645379	4646132	dedup.filtered.bam.atac_peak_484	23	.	2.97117	4.13634	2.33049
1	4660348	4660802	dedup.filtered.bam.atac_peak_485	21	.	2.96900	4.00022	2.18599
1	4743586	4744420	dedup.filtered.bam.atac_peak_487	14	.	2.59314	3.10487	1.46720
1	4750984	4751641	dedup.filtered.bam.atac_peak_488	14	.	2.56750	3.04570	1.42116
1	4790302	4791262	dedup.filtered.bam.atac_peak_489	19	.	2.85391	3.72651	1.96632
1	4823775	4824824	dedup.filtered.bam.atac_peak_491	25	.	3.11100	4.38035	2.52221
1	4876525	4877580	dedup.filtered.bam.atac_peak_493	15	.	2.65047	3.23506	1.56701
1	4921150	4921441	dedup.filtered.bam.atac_peak_495	16	.	2.68234	3.30963	1.62581
1	4969975	4970500	dedup.filtered.bam.atac_peak_497	17	.	2.75340	3.49076	1.77954
1	4994290	4994648	dedup.filtered.bam.atac_peak_498	24	.	3.07413	4.29109	2.44903
1	5127881	5129163	dedup.filtered.bam.atac_peak_501	15	.	2.62422	3.18449	1.53517
1	5184349	5185355	dedup.filtered.bam.atac_peak_504	16	.	2.71099	3.38309	1.68861
1	5278732	5279267	dedup.filtered.bam.atac_peak_509	16	.	2.67195	3.30501	1.63688
1	5299911	5300848	dedup.filtered.bam.atac_peak_510	21	.	2.91122	3.88937	2.11686
1	5413556	5414087	dedup.filtered.bam.atac_peak_513	13	.	2.51687	2.93726	1.34290
1	5460151	5460611	dedup.filtered.bam.atac_peak_514	11	.	2.41513	2.71382	1.17729
1	5468656	5469643	dedup.filtered.bam.atac_peak_515	12	.	2.47995	2.85335	1.27854
1	5492402	5493309	dedup.filtered.bam.atac_peak_516	22	.	3.00150	4.08828	2.26668
1	5606904	5607188	dedup.filtered.bam.atac_peak_522	15	.	2.50797	3.13670	1.53214
1	5608648	5608862	dedup.filtered.bam.atac_peak_523	22	.	2.96179	4.04076	2.25643
1	5632493	5633233	dedup.filtered.bam.atac_peak_524	18	.	2.78629	3.55890	1.82690
1	5684372	5685024	dedup.filtered.bam.atac_peak_527	13	.	2.52611	2.95456	1.35343
1	5702844	5703839	dedup.filtered.bam.atac_peak_529	17	.	2.72749	3.41880	1.71455
1	5706212	5706447	dedup.filtered.bam.atac_peak_530	17	.	2.75578	3.49454	1.78159
1	5739093	5740414	dedup.filtered.bam.atac_peak_531	62	.	3.97533	8.40274	6.27629
1	5745336	5746071	dedup.filtered.bam.atac_peak_532	17	.	2.74645	3.48007	1.77585
1	5764319	5765095	dedup.filtered.bam.atac_peak_533	16	.	2.66289	3.27939	1.61609
1	5769788	5770554	dedup.filtered.bam.atac_peak_534	31	.	3.22789	5.05029	3.12464
1	5776638	5778835	dedup.filtered.bam.atac_peak_535	19	.	2.55298	3.72490	1.99709
1	5783561	5783829	dedup.filtered.bam.atac_peak_536	22	.	2.87024	4.02588	2.22821
1	5811197	5811417	dedup.filtered.bam.atac_peak_538	25	.	3.13915	4.41172	2.52086
1	5813206	5813406	dedup.filtered.bam.atac_peak_539	12	.	2.48885	2.87521	1.29652
1	5822691	5823146	dedup.filtered.bam.atac_peak_540	20	.	2.83533	3.75124	2.03328
1	5829961	5830319	dedup.filtered.bam.atac_peak_541	17	.	2.68186	3.41583	1.71994
1	5849714	5850687	dedup.filtered.bam.atac_peak_543	15	.	2.50828	3.17464	1.54223
1	5861237	5863179	dedup.filtered.bam.atac_peak_545	15	.	2.48900	3.19221	1.57574
1	5888217	5888869	dedup.filtered.bam.atac_peak_547	13	.	2.48472	2.95548	1.38529
1	5898703	5899043	dedup.filtered.bam.atac_peak_548	19	.	2.83271	3.67281	1.92100
1	5907592	5908106	dedup.filtered.bam.atac_peak_549	14	.	2.59112	3.11988	1.49372
1	5937060	5937601	dedup.filtered.bam.atac_peak_552	18	.	2.71532	3.51155	1.80308
1	5950521	5951568	dedup.filtered.bam.atac_peak_553	13	.	2.51365	2.93243	1.34102
1	5963472	5964407	dedup.filtered.bam.atac_peak_554	13	.	2.53620	2.97987	1.37478
1	5994041	5994622	dedup.filtered.bam.atac_peak_556	10	.	2.20934	2.45709	1.03746
1	5999959	6000549	dedup.filtered.bam.atac_peak_557	13	.	2.34350	2.91318	1.35590
1	6002697	6002913	dedup.filtered.bam.atac_peak_558	16	.	2.54615	3.26508	1.61908
1	6015619	6017437	dedup.filtered.bam.atac_peak_559	14	.	2.39060	3.06956	1.45895
1	6070114	6071524	dedup.filtered.bam.atac_peak_560	18	.	2.72091	3.50119	1.80558
1	6073254	6073504	dedup.filtered.bam.atac_peak_561	31	.	3.29305	5.05584	3.11447
1	6093008	6095396	dedup.filtered.bam.atac_peak_564	23	.	2.86678	4.11336	2.35055
1	6100422	6100709	dedup.filtered.bam.atac_peak_565	45	.	3.82195	6.62159	4.53566
1	6106313	6107271	dedup.filtered.bam.atac_peak_567	20	.	2.85066	3.82451	2.09734
1	6112527	6113968	dedup.filtered.bam.atac_peak_568	17	.	2.68254	3.44366	1.74782
1	6115221	6115557	dedup.filtered.bam.atac_peak_569	15	.	2.59431	3.14325	1.53716
1	6126614	6127541	dedup.filtered.bam.atac_peak_570	28	.	3.08532	4.69956	2.84574
1	6130036	6130332	dedup.filtered.bam.atac_peak_571	68	.	4.36536	9.12276	6.88648
1	6142275	6144020	dedup.filtered.bam.atac_peak_572	107	.	4.21188	13.09105	10.75842
1	6150257	6150655	dedup.filtered.bam.atac_peak_573	14	.	2.57521	3.07023	1.44518
1	6157915	6158135	dedup.filtered.bam.atac_peak_574	22	.	2.70814	4.09252	2.27616
1	6159223	6159482	dedup.filtered.bam.atac_peak_575	40	.	2.96424	6.07163	4.03490
1	6163427	6164475	dedup.filtered.bam.atac_peak_576	66	.	3.53929	8.82810	6.69917
1	6177822	6179094	dedup.filtered.bam.atac_peak_578	15	.	2.63188	3.19817	1.54272
1	6185884	6186780	dedup.filtered.bam.atac_peak_579	185	.	5.93555	20.92959	18.53592
1	6194437	6194747	dedup.filtered.bam.atac_peak_580	44	.	3.72445	6.53248	4.47470
1	6214468	6214869	dedup.filtered.bam.atac_peak_583	17	.	2.43163	3.43786	1.74286
1	6271122	6272272	dedup.filtered.bam.atac_peak_584	260	.	5.12246	28.67046	26.08277
1	6275877	6276184	dedup.filtered.bam.atac_peak_585	29	.	2.33531	4.89250	2.99585
1	6296141	6296350	dedup.filtered.bam.atac_peak_586	27	.	2.95519	4.59832	2.70457
1	6299336	6299903	dedup.filtered.bam.atac_peak_587	61	.	3.80903	8.22637	6.11476
1	6327276	6328492	dedup.filtered.bam.atac_peak_589	85	.	4.26000	10.65169	8.54558
1	6368849	6369797	dedup.filtered.bam.atac_peak_591	12	.	2.32418	2.80450	1.26599
1	6373002	6374546	dedup.filtered.bam.atac_peak_592	13	.	2.29067	2.93393	1.37131
1	6387908	6390535	dedup.filtered.bam.atac_peak_593	38	.	3.01051	5.77143	3.84430
1	6414675	6415832	dedup.filtered.bam.atac_peak_594	21	.	2.70749	3.92726	2.17717
1	6422108	6422743	dedup.filtered.bam.atac_peak_595	22	.	2.62075	4.07071	2.27332
1	6439821	6440465	dedup.filtered.bam.atac_peak_597	12	.	2.27160	2.72491	1.20265
1	6441584	6442005	dedup.filtered.bam.atac_peak_598	11	.	2.26553	2.66692	1.14675
1	6493068	6493457	dedup.filtered.bam.atac_peak_601	11	.	2.26145	2.69033	1.19630
1	6518496	6518706	dedup.filtered.bam.atac_peak_603	19	.	2.61193	3.64127	1.91639
1	6539228	6539959	dedup.filtered.bam.atac_peak_605	12	.	2.33032	2.83539	1.27891
1	6558973	6559797	dedup.filtered.bam.atac_peak_610	19	.	2.66387	3.60094	1.90571
1	6562066	6563166	dedup.filtered.bam.atac_peak_611	19	.	2.63579	3.70323	1.99187
1	6571034	6571249	dedup.filtered.bam.atac_peak_613	24	.	3.03711	4.27183	2.42476
1	6593641	6593894	dedup.filtered.bam.atac_peak_615	29	.	3.03884	4.83510	2.94141
1	6621220	6621608	dedup.filtered.bam.atac_peak_617	20	.	2.79833	3.80663	2.03241
1	6642182	6642519	dedup.filtered.bam.atac_peak_620	12	.	2.26909	2.85028	1.29523
1	6677086	6677548	dedup.filtered.bam.atac_peak_622	15	.	2.50715	3.19803	1.55569
1	6691151	6692323	dedup.filtered.bam.atac_peak_623	183	.	5.22494	20.80618	18.39031
1	6713850	6714631	dedup.filtered.bam.atac_peak_624	248	.	6.75300	27.29925	24.81525
1	6733257	6734495	dedup.filtered.bam.atac_peak_625	14	.	2.41308	3.02602	1.42066
1	6739291	6740327	dedup.filtered.bam.atac_peak_626	15	.	2.47143	3.20960	1.57424
1	6745405	6746040	dedup.filtered.bam.atac_peak_627	293	.	7.04696	31.89365	29.31535
1	6750782	6751887	dedup.filtered.bam.atac_peak_628	49	.	3.88574	7.02867	4.90116
1	6776386	6777485	dedup.filtered.bam.atac_peak_631	33	.	2.72846	5.25452	3.32921
1	6788170	6789468	dedup.filtered.bam.atac_peak_632	30	.	2.67233	4.89975	3.00923
1	6795052	6796449	dedup.filtered.bam.atac_peak_633	27	.	2.89312	4.56088	2.77385
1	6809652	6809856	dedup.filtered.bam.atac_peak_635	17	.	2.75294	3.46158	1.73600
1	6813628	6814127	dedup.filtered.bam.atac_peak_636	12	.	2.46491	2.82098	1.25505
1	6824986	6825186	dedup.filtered.bam.atac_peak_638	34	.	3.08238	5.47768	3.49854
1	6828870	6829449	dedup.filtered.bam.atac_peak_639	80	.	4.13318	10.32533	8.02750
1	6838470	6839384	dedup.filtered.bam.atac_peak_640	242	.	5.84226	26.51470	24.20778
1	6849838	6850259	dedup.filtered.bam.atac_peak_641	439	.	9.94955	46.80758	43.93644
1	6860280	6860523	dedup.filtered.bam.atac_peak_642	49	.	3.95013	7.05778	4.91763
1	6868054	6869668	dedup.filtered.bam.atac_peak_643	19	.	2.47380	3.66795	1.92395
1	6894963	6895184	dedup.filtered.bam.atac_peak_645	31	.	2.84134	5.15942	3.19600
1	6896468	6898517	dedup.filtered.bam.atac_peak_646	32	.	2.80722	5.18005	3.24173
1	6908744	6910121	dedup.filtered.bam.atac_peak_647	24	.	2.37678	4.23459	2.41627
1	6917122	6917458	dedup.filtered.bam.atac_peak_648	12	.	2.36104	2.77733	1.26491
1	6927508	6927760	dedup.filtered.bam.atac_peak_649	24	.	3.00777	4.27079	2.41504
1	6933814	6935225	dedup.filtered.bam.atac_peak_650	11	.	2.37934	2.64362	1.14203
1	6946759	6947227	dedup.filtered.bam.atac_peak_651	78	.	4.10333	10.07610	7.85204
1	6967601	6968219	dedup.filtered.bam.atac_peak_653	15	.	2.35166	3.23809	1.59356
1	7009393	7010855	dedup.filtered.bam.atac_peak_657	17	.	2.25595	3.41214	1.74322
1	7027795	7028521	dedup.filtered.bam.atac_peak_660	15	.	2.35854	3.12841	1.51598
1	7029938	7030228	dedup.filtered.bam.atac_peak_661	27	.	2.91237	4.67713	2.76841
1	7055264	7055781	dedup.filtered.bam.atac_peak_662	20	.	2.58946	3.82315	2.06275
1	7068785	7069160	dedup.filtered.bam.atac_peak_663	38	.	3.18144	5.87342	3.85902
1	7084048	7084466	dedup.filtered.bam.atac_peak_664	12	.	2.29981	2.78829	1.26886
1	7119628	7120101	dedup.filtered.bam.atac_peak_667	11	.	2.36674	2.72956	1.19733
1	7121411	7121686	dedup.filtered.bam.atac_peak_668	17	.	2.65281	3.38824	1.70222
1	7141491	7142433	dedup.filtered.bam.atac_peak_669	22	.	2.70025	4.04358	2.25866
1	7153367	7153603	dedup.filtered.bam.atac_peak_670	11	.	2.17074	2.59749	1.10631
1	7162036	7162368	dedup.filtered.bam.atac_peak_671	16	.	2.51551	3.31316	1.65047
1	7173157	7174275	dedup.filtered.bam.atac_peak_673	18	.	2.65612	3.59239	1.87830
1	7213754	7214586	dedup.filtered.bam.atac_peak_677	13	.	2.39558	2.95857	1.36517
1	7221244	7221803	dedup.filtered.bam.atac_peak_678	24	.	2.88393	4.29175	2.44576
1	7226392	7226897	dedup.filtered.bam.atac_peak_679	25	.	2.78222	4.40219	2.54194
1	7236088	7236561	dedup.filtered.bam.atac_peak_680	22	.	2.79116	4.08860	2.28522
1	7250476	7251231	dedup.filtered.bam.atac_peak_682	13	.	2.37264	2.95604	1.38859
1	7261050	7261365	dedup.filtered.bam.atac_peak_685	13	.	2.48287	2.95059	1.37224
1	7287949	7288228	dedup.filtered.bam.atac_peak_689	76	.	3.95102	9.94115	7.69339
1	7301448	7302425	dedup.filtered.bam.atac_peak_691	13	.	2.51967	2.94225	1.34785
1	7308755	7308994	dedup.filtered.bam.atac_peak_693	33	.	3.21073	5.36623	3.37337
1	7318516	7318726	dedup.filtered.bam.atac_peak_695	28	.	3.04335	4.77259	2.85714
1	7332044	7332422	dedup.filtered.bam.atac_peak_696	33	.	2.99061	5.22168	3.30717
1	7333706	7334122	dedup.filtered.bam.atac_peak_697	15	.	2.35401	3.25185	1.59898
1	7335753	7336928	dedup.filtered.bam.atac_peak_698	23	.	2.59283	4.15231	2.31894
1	7338149	7338807	dedup.filtered.bam.atac_peak_699	25	.	2.66119	4.37892	2.54962
1	7351583	7353515	dedup.filtered.bam.atac_peak_701	25	.	2.68375	4.38503	2.56893
1	7394856	7395596	dedup.filtered.bam.atac_peak_704	22	.	2.64996	4.10271	2.28213
1	7413740	7414658	dedup.filtered.bam.atac_peak_705	20	.	2.82674	3.85564	2.07899
1	7426567	7427781	dedup.filtered.bam.atac_peak_706	45	.	3.51414	6.53690	4.55794
1	7436674	7437224	dedup.filtered.bam.atac_peak_707	177	.	5.66506	20.20081	17.77560
1	7449063	7450009	dedup.filtered.bam.atac_peak_708	86	.	4.49308	10.91803	8.64155
1	7469614	7470471	dedup.filtered.bam.atac_peak_709	243	.	6.60454	26.88119	24.35638
1	7479735	7480461	dedup.filtered.bam.atac_peak_710	18	.	2.51692	3.55787	1.84585
1	7484767	7485102	dedup.filtered.bam.atac_peak_711	30	.	2.73918	4.96769	3.03114
1	7489765	7491081	dedup.filtered.bam.atac_peak_712	23	.	2.46077	4.11455	2.30752
1	7495343	7497549	dedup.filtered.bam.atac_peak_713	24	.	2.58308	4.18007	2.41273
1	7522438	7523243	dedup.filtered.bam.atac_peak_714	153	.	4.71774	17.79473	15.30099
1	7524080	7524299	dedup.filtered.bam.atac_peak_715	34	.	2.63978	5.38638	3.41639
1	7542436	7542700	dedup.filtered.bam.atac_peak_717	13	.	2.42748	2.91249	1.34553
1	7556492	7557757	dedup.filtered.bam.atac_peak_719	28	.	2.87295	4.69372	2.81330
1	7567871	7568929	dedup.filtered.bam.atac_peak_720	25	.	2.90132	4.34507	2.51710
1	7606651	7607080	dedup.filtered.bam.atac_peak_722	15	.	2.49511	3.10753	1.50892
1	7633416	7633928	dedup.filtered.bam.atac_peak_724	42	.	3.55411	6.28960	4.21609
1	7659713	7661074	dedup.filtered.bam.atac_peak_727	30	.	3.04328	4.92609	3.01231
1	7666100	7667600	dedup.filtered.bam.atac_peak_728	11	.	2.34073	2.56865	1.10563
1	7691032	7691890	dedup.filtered.bam.atac_peak_730	11	.	2.34980	2.70038	1.17421
1	7709444	7710017	dedup.filtered.bam.atac_peak_732	14	.	2.50790	3.09940	1.48100
1	7719982	7720999	dedup.filtered.bam.atac_peak_733	25	.	2.92418	4.40737	2.57595
1	7732988	7733331	dedup.filtered.bam.atac_peak_734	17	.	2.59586	3.43225	1.74547
1	7762238	7763551	dedup.filtered.bam.atac_peak_735	17	.	2.63081	3.46762	1.78327
1	7800173	7801687	dedup.filtered.bam.atac_peak_736	17	.	2.75657	3.48844	1.77080
1	7864142	7865487	dedup.filtered.bam.atac_peak_740	14	.	2.55657	3.02796	1.41281
1	7868156	7869095	dedup.filtered.bam.atac_peak_741	15	.	2.61476	3.16139	1.51610
1	7878198	7878419	dedup.filtered.bam.atac_peak_742	19	.	2.86880	3.76229	1.99525
1	7884755	7885246	dedup.filtered.bam.atac_peak_744	10	.	2.31336	2.52384	1.08154
1	7896419	7896969	dedup.filtered.bam.atac_peak_745	11	.	2.36962	2.61586	1.10620
1	7908254	7908919	dedup.filtered.bam.atac_peak_746	21	.	2.91890	3.88805	2.10133
1	7967215	7968701	dedup.filtered.bam.atac_peak_749	18	.	2.77647	3.55317	1.84131
1	8109472	8109842	dedup.filtered.bam.atac_peak_751	15	.	2.61596	3.15684	1.50715
1	8151031	8151527	dedup.filtered.bam.atac_peak_753	11	.	2.42523	2.73573	1.19332
1	8175588	8175788	dedup.filtered.bam.atac_peak_754	18	.	2.79747	3.57414	1.83101
1	8197884	8198085	dedup.filtered.bam.atac_peak_756	21	.	2.93243	3.91010	2.11129
1	8205192	8205439	dedup.filtered.bam.atac_peak_757	52	.	4.16150	7.40115	5.28953
1	8214303	8215003	dedup.filtered.bam.atac_peak_758	22	.	2.99111	4.06132	2.24123
1	8309684	8310952	dedup.filtered.bam.atac_peak_761	142	.	4.48045	16.55965	14.24844
1	8321418	8321840	dedup.filtered.bam.atac_peak_762	410	.	9.73127	43.85580	41.04814
1	8334374	8335409	dedup.filtered.bam.atac_peak_764	31	.	3.40759	5.12795	3.15312
1	8344500	8345391	dedup.filtered.bam.atac_peak_765	20	.	2.86039	3.83146	2.06640
1	8346223	8346683	dedup.filtered.bam.atac_peak_766	23	.	2.99734	4.15621	2.35447
1	8353846	8354249	dedup.filtered.bam.atac_peak_768	11	.	2.37489	2.62719	1.11442
1	8363819	8364282	dedup.filtered.bam.atac_peak_770	19	.	2.83331	3.67981	1.93075
1	8373496	8373891	dedup.filtered.bam.atac_peak_771	383	.	6.50548	41.15030	38.36024
1	8374818	8375286	dedup.filtered.bam.atac_peak_772	629	.	8.54652	66.07958	62.96683
1	8384915	8385939	dedup.filtered.bam.atac_peak_773	12	.	2.46282	2.81649	1.25180
1	8394883	8395966	dedup.filtered.bam.atac_peak_775	13	.	2.49834	2.90010	1.31805
1	8404820	8405212	dedup.filtered.bam.atac_peak_777	21	.	2.92801	3.91132	2.12119
1	8416187	8416408	dedup.filtered.bam.atac_peak_778	15	.	2.58002	3.15132	1.54305
1	8420415	8420675	dedup.filtered.bam.atac_peak_779	67	.	4.53821	9.00713	6.77567
1	8435981	8436461	dedup.filtered.bam.atac_peak_780	11	.	2.36962	2.61586	1.10620
1	8448403	8448812	dedup.filtered.bam.atac_peak_783	26	.	3.15521	4.54135	2.69389
1	8500815	8501448	dedup.filtered.bam.atac_peak_785	11	.	2.37231	2.62164	1.11039
1	8587837	8588173	dedup.filtered.bam.atac_peak_786	11	.	2.36962	2.61586	1.10620
1	8633703	8634527	dedup.filtered.bam.atac_peak_787	28	.	3.22894	4.69838	2.80533
1	8764324	8764656	dedup.filtered.bam.atac_peak_789	12	.	2.47435	2.84319	1.27264
1	8811250	8811750	dedup.filtered.bam.atac_peak_792	13	.	2.53702	2.98260	1.37732
1	8960460	8960668	dedup.filtered.bam.atac_peak_795	18	.	2.79621	3.57073	1.82808
1	9028130	9028903	dedup.filtered.bam.atac_peak_798	71	.	3.19530	9.28442	7.13214
1	9029894	9032957	dedup.filtered.bam.atac_peak_799	71	.	3.15776	9.34071	7.13242
1	9050960	9052475	dedup.filtered.bam.atac_peak_800	16	.	2.63939	3.36945	1.69212
1	9068046	9068341	dedup.filtered.bam.atac_peak_802	41	.	3.43298	6.14042	4.11174
1	9069461	9069819	dedup.filtered.bam.atac_peak_803	114	.	5.21513	13.74561	11.44744
1	9083941	9085865	dedup.filtered.bam.atac_peak_804	15	.	2.61594	3.22604	1.59708
1	9113428	9114631	dedup.filtered.bam.atac_peak_807	16	.	2.69490	3.33738	1.64654
1	9152727	9153350	dedup.filtered.bam.atac_peak_810	13	.	2.46631	2.89062	1.35822
1	9187867	9188110	dedup.filtered.bam.atac_peak_812	31	.	3.36536	5.04918	3.10408
1	9189020	9189767	dedup.filtered.bam.atac_peak_813	11	.	2.36962	2.61586	1.10620
1	9203352	9203600	dedup.filtered.bam.atac_peak_814	28	.	3.26991	4.76068	2.82921
1	9224733	9225238	dedup.filtered.bam.atac_peak_815	12	.	2.48481	2.86383	1.28615
1	9337098	9338068	dedup.filtered.bam.atac_peak_818	20	.	2.90886	3.85304	2.06495
1	9362484	9363247	dedup.filtered.bam.atac_peak_819	24	.	3.03772	4.23070	2.41944
1	9370664	9379441	dedup.filtered.bam.atac_peak_820	75	.	2.18976	9.74626	7.55511
1	9506568	9506771	dedup.filtered.bam.atac_peak_822	36	.	3.64068	5.72462	3.66290
1	9651613	9652363	dedup.filtered.bam.atac_peak_823	13	.	2.48490	3.01223	1.39995
1	9654198	9654486	dedup.filtered.bam.atac_peak_824	18	.	2.72661	3.57882	1.84466
1	9655967	9656244	dedup.filtered.bam.atac_peak_825	13	.	2.47738	2.96313	1.37350
1	9676693	9678596	dedup.filtered.bam.atac_peak_826	15	.	2.64474	3.22481	1.56122
1	9732496	9733987	dedup.filtered.bam.atac_peak_828	58	.	4.06510	7.84355	5.81448
1	9762947	9763971	dedup.filtered.bam.atac_peak_829	28	.	3.25134	4.72738	2.81042
1	9783636	9784325	dedup.filtered.bam.atac_peak_830	54	.	4.19713	7.57282	5.46919
1	9872755	9873251	dedup.filtered.bam.atac_peak_834	11	.	2.36962	2.61586	1.10620
1	9961652	9962079	dedup.filtered.bam.atac_peak_835	19	.	2.84728	3.70623	1.94698
1	9964282	9965184	dedup.filtered.bam.atac_peak_836	13	.	2.54943	3.00974	1.39736
1	10062718	10062993	dedup.filtered.bam.atac_peak_838	32	.	3.44337	5.24928	3.27565
1	10173450	10174222	dedup.filtered.bam.atac_peak_841	20	.	2.92026	3.86321	2.06035
1	10218433	10221599	dedup.filtered.bam.atac_peak_844	29	.	3.21644	4.75956	2.91700
1	10242584	10242889	dedup.filtered.bam.atac_peak_845	11	.	2.35796	2.59682	1.10620
1	10247312	10248270	dedup.filtered.bam.atac_peak_846	15	.	2.64555	3.23514	1.57599
1	10275666	10276202	dedup.filtered.bam.atac_peak_848	16	.	2.68404	3.31750	1.63480
1	10286153	10286439	dedup.filtered.bam.atac_peak_849	28	.	3.22315	4.71026	2.83150
1	10298939	10299477	dedup.filtered.bam.atac_peak_851	45	.	3.90973	6.63170	4.55730
1	10325039	10325363	dedup.filtered.bam.atac_peak_852	11	.	2.36962	2.61586	1.10620
1	10355094	10355420	dedup.filtered.bam.atac_peak_854	125	.	6.04271	15.00202	12.58221
1	10518273	10518631	dedup.filtered.bam.atac_peak_856	34	.	3.52456	5.48575	3.49572
1	10591732	10592037	dedup.filtered.bam.atac_peak_858	19	.	2.87117	3.74875	1.97022
1	10627575	10627938	dedup.filtered.bam.atac_peak_859	16	.	2.71817	3.39646	1.69649
1	10649349	10650995	dedup.filtered.bam.atac_peak_861	22	.	2.96568	4.01068	2.20794
1	10668757	10668967	dedup.filtered.bam.atac_peak_862	31	.	3.38392	5.07349	3.10985
1	10772978	10773860	dedup.filtered.bam.atac_peak_865	11	.	2.39380	2.66791	1.14397
1	10783484	10783715	dedup.filtered.bam.atac_peak_866	79	.	5.07434	10.23310	7.94729
1	10802434	10803584	dedup.filtered.bam.atac_peak_867	12	.	2.46836	2.83367	1.26844
1	10819367	10819567	dedup.filtered.bam.atac_peak_868	17	.	2.73479	3.42374	1.70953
1	10995452	10996355	dedup.filtered.bam.atac_peak_871	41	.	3.72514	6.14523	4.13727
1	11017415	11017735	dedup.filtered.bam.atac_peak_872	40	.	3.75931	6.13514	4.08464
1	11040281	11041486	dedup.filtered.bam.atac_peak_873	137	.	5.61249	16.11170	13.77969
1	11068537	11068760	dedup.filtered.bam.atac_peak_875	19	.	2.82321	3.65217	1.90580
1	11075464	11075680	dedup.filtered.bam.atac_peak_876	37	.	3.65195	5.78882	3.74005
1	11115884	11116525	dedup.filtered.bam.atac_peak_879	13	.	2.52205	2.94810	1.35051
1	11174347	11174633	dedup.filtered.bam.atac_peak_881	89	.	4.99324	11.25289	8.97222
1	11198813	11199324	dedup.filtered.bam.atac_peak_882	63	.	4.48229	8.52931	6.39306
1	11211416	11211845	dedup.filtered.bam.atac_peak_883	349	.	9.84111	37.65321	34.91737
1	11216753	11217047	dedup.filtered.bam.atac_peak_884	51	.	3.83502	7.29214	5.18729
1	11244670	11245089	dedup.filtered.bam.atac_peak_886	14	.	2.59933	3.11483	1.47181
1	11250515	11251892	dedup.filtered.bam.atac_peak_888	22	.	2.98956	4.06631	2.25145
1	11270805	11271291	dedup.filtered.bam.atac_peak_890	19	.	2.83167	3.66776	1.91500
1	11283661	11284119	dedup.filtered.bam.atac_peak_892	32	.	3.42049	5.23854	3.29389
1	11294118	11294669	dedup.filtered.bam.atac_peak_893	31	.	3.34953	5.08909	3.18779
1	11299479	11299711	dedup.filtered.bam.atac_peak_894	32	.	3.41257	5.20489	3.26014
1	11322898	11323782	dedup.filtered.bam.atac_peak_896	21	.	2.91504	3.91927	2.15611
1	11342749	11343877	dedup.filtered.bam.atac_peak_897	23	.	3.04944	4.21643	2.37786
1	11365151	11365794	dedup.filtered.bam.atac_peak_898	27	.	3.23285	4.64107	2.70967
1	11403391	11404344	dedup.filtered.bam.atac_peak_899	218	.	6.52957	24.42723	21.85510
1	11411948	11412575	dedup.filtered.bam.atac_peak_900	27	.	3.22176	4.63545	2.72081
1	11447779	11448658	dedup.filtered.bam.atac_peak_901	28	.	3.22157	4.70637	2.82616
1	11536991	11538362	dedup.filtered.bam.atac_peak_905	23	.	2.96231	4.07338	2.30944
1	11571860	11572338	dedup.filtered.bam.atac_peak_906	13	.	2.50861	2.91679	1.32594
1	11595505	11595718	dedup.filtered.bam.atac_peak_907	17	.	2.77876	3.52853	1.79362
1	11624225	11624434	dedup.filtered.bam.atac_peak_910	24	.	3.08265	4.27805	2.41431
1	11639746	11640629	dedup.filtered.bam.atac_peak_911	19	.	2.85503	3.71920	1.95320
1	11661227	11662138	dedup.filtered.bam.atac_peak_913	11	.	2.37367	2.62458	1.11253
1	11665760	11666052	dedup.filtered.bam.atac_peak_914	16	.	2.66418	3.28238	1.61542
1	11681914	11682385	dedup.filtered.bam.atac_peak_915	84	.	5.04305	10.58821	8.40201
1	11694736	11696819	dedup.filtered.bam.atac_peak_916	70	.	3.59640	9.12459	7.06041
1	11709469	11709977	dedup.filtered.bam.atac_peak_918	11	.	2.32840	2.59220	1.12676
1	11720474	11720674	dedup.filtered.bam.atac_peak_920	16	.	2.71717	3.38857	1.68618
1	11721826	11722130	dedup.filtered.bam.atac_peak_921	77	.	4.90640	9.91220	7.70880
1	11727682	11728549	dedup.filtered.bam.atac_peak_922	18	.	2.72826	3.49906	1.80942
1	11736359	11736606	dedup.filtered.bam.atac_peak_924	19	.	2.83313	3.67370	1.92142
1	11890636	11891038	dedup.filtered.bam.atac_peak_929	12	.	2.48870	2.87219	1.29222
1	11970654	11971030	dedup.filtered.bam.atac_peak_930	13	.	2.51567	2.93791	1.34588
1	12018481	12019217	dedup.filtered.bam.atac_peak_931	15	.	2.65609	3.24530	1.57295
1	12027219	12027491	dedup.filtered.bam.atac_peak_932	26	.	3.19023	4.57359	2.68046
1	12051613	12052133	dedup.filtered.bam.atac_peak_934	13	.	2.50165	2.94008	1.38838
1	12150457	12150950	dedup.filtered.bam.atac_peak_936	11	.	2.36962	2.61586	1.10620
1	12185261	12185483	dedup.filtered.bam.atac_peak_939	20	.	2.88197	3.78829	2.01245
1	12202190	12202682	dedup.filtered.bam.atac_peak_941	14	.	2.59336	3.10867	1.47257
1	12223980	12224486	dedup.filtered.bam.atac_peak_942	13	.	2.46586	2.93589	1.35479
1	12272000	12272248	dedup.filtered.bam.atac_peak_943	21	.	2.96761	4.00165	2.19039
1	12356667	12356901	dedup.filtered.bam.atac_peak_946	16	.	2.67558	3.31183	1.65134
1	12373149	12373949	dedup.filtered.bam.atac_peak_947	40	.	3.67403	6.01914	4.03169
1	12394764	12396144	dedup.filtered.bam.atac_peak_948	22	.	2.97216	4.02444	2.22368
1	12417449	12418259	dedup.filtered.bam.atac_peak_949	17	.	2.72802	3.42012	1.71565
1	12423692	12423925	dedup.filtered.bam.atac_peak_950	28	.	3.18140	4.70360	2.82950
1	12432365	12433552	dedup.filtered.bam.atac_peak_951	33	.	3.07902	5.20789	3.30570
1	12474164	12474859	dedup.filtered.bam.atac_peak_953	15	.	2.62463	3.18737	1.53870
1	12491578	12492387	dedup.filtered.bam.atac_peak_955	23	.	3.00630	4.15012	2.35542
1	12502109	12502347	dedup.filtered.bam.atac_peak_957	38	.	2.41993	5.83689	3.80980
1	12503395	12504745	dedup.filtered.bam.atac_peak_958	521	.	7.06250	54.91735	52.11476
1	12542660	12543461	dedup.filtered.bam.atac_peak_962	20	.	2.71416	3.82144	2.05355
1	12559018	12560752	dedup.filtered.bam.atac_peak_964	237	.	3.72518	26.11790	23.74643
1	12565944	12566220	dedup.filtered.bam.atac_peak_965	67	.	3.36416	8.93818	6.74785
1	12567305	12567797	dedup.filtered.bam.atac_peak_966	21	.	2.39033	3.90293	2.12297
1	12595197	12595419	dedup.filtered.bam.atac_peak_968	25	.	3.16305	4.47265	2.57282
1	12620453	12620770	dedup.filtered.bam.atac_peak_970	36	.	3.33763	5.58796	3.60774
1	12642008	12642952	dedup.filtered.bam.atac_peak_973	222	.	5.58248	24.72086	22.29065
1	12664094	12665017	dedup.filtered.bam.atac_peak_975	32	.	3.39226	5.14482	3.20100
1	12676389	12677153	dedup.filtered.bam.atac_peak_977	226	.	5.62362	25.11217	22.69751
1	12728526	12730857	dedup.filtered.bam.atac_peak_983	19	.	2.64426	3.69746	1.98579
1	12776714	12777279	dedup.filtered.bam.atac_peak_986	80	.	5.02152	10.31526	8.09164
1	12784313	12784869	dedup.filtered.bam.atac_peak_987	19	.	2.84745	3.69480	1.92883
1	12796434	12797726	dedup.filtered.bam.atac_peak_988	653	.	7.20843	68.56996	65.38094
1	12838691	12839558	dedup.filtered.bam.atac_peak_989	19	.	2.83866	3.68872	1.94927
1	12916480	12917567	dedup.filtered.bam.atac_peak_990	106	.	4.69648	12.95022	10.64838
1	12931215	12932158	dedup.filtered.bam.atac_peak_991	40	.	3.60741	5.94510	4.02342
1	12941401	12941696	dedup.filtered.bam.atac_peak_992	38	.	3.46678	5.86243	3.83883
1	12946120	12947163	dedup.filtered.bam.atac_peak_993	99	.	4.38578	12.19122	9.96039
1	12961782	12961992	dedup.filtered.bam.atac_peak_995	14	.	2.59943	3.11778	1.47607
1	12967073	12968529	dedup.filtered.bam.atac_peak_996	263	.	5.66982	28.86434	26.36261
1	12980922	12981155	dedup.filtered.bam.atac_peak_998	48	.	4.04655	6.97538	4.85753
1	12993632	12994921	dedup.filtered.bam.atac_peak_999	323	.	5.55432	34.92443	32.32412
1	12997036	12997308	dedup.filtered.bam.atac_peak_1000	102	.	3.50200	12.58306	10.23744
1	13027862	13028324	dedup.filtered.bam.atac_peak_1001	15	.	2.64738	3.23431	1.57117
1	13036324	13038955	dedup.filtered.bam.atac_peak_1002	146	.	3.82493	16.99474	14.64141
1	13052490	13053244	dedup.filtered.bam.atac_peak_1004	15	.	2.63291	3.19661	1.53856
1	13070245	13071070	dedup.filtered.bam.atac_peak_1005	15	.	2.62934	3.19052	1.53543
1	13082734	13083549	dedup.filtered.bam.atac_peak_1006	13	.	2.54128	2.99072	1.38239
1	13090207	13090872	dedup.filtered.bam.atac_peak_1007	19	.	2.85428	3.73172	1.97404
1	13107827	13108064	dedup.filtered.bam.atac_peak_1008	18	.	2.78960	3.57099	1.83964
1	13116956	13117494	dedup.filtered.bam.atac_peak_1010	15	.	2.64602	3.23549	1.57527
1	13119435	13119635	dedup.filtered.bam.atac_peak_1011	11	.	2.39016	2.66007	1.13829
1	13136486	13136686	dedup.filtered.bam.atac_peak_1014	14	.	2.56972	3.05227	1.42731
1	13141852	13142654	dedup.filtered.bam.atac_peak_1015	16	.	2.70120	3.35949	1.66936
1	13152468	13153108	dedup.filtered.bam.atac_peak_1016	18	.	2.73602	3.53133	1.85300
1	13228397	13228904	dedup.filtered.bam.atac_peak_1021	17	.	2.75237	3.50127	1.79810
1	13267484	13267821	dedup.filtered.bam.atac_peak_1024	14	.	2.57135	3.06195	1.43919
1	13280910	13281278	dedup.filtered.bam.atac_peak_1025	24	.	2.94854	4.28682	2.46782
1	13282427	13282918	dedup.filtered.bam.atac_peak_1026	11	.	2.26822	2.55941	1.10372
1	13307835	13308063	dedup.filtered.bam.atac_peak_1029	29	.	3.31655	4.91312	2.98133
1	13318576	13320312	dedup.filtered.bam.atac_peak_1030	16	.	2.34400	3.31586	1.65310
1	13327370	13328672	dedup.filtered.bam.atac_peak_1031	13	.	2.35321	2.92028	1.35398
1	13333804	13334598	dedup.filtered.bam.atac_peak_1032	15	.	2.36783	3.15294	1.53503
1	13339403	13340081	dedup.filtered.bam.atac_peak_1033	21	.	2.66604	3.87455	2.11831
1	13392894	13393494	dedup.filtered.bam.atac_peak_1035	40	.	3.74828	6.11255	4.05970
1	13402052	13402658	dedup.filtered.bam.atac_peak_1036	11	.	2.40945	2.70159	1.16841
1	13416268	13416823	dedup.filtered.bam.atac_peak_1037	248	.	7.56927	27.49737	24.89488
1	13432563	13433271	dedup.filtered.bam.atac_peak_1038	18	.	2.64952	3.61893	1.89104
1	13461055	13461564	dedup.filtered.bam.atac_peak_1039	13	.	2.49887	2.89784	1.31376
1	13472273	13472889	dedup.filtered.bam.atac_peak_1041	17	.	2.38986	3.46007	1.77200
1	13474271	13474739	dedup.filtered.bam.atac_peak_1042	15	.	2.33385	3.22446	1.59340
1	13484155	13484480	dedup.filtered.bam.atac_peak_1043	20	.	2.75711	3.83396	2.07999
1	13497319	13498145	dedup.filtered.bam.atac_peak_1044	19	.	2.57467	3.62889	1.90310
1	13516078	13517679	dedup.filtered.bam.atac_peak_1046	17	.	2.75223	3.49724	1.79410
1	13525055	13525902	dedup.filtered.bam.atac_peak_1047	14	.	2.37813	3.05317	1.44331
1	13527072	13527514	dedup.filtered.bam.atac_peak_1048	16	.	2.44940	3.27953	1.61033
1	13528503	13528983	dedup.filtered.bam.atac_peak_1049	19	.	2.57298	3.67665	1.94303
1	13552242	13552645	dedup.filtered.bam.atac_peak_1054	11	.	2.25508	2.65702	1.14393
1	13561050	13562013	dedup.filtered.bam.atac_peak_1056	34	.	3.19101	5.40704	3.49775
1	13572930	13573506	dedup.filtered.bam.atac_peak_1058	18	.	2.71556	3.62123	1.89282
1	13592523	13592742	dedup.filtered.bam.atac_peak_1061	29	.	3.33502	4.90433	2.93606
1	13613294	13614261	dedup.filtered.bam.atac_peak_1063	16	.	2.62475	3.25483	1.62993
1	13631757	13632489	dedup.filtered.bam.atac_peak_1064	21	.	2.77664	3.85858	2.11000
1	13648620	13649166	dedup.filtered.bam.atac_peak_1066	15	.	2.62215	3.17684	1.52696
1	13652336	13652536	dedup.filtered.bam.atac_peak_1067	17	.	2.60549	3.38555	1.71888
1	13665403	13665889	dedup.filtered.bam.atac_peak_1069	13	.	2.38449	2.88128	1.32364
1	13691271	13692321	dedup.filtered.bam.atac_peak_1072	18	.	2.66320	3.52771	1.83827
1	13700224	13700424	dedup.filtered.bam.atac_peak_1073	15	.	2.59896	3.16625	1.55166
1	13707823	13708120	dedup.filtered.bam.atac_peak_1074	20	.	2.87192	3.77624	2.01417
1	13712650	13713101	dedup.filtered.bam.atac_peak_1075	24	.	2.83136	4.30621	2.45666
1	13721048	13722151	dedup.filtered.bam.atac_peak_1076	34	.	3.03207	5.36731	3.44540
1	13741123	13741967	dedup.filtered.bam.atac_peak_1078	109	.	4.26283	13.26680	10.94746
1	13749157	13749394	dedup.filtered.bam.atac_peak_1079	38	.	3.19460	5.90910	3.84342
1	13750753	13751729	dedup.filtered.bam.atac_peak_1080	25	.	2.85877	4.38087	2.52928
1	13762348	13765039	dedup.filtered.bam.atac_peak_1082	261	.	3.26458	28.75530	26.15894
1	13776771	13777200	dedup.filtered.bam.atac_peak_1084	29	.	3.32026	4.91363	2.97606
1	13785945	13786177	dedup.filtered.bam.atac_peak_1085	48	.	4.04357	6.97139	4.85357
1	13807294	13807577	dedup.filtered.bam.atac_peak_1086	64	.	4.54201	8.60059	6.41170
1	13816021	13816550	dedup.filtered.bam.atac_peak_1087	13	.	2.37321	2.91494	1.33542
1	13821719	13823656	dedup.filtered.bam.atac_peak_1088	27	.	2.65549	4.58542	2.73926
1	13868358	13869331	dedup.filtered.bam.atac_peak_1091	22	.	2.97321	4.01681	2.20416
1	13871314	13871959	dedup.filtered.bam.atac_peak_1093	16	.	2.68211	3.32500	1.64992
1	13877099	13878023	dedup.filtered.bam.atac_peak_1094	12	.	2.46456	2.82328	1.25910
1	13896757	13897533	dedup.filtered.bam.atac_peak_1096	20	.	2.90313	3.84620	2.07160
1	13905932	13906706	dedup.filtered.bam.atac_peak_1098	32	.	3.39803	5.25116	3.28591
1	13909165	13909417	dedup.filtered.bam.atac_peak_1099	41	.	3.65394	6.19720	4.15148
1	13923518	13925379	dedup.filtered.bam.atac_peak_1100	15	.	2.47757	3.10783	1.50195
1	13935947	13936889	dedup.filtered.bam.atac_peak_1101	15	.	2.61671	3.15876	1.50876
1	13940332	13940581	dedup.filtered.bam.atac_peak_1102	14	.	2.57123	3.05498	1.42886
1	13949037	13949360	dedup.filtered.bam.atac_peak_1104	84	.	5.20598	10.74433	8.44740
1	13955205	13955428	dedup.filtered.bam.atac_peak_1105	51	.	3.51029	7.31063	5.18904
1	13956397	13957665	dedup.filtered.bam.atac_peak_1106	70	.	3.77927	9.12634	7.08728
1	13977296	13978633	dedup.filtered.bam.atac_peak_1108	173	.	4.77070	19.63179	17.35329
1	13999737	14000373	dedup.filtered.bam.atac_peak_1109	493	.	9.41405	52.24449	49.39785
1	14005327	14006694	dedup.filtered.bam.atac_peak_1110	24	.	2.97334	4.23804	2.41561
1	14012566	14013957	dedup.filtered.bam.atac_peak_1111	83	.	3.59655	10.54551	8.35036
1	14021894	14022219	dedup.filtered.bam.atac_peak_1112	69	.	3.94080	9.17068	6.96369
1	14024235	14024486	dedup.filtered.bam.atac_peak_1113	25	.	2.75705	4.31828	2.50450
1	14035627	14036890	dedup.filtered.bam.atac_peak_1114	33	.	3.39572	5.27160	3.37662
1	14052474	14052913	dedup.filtered.bam.atac_peak_1116	17	.	2.08115	3.39433	1.71516
1	14054237	14056165	dedup.filtered.bam.atac_peak_1117	122	.	3.67869	14.44293	12.23114
1	14064188	14065623	dedup.filtered.bam.atac_peak_1118	250	.	5.22799	27.45477	25.04961
1	14072340	14073792	dedup.filtered.bam.atac_peak_1119	14	.	2.56733	3.05211	1.43691
1	14103177	14104073	dedup.filtered.bam.atac_peak_1122	36	.	3.54076	5.61572	3.65501
1	14127880	14129394	dedup.filtered.bam.atac_peak_1123	155	.	4.52470	17.86881	15.50818
1	14157758	14158483	dedup.filtered.bam.atac_peak_1125	13	.	2.43279	2.88967	1.31169
1	14169478	14169742	dedup.filtered.bam.atac_peak_1127	17	.	2.69444	3.37028	1.70743
1	14175048	14176464	dedup.filtered.bam.atac_peak_1128	12	.	2.40598	2.78658	1.25557
1	14186027	14186383	dedup.filtered.bam.atac_peak_1129	98	.	4.58907	12.20355	9.89837
1	14198811	14200738	dedup.filtered.bam.atac_peak_1131	43	.	3.42880	6.31050	4.32613
1	14210508	14210887	dedup.filtered.bam.atac_peak_1132	56	.	3.56927	7.81115	5.68966
1	14212075	14212294	dedup.filtered.bam.atac_peak_1133	45	.	3.26307	6.72018	4.59829
1	14215667	14216548	dedup.filtered.bam.atac_peak_1134	26	.	2.75377	4.47329	2.65584
1	14243559	14243824	dedup.filtered.bam.atac_peak_1135	25	.	3.09918	4.36216	2.51733
1	14253194	14254450	dedup.filtered.bam.atac_peak_1137	343	.	5.16967	37.07797	34.38688
1	14261955	14262320	dedup.filtered.bam.atac_peak_1138	14	.	2.48119	3.08193	1.49203
1	14272211	14273456	dedup.filtered.bam.atac_peak_1139	15	.	2.34692	3.17278	1.56403
1	14276372	14276655	dedup.filtered.bam.atac_peak_1140	67	.	3.75799	8.92133	6.71096
1	14290577	14290832	dedup.filtered.bam.atac_peak_1141	14	.	2.40498	3.08873	1.49503
1	14296086	14298539	dedup.filtered.bam.atac_peak_1142	20	.	2.47263	3.79944	2.07736
1	14317068	14317387	dedup.filtered.bam.atac_peak_1144	11	.	2.12423	2.70958	1.18134
1	14321749	14322055	dedup.filtered.bam.atac_peak_1145	20	.	2.56579	3.84567	2.06488
1	14330251	14332095	dedup.filtered.bam.atac_peak_1147	18	.	2.45609	3.58052	1.87466
1	14360328	14364542	dedup.filtered.bam.atac_peak_1148	17	.	2.52356	3.42026	1.75954
1	14370323	14370988	dedup.filtered.bam.atac_peak_1149	14	.	2.48442	3.06666	1.47034
1	14381092	14382458	dedup.filtered.bam.atac_peak_1150	112	.	4.28118	13.54738	11.20348
1	14394493	14394796	dedup.filtered.bam.atac_peak_1152	20	.	2.77711	3.77931	2.02261
1	14399897	14400239	dedup.filtered.bam.atac_peak_1153	59	.	3.91614	8.18646	5.99847
1	14408237	14409794	dedup.filtered.bam.atac_peak_1154	51	.	3.30597	7.21205	5.12233
1	14417140	14417787	dedup.filtered.bam.atac_peak_1155	35	.	3.24438	5.52214	3.54880
1	14420345	14420648	dedup.filtered.bam.atac_peak_1156	11	.	2.29474	2.64391	1.16994
1	14430959	14433895	dedup.filtered.bam.atac_peak_1158	25	.	2.97364	4.37272	2.54259
1	14444558	14445648	dedup.filtered.bam.atac_peak_1160	15	.	2.52514	3.15374	1.53510
1	14464345	14465318	dedup.filtered.bam.atac_peak_1161	25	.	2.81276	4.32140	2.50628
1	14466641	14467802	dedup.filtered.bam.atac_peak_1162	18	.	2.48444	3.57420	1.88891
1	14483817	14486036	dedup.filtered.bam.atac_peak_1164	19	.	2.69870	3.60189	1.90238
1	14501894	14502213	dedup.filtered.bam.atac_peak_1166	12	.	2.43941	2.76609	1.21522
1	14503101	14504002	dedup.filtered.bam.atac_peak_1167	23	.	3.04696	4.18795	2.33829
1	14531538	14532559	dedup.filtered.bam.atac_peak_1168	29	.	3.30570	4.86984	2.93345
1	14554584	14556723	dedup.filtered.bam.atac_peak_1169	380	.	4.54203	40.78983	38.06530
1	14564070	14564373	dedup.filtered.bam.atac_peak_1170	50	.	4.08281	7.20011	5.08957
1	14572168	14573078	dedup.filtered.bam.atac_peak_1171	29	.	2.97684	4.90856	2.99623
1	14577790	14578155	dedup.filtered.bam.atac_peak_1173	22	.	2.79202	4.06872	2.27204
1	14583278	14583977	dedup.filtered.bam.atac_peak_1174	12	.	2.44818	2.81601	1.28926
1	14588248	14588908	dedup.filtered.bam.atac_peak_1175	11	.	2.39794	2.67683	1.15044
1	14606878	14607142	dedup.filtered.bam.atac_peak_1176	30	.	3.34770	4.99078	3.04607
1	14633703	14634590	dedup.filtered.bam.atac_peak_1177	14	.	2.58658	3.09077	1.45698
1	14653483	14654318	dedup.filtered.bam.atac_peak_1179	20	.	2.88675	3.83298	2.07280
1	14680759	14681046	dedup.filtered.bam.atac_peak_1181	15	.	2.65775	3.24911	1.57589
1	14741380	14741841	dedup.filtered.bam.atac_peak_1184	19	.	2.80157	3.63088	1.91127
1	14747455	14747676	dedup.filtered.bam.atac_peak_1185	20	.	2.92361	3.88074	2.08143
1	14753420	14754286	dedup.filtered.bam.atac_peak_1186	106	.	4.68745	12.82177	10.65713
1	14768636	14769994	dedup.filtered.bam.atac_peak_1187	226	.	5.15837	25.18365	22.67717
1	14797845	14798484	dedup.filtered.bam.atac_peak_1189	112	.	4.73057	13.50315	11.21410
1	14804063	14805124	dedup.filtered.bam.atac_peak_1190	13	.	2.50803	2.91582	1.32544
1	14822193	14823127	dedup.filtered.bam.atac_peak_1191	280	.	6.05537	30.57876	28.01883
1	14833410	14833610	dedup.filtered.bam.atac_peak_1192	19	.	2.62601	3.67321	1.94519
1	14842407	14843045	dedup.filtered.bam.atac_peak_1193	16	.	2.48409	3.33686	1.67133
1	14866485	14867863	dedup.filtered.bam.atac_peak_1195	268	.	5.55806	29.31254	26.86557
1	14883664	14884073	dedup.filtered.bam.atac_peak_1197	24	.	2.94296	4.25267	2.42503
1	14902179	14903504	dedup.filtered.bam.atac_peak_1199	18	.	2.40955	3.58067	1.86886
1	14910099	14910792	dedup.filtered.bam.atac_peak_1200	35	.	2.87361	5.52628	3.58091
1	14920830	14921978	dedup.filtered.bam.atac_peak_1202	17	.	2.32166	3.44100	1.76313
1	14922821	14923384	dedup.filtered.bam.atac_peak_1203	17	.	2.33426	3.48550	1.79697
1	14941949	14942837	dedup.filtered.bam.atac_peak_1204	14	.	2.39270	3.09239	1.49685
1	14946098	14946654	dedup.filtered.bam.atac_peak_1205	17	.	2.42154	3.43045	1.73492
1	14949153	14950803	dedup.filtered.bam.atac_peak_1206	11	.	2.16734	2.62614	1.15621
1	14978119	14978597	dedup.filtered.bam.atac_peak_1207	391	.	6.54757	41.92160	39.12474
1	14980138	14980686	dedup.filtered.bam.atac_peak_1208	314	.	5.93062	34.15173	31.46209
1	15002917	15003223	dedup.filtered.bam.atac_peak_1209	16	.	2.35793	3.37040	1.69018
1	15006045	15006482	dedup.filtered.bam.atac_peak_1210	21	.	2.46409	3.90871	2.13586
1	15013440	15013926	dedup.filtered.bam.atac_peak_1211	29	.	3.09036	4.88378	2.96492
1	15017335	15017547	dedup.filtered.bam.atac_peak_1212	14	.	2.55661	3.07966	1.49104
1	15056958	15057681	dedup.filtered.bam.atac_peak_1213	27	.	3.21189	4.63626	2.73928
1	15071847	15073433	dedup.filtered.bam.atac_peak_1214	78	.	3.58396	9.93140	7.85789
1	15084739	15085118	dedup.filtered.bam.atac_peak_1216	36	.	3.55882	5.60831	3.62225
1	15110832	15111293	dedup.filtered.bam.atac_peak_1218	11	.	2.23228	2.65284	1.15510
1	15116596	15118071	dedup.filtered.bam.atac_peak_1219	152	.	4.36695	17.66366	15.27782
1	15132007	15133250	dedup.filtered.bam.atac_peak_1220	15	.	2.53873	3.18303	1.55585
1	15139791	15140584	dedup.filtered.bam.atac_peak_1221	18	.	2.63128	3.55888	1.83684
1	15143278	15143574	dedup.filtered.bam.atac_peak_1222	14	.	2.47122	3.09743	1.48144
1	15156253	15157271	dedup.filtered.bam.atac_peak_1224	25	.	3.13132	4.41173	2.53503
1	15159613	15159813	dedup.filtered.bam.atac_peak_1225	23	.	3.04628	4.18735	2.33850
1	15174457	15175101	dedup.filtered.bam.atac_peak_1227	15	.	2.63291	3.20886	1.55715
1	15196083	15196698	dedup.filtered.bam.atac_peak_1229	13	.	2.49395	2.88657	1.30505
1	15201785	15202751	dedup.filtered.bam.atac_peak_1230	20	.	2.84610	3.81900	2.03617
1	15212367	15213982	dedup.filtered.bam.atac_peak_1232	22	.	2.82677	4.00970	2.23194
1	15218759	15219567	dedup.filtered.bam.atac_peak_1233	11	.	2.33571	2.59600	1.12803
1	15226917	15227943	dedup.filtered.bam.atac_peak_1234	13	.	2.54680	2.99785	1.38387
1	15239687	15239926	dedup.filtered.bam.atac_peak_1235	26	.	3.16299	4.55327	2.67510
1	15251611	15251978	dedup.filtered.bam.atac_peak_1236	17	.	2.52868	3.48959	1.78076
1	15259230	15259553	dedup.filtered.bam.atac_peak_1237	102	.	4.80358	12.59794	10.27528
1	15273845	15274552	dedup.filtered.bam.atac_peak_1238	18	.	2.80196	3.61059	1.87927
1	15279820	15282315	dedup.filtered.bam.atac_peak_1239	72	.	3.22908	9.33297	7.22075
1	15297742	15299140	dedup.filtered.bam.atac_peak_1240	20	.	2.87753	3.84153	2.08028
1	15304175	15305966	dedup.filtered.bam.atac_peak_1241	24	.	2.88446	4.26383	2.43705
1	15313324	15314187	dedup.filtered.bam.atac_peak_1242	11	.	2.23469	2.67634	1.18494
1	15323774	15324467	dedup.filtered.bam.atac_peak_1244	12	.	2.21291	2.78928	1.24628
1	15341690	15341977	dedup.filtered.bam.atac_peak_1247	28	.	2.93874	4.72885	2.81329
1	15349069	15352796	dedup.filtered.bam.atac_peak_1248	57	.	3.25814	7.76192	5.79965
1	15372240	15372682	dedup.filtered.bam.atac_peak_1251	38	.	3.35873	5.90462	3.86382
1	15373564	15373841	dedup.filtered.bam.atac_peak_1252	17	.	2.56417	3.47487	1.78755
1	15385299	15386156	dedup.filtered.bam.atac_peak_1253	25	.	3.13912	4.45394	2.58583
1	15417785	15418805	dedup.filtered.bam.atac_peak_1254	24	.	3.07349	4.27302	2.42276
1	15425016	15425792	dedup.filtered.bam.atac_peak_1255	11	.	2.40137	2.68511	1.15730
1	15439200	15439748	dedup.filtered.bam.atac_peak_1256	15	.	2.33834	3.16846	1.52434
1	15440889	15441126	dedup.filtered.bam.atac_peak_1257	22	.	2.60005	4.07967	2.27773
1	15442452	15443486	dedup.filtered.bam.atac_peak_1258	13	.	2.18918	2.86471	1.31438
1	15452959	15455873	dedup.filtered.bam.atac_peak_1259	19	.	2.49135	3.65902	1.92928
1	15463292	15463537	dedup.filtered.bam.atac_peak_1260	14	.	2.45029	3.02385	1.44759
1	15466493	15466705	dedup.filtered.bam.atac_peak_1261	13	.	2.46927	2.87996	1.33772
1	15476606	15476842	dedup.filtered.bam.atac_peak_1263	37	.	3.29928	5.84230	3.79522
1	15494755	15496259	dedup.filtered.bam.atac_peak_1265	35	.	3.40176	5.36256	3.50019
1	15506614	15508159	dedup.filtered.bam.atac_peak_1266	65	.	3.76702	8.74501	6.58777
1	15517580	15518704	dedup.filtered.bam.atac_peak_1267	21	.	2.90991	3.87934	2.10848
1	15580398	15580598	dedup.filtered.bam.atac_peak_1269	24	.	3.09762	4.29616	2.41586
1	15613315	15614089	dedup.filtered.bam.atac_peak_1272	11	.	2.16146	2.61479	1.14793
1	15647476	15647907	dedup.filtered.bam.atac_peak_1276	13	.	2.50190	2.92305	1.35135
1	15669913	15670222	dedup.filtered.bam.atac_peak_1278	20	.	2.75904	3.86082	2.08804
1	15673253	15673453	dedup.filtered.bam.atac_peak_1280	19	.	2.74574	3.69840	1.95712
1	15689402	15689617	dedup.filtered.bam.atac_peak_1283	39	.	3.74364	6.05735	3.98889
1	15697471	15699227	dedup.filtered.bam.atac_peak_1284	134	.	4.60058	15.81645	13.42031
1	15709941	15710646	dedup.filtered.bam.atac_peak_1285	210	.	6.53776	23.52028	21.03122
1	15721757	15722933	dedup.filtered.bam.atac_peak_1286	66	.	4.09116	8.78776	6.69138
1	15734639	15736947	dedup.filtered.bam.atac_peak_1289	22	.	2.51094	3.94967	2.20300
1	15740390	15740606	dedup.filtered.bam.atac_peak_1290	23	.	2.53016	4.22303	2.38445
1	15749518	15749868	dedup.filtered.bam.atac_peak_1291	15	.	2.50442	3.11588	1.50994
1	15765201	15766522	dedup.filtered.bam.atac_peak_1292	18	.	2.63480	3.50176	1.80955
1	15768028	15768433	dedup.filtered.bam.atac_peak_1293	10	.	2.20144	2.44332	1.02681
1	15774696	15776164	dedup.filtered.bam.atac_peak_1294	14	.	2.30161	3.00708	1.42372
1	15784560	15784842	dedup.filtered.bam.atac_peak_1295	70	.	4.14555	9.21433	7.01496
1	15793712	15795194	dedup.filtered.bam.atac_peak_1296	12	.	2.18163	2.81088	1.27796
1	15811959	15813102	dedup.filtered.bam.atac_peak_1297	17	.	2.45089	3.40680	1.73306
1	15814079	15814540	dedup.filtered.bam.atac_peak_1298	43	.	3.28492	6.30043	4.32388
1	15826607	15826927	dedup.filtered.bam.atac_peak_1299	10	.	2.31218	2.52193	1.08495
1	15832060	15832781	dedup.filtered.bam.atac_peak_1300	12	.	2.28869	2.79018	1.25348
1	15833714	15834387	dedup.filtered.bam.atac_peak_1301	14	.	2.34697	3.03761	1.43555
1	15837443	15837643	dedup.filtered.bam.atac_peak_1302	18	.	2.38136	3.53700	1.82642
1	15877458	15878154	dedup.filtered.bam.atac_peak_1307	15	.	2.32153	3.17056	1.54824
1	15884859	15885325	dedup.filtered.bam.atac_peak_1309	21	.	2.62901	3.96714	2.19293
1	15891006	15891869	dedup.filtered.bam.atac_peak_1310	15	.	2.29566	3.18623	1.54996
1	15899013	15899474	dedup.filtered.bam.atac_peak_1312	16	.	2.15370	3.32956	1.66098
1	15900861	15902020	dedup.filtered.bam.atac_peak_1313	66	.	3.37453	8.76093	6.62212
1	15906173	15907279	dedup.filtered.bam.atac_peak_1314	20	.	2.51239	3.87076	2.09584
1	15908839	15910472	dedup.filtered.bam.atac_peak_1315	17	.	2.28881	3.42824	1.75644
1	15914321	15914552	dedup.filtered.bam.atac_peak_1316	47	.	3.20880	6.88306	4.77012
1	15922436	15922823	dedup.filtered.bam.atac_peak_1317	13	.	2.31613	2.94372	1.34922
1	15929851	15930617	dedup.filtered.bam.atac_peak_1318	16	.	2.45324	3.34306	1.66688
1	15932151	15932395	dedup.filtered.bam.atac_peak_1319	22	.	2.59283	4.03986	2.24091
1	15936873	15939168	dedup.filtered.bam.atac_peak_1320	20	.	2.29853	3.77772	2.06890
1	15944344	15944774	dedup.filtered.bam.atac_peak_1321	43	.	3.29601	6.40075	4.32847
1	15953275	15954153	dedup.filtered.bam.atac_peak_1322	22	.	2.57681	4.09074	2.27036
1	15955446	15957421	dedup.filtered.bam.atac_peak_1323	25	.	2.61213	4.38206	2.55024
1	15961739	15962675	dedup.filtered.bam.atac_peak_1324	17	.	2.55287	3.44836	1.76180
1	15969313	15970740	dedup.filtered.bam.atac_peak_1325	16	.	2.48963	3.30369	1.65561
1	15976419	15977915	dedup.filtered.bam.atac_peak_1326	31	.	3.14452	5.14077	3.18711
1	15994783	15995476	dedup.filtered.bam.atac_peak_1328	44	.	3.72208	6.44040	4.41989
1	16009305	16009565	dedup.filtered.bam.atac_peak_1329	13	.	2.54590	3.00420	1.39494
1	16017859	16018576	dedup.filtered.bam.atac_peak_1331	23	.	2.75890	4.14709	2.31685
1	16021834	16023292	dedup.filtered.bam.atac_peak_1332	14	.	2.38502	2.99789	1.41038
1	16029584	16030595	dedup.filtered.bam.atac_peak_1333	32	.	3.12903	5.19340	3.24778
1	16044856	16045311	dedup.filtered.bam.atac_peak_1334	11	.	2.17397	2.70980	1.18154
1	16050602	16051618	dedup.filtered.bam.atac_peak_1335	18	.	2.44511	3.51307	1.82027
1	16063099	16063333	dedup.filtered.bam.atac_peak_1337	52	.	3.45374	7.41441	5.28023
1	16072205	16072491	dedup.filtered.bam.atac_peak_1339	29	.	2.73341	4.91549	2.98570
1	16081920	16083682	dedup.filtered.bam.atac_peak_1341	21	.	2.49027	3.91600	2.14132
1	16088750	16092746	dedup.filtered.bam.atac_peak_1342	17	.	2.54004	3.45054	1.77796
1	16099462	16100261	dedup.filtered.bam.atac_peak_1343	16	.	2.55647	3.24667	1.61507
1	16114016	16114300	dedup.filtered.bam.atac_peak_1346	32	.	3.36216	5.27276	3.29537
1	16115973	16116249	dedup.filtered.bam.atac_peak_1347	19	.	2.67325	3.74354	1.99220
1	16128034	16128532	dedup.filtered.bam.atac_peak_1348	11	.	2.27627	2.71502	1.19330
1	16145139	16145495	dedup.filtered.bam.atac_peak_1350	18	.	2.79165	3.57423	1.84131
1	16169027	16169968	dedup.filtered.bam.atac_peak_1351	18	.	2.77275	3.53224	1.80982
1	16175142	16176298	dedup.filtered.bam.atac_peak_1352	44	.	3.18978	6.39508	4.42625
1	16187422	16187810	dedup.filtered.bam.atac_peak_1353	92	.	5.24197	11.50879	9.20920
1	16190171	16190371	dedup.filtered.bam.atac_peak_1354	14	.	2.54569	3.13245	1.49814
1	16199931	16200773	dedup.filtered.bam.atac_peak_1355	512	.	8.03621	54.07825	51.26683
1	16221386	16222300	dedup.filtered.bam.atac_peak_1356	17	.	2.71387	3.40295	1.71423
1	16262543	16262870	dedup.filtered.bam.atac_peak_1357	21	.	2.94292	3.92160	2.11044
1	16287926	16288126	dedup.filtered.bam.atac_peak_1358	16	.	2.71059	3.37344	1.67451
1	16369015	16369443	dedup.filtered.bam.atac_peak_1361	19	.	2.68998	3.61417	1.90703
1	16384450	16385805	dedup.filtered.bam.atac_peak_1362	16	.	2.66699	3.36742	1.69356
1	16387795	16388090	dedup.filtered.bam.atac_peak_1363	14	.	2.54825	3.07433	1.47558
1	16395473	16396036	dedup.filtered.bam.atac_peak_1364	15	.	2.64061	3.22193	1.56389
1	16411265	16412142	dedup.filtered.bam.atac_peak_1366	11	.	2.40724	2.69683	1.16496
1	16418824	16419121	dedup.filtered.bam.atac_peak_1367	61	.	4.39449	8.33727	6.17246
1	16422399	16422739	dedup.filtered.bam.atac_peak_1368	20	.	2.87427	3.82432	2.06284
1	16481258	16482826	dedup.filtered.bam.atac_peak_1370	12	.	2.47815	2.85640	1.28618
1	16495231	16495785	dedup.filtered.bam.atac_peak_1371	15	.	2.65546	3.24901	1.57966
1	16516562	16517725	dedup.filtered.bam.atac_peak_1373	27	.	3.20534	4.61551	2.71874
1	16534403	16534925	dedup.filtered.bam.atac_peak_1374	19	.	2.82039	3.65459	1.91453
1	16536996	16537479	dedup.filtered.bam.atac_peak_1375	16	.	2.70605	3.35717	1.65750
1	16586675	16587140	dedup.filtered.bam.atac_peak_1377	21	.	2.92633	3.91897	2.13582
1	16642180	16642803	dedup.filtered.bam.atac_peak_1379	36	.	3.56558	5.64077	3.65962
1	16806658	16806966	dedup.filtered.bam.atac_peak_1386	14	.	2.56371	3.04464	1.42598
1	16818738	16819403	dedup.filtered.bam.atac_peak_1387	16	.	2.68349	3.33462	1.66219
1	16840797	16841164	dedup.filtered.bam.atac_peak_1388	15	.	2.63781	3.20789	1.54734
1	16852919	16853370	dedup.filtered.bam.atac_peak_1389	14	.	2.55464	3.02021	1.40440
1	16913727	16915218	dedup.filtered.bam.atac_peak_1392	13	.	2.37884	2.85574	1.31682
1	16978018	16978508	dedup.filtered.bam.atac_peak_1393	12	.	2.47018	2.83232	1.26328
1	17047273	17047920	dedup.filtered.bam.atac_peak_1397	18	.	2.78723	3.55998	1.82689
1	17079157	17079472	dedup.filtered.bam.atac_peak_1399	317	.	9.10741	34.48830	31.75479
1	17083387	17084542	dedup.filtered.bam.atac_peak_1400	26	.	2.89503	4.53829	2.68427
1	17185524	17187137	dedup.filtered.bam.atac_peak_1402	35	.	3.18464	5.49425	3.55181
1	17201254	17202432	dedup.filtered.bam.atac_peak_1403	30	.	3.28516	4.92123	3.04358
1	17222283	17222490	dedup.filtered.bam.atac_peak_1404	21	.	2.90129	3.87686	2.11528
1	17250011	17250242	dedup.filtered.bam.atac_peak_1406	18	.	2.78102	3.53667	1.80217
1	17301213	17301489	dedup.filtered.bam.atac_peak_1408	13	.	2.52007	2.94350	1.34690
1	17314797	17315642	dedup.filtered.bam.atac_peak_1409	12	.	2.44861	2.78589	1.22959
1	17378037	17378382	dedup.filtered.bam.atac_peak_1411	12	.	2.44983	2.78852	1.23150
1	17393984	17395301	dedup.filtered.bam.atac_peak_1412	11	.	2.38004	2.63827	1.12246
1	17596986	17597232	dedup.filtered.bam.atac_peak_1418	24	.	3.11646	4.34778	2.46229
1	17651455	17651938	dedup.filtered.bam.atac_peak_1419	14	.	2.60372	3.12937	1.48635
1	17693227	17693688	dedup.filtered.bam.atac_peak_1421	11	.	2.36962	2.61586	1.10620
1	17713982	17714573	dedup.filtered.bam.atac_peak_1423	233	.	6.35259	25.91803	23.30267
1	17716316	17717236	dedup.filtered.bam.atac_peak_1424	16	.	2.25457	3.35050	1.68895
1	17721750	17722351	dedup.filtered.bam.atac_peak_1425	22	.	2.95622	4.02714	2.24149
1	17727567	17727828	dedup.filtered.bam.atac_peak_1426	20	.	2.91033	3.85913	2.07166
1	17738363	17739270	dedup.filtered.bam.atac_peak_1428	16	.	2.69077	3.33014	1.64264
1	17788910	17789182	dedup.filtered.bam.atac_peak_1429	14	.	2.57156	3.05361	1.42623
1	17804801	17806342	dedup.filtered.bam.atac_peak_1430	18	.	2.78178	3.54885	1.81963
1	17857221	17857447	dedup.filtered.bam.atac_peak_1432	19	.	2.80375	3.77736	1.99572
1	17869653	17870317	dedup.filtered.bam.atac_peak_1433	14	.	2.55176	3.01873	1.40699
1	17926054	17926549	dedup.filtered.bam.atac_peak_1434	14	.	2.59530	3.11488	1.47870
1	17947616	17948568	dedup.filtered.bam.atac_peak_1436	11	.	2.39888	2.67883	1.15190
1	18015160	18015534	dedup.filtered.bam.atac_peak_1440	22	.	2.98587	4.07117	2.26561
1	18083722	18084687	dedup.filtered.bam.atac_peak_1441	30	.	3.32467	4.95331	3.02751
1	18100631	18100879	dedup.filtered.bam.atac_peak_1443	17	.	2.72186	3.41149	1.71301
1	18107627	18107827	dedup.filtered.bam.atac_peak_1444	17	.	2.74218	3.45149	1.73936
1	18194951	18195151	dedup.filtered.bam.atac_peak_1448	17	.	2.78167	3.53025	1.79123
1	18212417	18212928	dedup.filtered.bam.atac_peak_1449	29	.	3.17737	4.87361	2.97194
1	18235904	18236360	dedup.filtered.bam.atac_peak_1452	28	.	3.27382	4.77808	2.84873
1	18282269	18283017	dedup.filtered.bam.atac_peak_1455	13	.	2.52520	2.95521	1.35592
1	18283892	18284530	dedup.filtered.bam.atac_peak_1456	12	.	2.46510	2.82268	1.25729
1	18375790	18377319	dedup.filtered.bam.atac_peak_1458	15	.	2.62631	3.18340	1.52980
1	18379280	18379535	dedup.filtered.bam.atac_peak_1459	27	.	3.21112	4.61428	2.70698
1	18431127	18431441	dedup.filtered.bam.atac_peak_1463	16	.	2.65526	3.26696	1.60763
1	18487727	18487936	dedup.filtered.bam.atac_peak_1465	44	.	3.94685	6.60509	4.47341
1	18656301	18656542	dedup.filtered.bam.atac_peak_1467	11	.	2.36962	2.61586	1.10620
1	18661648	18661980	dedup.filtered.bam.atac_peak_1468	21	.	2.95113	3.96929	2.16967
1	18728451	18729294	dedup.filtered.bam.atac_peak_1469	11	.	2.38968	2.65904	1.13754
1	18744158	18744933	dedup.filtered.bam.atac_peak_1470	28	.	3.27618	4.80907	2.89164
1	18804277	18805650	dedup.filtered.bam.atac_peak_1472	328	.	5.50542	35.53139	32.85622
1	18814911	18816553	dedup.filtered.bam.atac_peak_1473	184	.	4.60494	20.83201	18.44367
1	18844809	18846829	dedup.filtered.bam.atac_peak_1474	21	.	2.92365	3.92507	2.15645
1	18863854	18865899	dedup.filtered.bam.atac_peak_1475	255	.	4.64159	28.01325	25.59207
1	18897985	18899056	dedup.filtered.bam.atac_peak_1476	25	.	3.12816	4.39659	2.51711
1	18981022	18981937	dedup.filtered.bam.atac_peak_1479	15	.	2.64995	3.24644	1.58514
1	19004200	19004936	dedup.filtered.bam.atac_peak_1480	16	.	2.68228	3.30885	1.62466
1	19033797	19034576	dedup.filtered.bam.atac_peak_1482	29	.	3.26405	4.81480	2.92052
1	19056183	19056402	dedup.filtered.bam.atac_peak_1484	18	.	2.82768	3.64330	1.88438
1	19110160	19110362	dedup.filtered.bam.atac_peak_1487	26	.	3.19990	4.54919	2.62584
1	19167279	19167640	dedup.filtered.bam.atac_peak_1489	59	.	2.61510	8.09336	5.93238
1	19168554	19169759	dedup.filtered.bam.atac_peak_1490	237	.	4.47713	26.28087	23.76366
1	19230977	19231682	dedup.filtered.bam.atac_peak_1493	11	.	2.41350	2.71032	1.17475
1	19254873	19255073	dedup.filtered.bam.atac_peak_1494	14	.	2.55813	3.02605	1.40729
1	19280895	19281097	dedup.filtered.bam.atac_peak_1495	19	.	2.88187	3.77173	1.98718
1	19399961	19400194	dedup.filtered.bam.atac_peak_1497	60	.	4.48612	8.27951	6.06816
1	19487081	19487281	dedup.filtered.bam.atac_peak_1502	26	.	3.19636	4.55441	2.64050
1	19504037	19507475	dedup.filtered.bam.atac_peak_1503	12	.	2.44074	2.76895	1.21729
1	19544938	19545294	dedup.filtered.bam.atac_peak_1504	13	.	2.54052	2.98795	1.37952
1	19560067	19560534	dedup.filtered.bam.atac_peak_1506	39	.	3.45186	5.90744	3.95161
1	19712257	19712457	dedup.filtered.bam.atac_peak_1510	15	.	2.64621	3.22776	1.56320
1	19735074	19735789	dedup.filtered.bam.atac_peak_1511	84	.	5.12429	10.69514	8.46865
1	19754306	19754888	dedup.filtered.bam.atac_peak_1512	22	.	2.91121	4.11058	2.29940
1	19757043	19757618	dedup.filtered.bam.atac_peak_1513	49	.	3.72067	7.00616	4.97629
1	19777336	19777536	dedup.filtered.bam.atac_peak_1514	28	.	3.26350	4.74032	2.80897
1	19829524	19830355	dedup.filtered.bam.atac_peak_1515	13	.	2.54322	2.99813	1.39030
1	19847485	19847714	dedup.filtered.bam.atac_peak_1516	36	.	3.57225	5.63373	3.63845
1	19874596	19874879	dedup.filtered.bam.atac_peak_1517	12	.	2.48652	2.86880	1.29076
1	19901724	19902617	dedup.filtered.bam.atac_peak_1518	11	.	2.36962	2.61586	1.10620
1	19914965	19915518	dedup.filtered.bam.atac_peak_1519	45	.	3.86122	6.55154	4.51561
1	19964781	19965861	dedup.filtered.bam.atac_peak_1521	21	.	2.95262	3.98417	2.19008
1	20002615	20003077	dedup.filtered.bam.atac_peak_1522	85	.	4.87376	10.75598	8.52527
1	20031144	20031467	dedup.filtered.bam.atac_peak_1524	13	.	2.49403	2.88669	1.30510
1	20073915	20074787	dedup.filtered.bam.atac_peak_1527	12	.	2.45140	2.80969	1.27395
1	20079712	20080159	dedup.filtered.bam.atac_peak_1528	19	.	2.78954	3.65687	1.92009
1	20085776	20086261	dedup.filtered.bam.atac_peak_1529	17	.	2.73034	3.43013	1.72681
1	20104995	20106520	dedup.filtered.bam.atac_peak_1531	21	.	2.94507	3.96879	2.17980
1	20115801	20116010	dedup.filtered.bam.atac_peak_1532	28	.	3.29555	4.82898	2.88887
1	20142775	20142993	dedup.filtered.bam.atac_peak_1534	40	.	3.64907	6.13528	4.07667
1	20145811	20146839	dedup.filtered.bam.atac_peak_1535	14	.	2.50082	3.02268	1.41763
1	20157486	20157872	dedup.filtered.bam.atac_peak_1536	14	.	2.26516	3.00438	1.41018
1	20158745	20158989	dedup.filtered.bam.atac_peak_1537	17	.	2.47079	3.48821	1.77992
1	20177277	20177776	dedup.filtered.bam.atac_peak_1538	37	.	3.64615	5.79362	3.75757
1	20179319	20179524	dedup.filtered.bam.atac_peak_1539	26	.	3.18647	4.52556	2.61306
1	20193098	20193367	dedup.filtered.bam.atac_peak_1540	35	.	3.54893	5.55893	3.56627
1	20200905	20201552	dedup.filtered.bam.atac_peak_1541	12	.	2.47960	2.85262	1.27801
1	20203373	20203774	dedup.filtered.bam.atac_peak_1542	26	.	3.20258	4.56576	2.64708
1	20211340	20212993	dedup.filtered.bam.atac_peak_1543	18	.	2.57323	3.57161	1.84710
1	20220937	20221275	dedup.filtered.bam.atac_peak_1544	40	.	2.74270	6.11169	4.09607
1	20222873	20224585	dedup.filtered.bam.atac_peak_1545	61	.	3.03833	8.28945	6.19705
1	20232013	20232703	dedup.filtered.bam.atac_peak_1546	21	.	2.78593	3.97060	2.17921
1	20254714	20255033	dedup.filtered.bam.atac_peak_1550	15	.	2.48065	3.16758	1.52424
1	20257324	20260165	dedup.filtered.bam.atac_peak_1551	14	.	2.36141	2.97833	1.40003
1	20266888	20268813	dedup.filtered.bam.atac_peak_1552	14	.	2.53247	3.00525	1.42622
1	20275602	20276783	dedup.filtered.bam.atac_peak_1553	12	.	2.40683	2.83109	1.26908
1	20289945	20291199	dedup.filtered.bam.atac_peak_1554	263	.	4.74674	28.95941	26.30658
1	20295313	20295626	dedup.filtered.bam.atac_peak_1555	241	.	5.32616	26.76979	24.15612
1	20304004	20304492	dedup.filtered.bam.atac_peak_1556	28	.	2.97726	4.73245	2.84073
1	20327340	20328490	dedup.filtered.bam.atac_peak_1557	62	.	4.01044	8.30240	6.29462
1	20343820	20344611	dedup.filtered.bam.atac_peak_1558	130	.	5.00746	15.24681	13.00776
1	20361388	20362122	dedup.filtered.bam.atac_peak_1560	17	.	2.53431	3.39402	1.73288
1	20364505	20364705	dedup.filtered.bam.atac_peak_1561	19	.	2.62950	3.68629	1.95479
1	20379819	20380019	dedup.filtered.bam.atac_peak_1563	20	.	2.89621	3.81968	2.03581
1	20386627	20387571	dedup.filtered.bam.atac_peak_1564	26	.	3.09178	4.48786	2.63793
1	20395770	20397024	dedup.filtered.bam.atac_peak_1565	45	.	2.99568	6.64177	4.59807
1	20411830	20412156	dedup.filtered.bam.atac_peak_1566	65	.	4.16269	8.75046	6.58979
1	20420173	20420421	dedup.filtered.bam.atac_peak_1568	21	.	2.90659	3.90158	2.12842
1	20431714	20432913	dedup.filtered.bam.atac_peak_1569	47	.	3.17633	6.75351	4.71598
1	20435058	20435767	dedup.filtered.bam.atac_peak_1570	20	.	2.46069	3.76463	2.04863
1	20454142	20454499	dedup.filtered.bam.atac_peak_1571	29	.	3.14303	4.85197	2.94711
1	20457406	20457684	dedup.filtered.bam.atac_peak_1572	53	.	4.05495	7.53580	5.37430
1	20462991	20463731	dedup.filtered.bam.atac_peak_1573	59	.	3.76920	8.15861	5.95729
1	20474387	20475516	dedup.filtered.bam.atac_peak_1574	16	.	2.53376	3.34354	1.67259
1	20484328	20484916	dedup.filtered.bam.atac_peak_1575	20	.	2.64743	3.85041	2.08242
1	20486931	20487132	dedup.filtered.bam.atac_peak_1576	21	.	2.64816	3.97984	2.18039
1	20492030	20492507	dedup.filtered.bam.atac_peak_1578	21	.	2.82736	3.97708	2.18897
1	20498421	20498790	dedup.filtered.bam.atac_peak_1579	17	.	2.74925	3.46507	1.74757
1	20504928	20505683	dedup.filtered.bam.atac_peak_1580	20	.	2.88367	3.80636	2.03760
1	20529611	20530456	dedup.filtered.bam.atac_peak_1583	27	.	2.83640	4.57911	2.71472
1	20559203	20560851	dedup.filtered.bam.atac_peak_1586	13	.	2.39863	2.97807	1.39116
1	20573633	20574095	dedup.filtered.bam.atac_peak_1588	23	.	2.78852	4.15624	2.36586
1	20579026	20579314	dedup.filtered.bam.atac_peak_1589	23	.	2.79904	4.11441	2.30766
1	20596134	20596334	dedup.filtered.bam.atac_peak_1591	20	.	2.65852	3.82388	2.03618
1	20613845	20614603	dedup.filtered.bam.atac_peak_1592	19	.	2.64841	3.71071	1.97381
1	20620525	20621153	dedup.filtered.bam.atac_peak_1593	14	.	2.40867	2.99024	1.40264
1	20634885	20635421	dedup.filtered.bam.atac_peak_1594	136	.	5.53691	16.08165	13.66949
1	20640521	20641581	dedup.filtered.bam.atac_peak_1595	18	.	2.70795	3.51824	1.80081
1	20651243	20651612	dedup.filtered.bam.atac_peak_1596	17	.	2.52550	3.42718	1.75529
1	20655893	20657025	dedup.filtered.bam.atac_peak_1597	13	.	2.40060	2.99172	1.39578
1	20671917	20672490	dedup.filtered.bam.atac_peak_1598	12	.	2.41147	2.82146	1.26775
1	20676956	20677844	dedup.filtered.bam.atac_peak_1599	24	.	2.99663	4.23947	2.41634
1	20685859	20686883	dedup.filtered.bam.atac_peak_1600	20	.	2.71364	3.85867	2.09074
1	20695311	20695869	dedup.filtered.bam.atac_peak_1601	17	.	2.62313	3.40162	1.72689
1	20704275	20705286	dedup.filtered.bam.atac_peak_1602	72	.	4.36218	9.43099	7.22045
1	20708496	20708802	dedup.filtered.bam.atac_peak_1603	66	.	4.33733	8.79939	6.60348
1	20714240	20714553	dedup.filtered.bam.atac_peak_1604	12	.	2.41092	2.86616	1.29882
1	20734691	20734967	dedup.filtered.bam.atac_peak_1606	30	.	2.77880	4.97373	3.05228
1	20738581	20739738	dedup.filtered.bam.atac_peak_1607	53	.	3.08252	7.47336	5.37746
1	20740949	20741328	dedup.filtered.bam.atac_peak_1608	22	.	2.37842	3.99266	2.20322
1	20753646	20754228	dedup.filtered.bam.atac_peak_1609	15	.	2.57712	3.19841	1.55352
1	20756657	20756943	dedup.filtered.bam.atac_peak_1610	26	.	2.89810	4.51567	2.64514
1	20759508	20760225	dedup.filtered.bam.atac_peak_1611	31	.	3.09467	5.05349	3.13408
1	20770350	20772343	dedup.filtered.bam.atac_peak_1612	26	.	3.10561	4.45335	2.64440
1	20779629	20780565	dedup.filtered.bam.atac_peak_1614	13	.	2.47013	2.96734	1.37006
1	20788524	20790175	dedup.filtered.bam.atac_peak_1615	12	.	2.43851	2.76486	1.21487
1	20802728	20803313	dedup.filtered.bam.atac_peak_1616	22	.	2.96227	4.00930	2.21200
1	20804443	20805013	dedup.filtered.bam.atac_peak_1617	20	.	2.83927	3.76888	2.03241
1	20809062	20809286	dedup.filtered.bam.atac_peak_1618	33	.	3.46745	5.30117	3.31279
1	20833837	20834353	dedup.filtered.bam.atac_peak_1619	13	.	2.49945	2.89839	1.31361
1	20837204	20837602	dedup.filtered.bam.atac_peak_1620	20	.	2.91894	3.88340	2.09397
1	20871585	20873824	dedup.filtered.bam.atac_peak_1621	35	.	3.07663	5.50204	3.56315
1	20893821	20894443	dedup.filtered.bam.atac_peak_1622	16	.	2.60202	3.32840	1.65913
1	20897322	20897530	dedup.filtered.bam.atac_peak_1623	28	.	3.02356	4.71151	2.80978
1	20901099	20901330	dedup.filtered.bam.atac_peak_1624	16	.	2.56836	3.26009	1.61764
1	20912321	20913145	dedup.filtered.bam.atac_peak_1625	19	.	2.72180	3.74978	1.99238
1	20921840	20923009	dedup.filtered.bam.atac_peak_1626	60	.	3.38644	8.08840	6.00699
1	20939438	20940368	dedup.filtered.bam.atac_peak_1628	13	.	2.51854	2.94333	1.35353
1	20948406	20949246	dedup.filtered.bam.atac_peak_1630	12	.	2.46140	2.81810	1.25662
1	21015668	21017092	dedup.filtered.bam.atac_peak_1633	20	.	2.55472	3.80756	2.04907
1	21031493	21031834	dedup.filtered.bam.atac_peak_1635	35	.	3.54277	5.53108	3.53427
1	21050493	21051980	dedup.filtered.bam.atac_peak_1636	18	.	2.74942	3.53410	1.83370
1	21121368	21121794	dedup.filtered.bam.atac_peak_1641	11	.	2.41095	2.70483	1.17076
1	21155780	21156859	dedup.filtered.bam.atac_peak_1642	20	.	2.86494	3.82600	2.07300
1	21157802	21158530	dedup.filtered.bam.atac_peak_1643	27	.	3.16779	4.58123	2.72648
1	21238764	21239469	dedup.filtered.bam.atac_peak_1645	12	.	2.48057	2.85523	1.28031
1	21356011	21356230	dedup.filtered.bam.atac_peak_1648	23	.	3.06572	4.24037	2.38617
1	21363158	21363521	dedup.filtered.bam.atac_peak_1649	21	.	2.94228	3.92659	2.11948
1	21512289	21513062	dedup.filtered.bam.atac_peak_1651	18	.	2.78812	3.57882	1.85464
1	21622232	21622518	dedup.filtered.bam.atac_peak_1652	27	.	3.23130	4.67854	2.76975
1	21629168	21629686	dedup.filtered.bam.atac_peak_1653	15	.	2.65765	3.25120	1.57923
1	21714518	21714970	dedup.filtered.bam.atac_peak_1658	16	.	2.69229	3.33151	1.64207
1	21739073	21739364	dedup.filtered.bam.atac_peak_1659	11	.	2.18446	2.62412	1.12412
1	21741774	21742281	dedup.filtered.bam.atac_peak_1660	233	.	7.11967	25.80650	23.33141
1	21750391	21750591	dedup.filtered.bam.atac_peak_1661	21	.	2.96334	3.98008	2.16487
1	21780440	21780910	dedup.filtered.bam.atac_peak_1662	11	.	2.36962	2.61586	1.10620
1	21808701	21809659	dedup.filtered.bam.atac_peak_1664	12	.	2.47619	2.84527	1.27268
1	21810552	21811092	dedup.filtered.bam.atac_peak_1665	11	.	2.36962	2.61586	1.10620
1	21828464	21828880	dedup.filtered.bam.atac_peak_1667	14	.	2.54167	3.08799	1.47185
1	21842353	21844534	dedup.filtered.bam.atac_peak_1669	21	.	2.60318	3.94400	2.16604
1	21854197	21854413	dedup.filtered.bam.atac_peak_1670	25	.	3.12026	4.39450	2.52812
1	21858587	21859413	dedup.filtered.bam.atac_peak_1671	11	.	2.42920	2.74411	1.19927
1	21890359	21890630	dedup.filtered.bam.atac_peak_1673	26	.	3.15320	4.49567	2.62595
1	21920079	21920367	dedup.filtered.bam.atac_peak_1674	15	.	2.62194	3.19144	1.54959
1	21960381	21960629	dedup.filtered.bam.atac_peak_1676	29	.	3.31768	4.91237	2.97863
1	21979066	21980571	dedup.filtered.bam.atac_peak_1677	16	.	2.53466	3.26565	1.63037
1	21982795	21983048	dedup.filtered.bam.atac_peak_1678	11	.	2.29657	2.66981	1.18499
1	22020328	22020760	dedup.filtered.bam.atac_peak_1679	16	.	2.67665	3.30754	1.63248
1	22025223	22025522	dedup.filtered.bam.atac_peak_1680	22	.	3.01156	4.10552	2.27343
1	22045924	22046439	dedup.filtered.bam.atac_peak_1681	23	.	3.03178	4.17605	2.34686
1	22064293	22064684	dedup.filtered.bam.atac_peak_1682	12	.	2.48246	2.85877	1.28247
1	22076521	22077346	dedup.filtered.bam.atac_peak_1683	41	.	3.68491	6.14743	4.19825
1	22089079	22090176	dedup.filtered.bam.atac_peak_1684	43	.	3.48914	6.32068	4.32681
1	22106127	22107165	dedup.filtered.bam.atac_peak_1685	14	.	2.58533	3.10218	1.49319
1	22109864	22110189	dedup.filtered.bam.atac_peak_1686	56	.	4.21501	7.78139	5.64165
1	22117081	22118075	dedup.filtered.bam.atac_peak_1687	13	.	2.44172	2.93916	1.35442
1	22135836	22137506	dedup.filtered.bam.atac_peak_1689	27	.	2.91613	4.62350	2.79409
1	22155664	22157581	dedup.filtered.bam.atac_peak_1690	13	.	2.39639	2.85186	1.30142
1	22175590	22177110	dedup.filtered.bam.atac_peak_1691	19	.	2.79500	3.61970	1.90555
1	22182571	22182968	dedup.filtered.bam.atac_peak_1692	11	.	2.39059	2.66100	1.13896
1	22197811	22198802	dedup.filtered.bam.atac_peak_1693	20	.	2.86389	3.83097	2.09009
1	22208210	22210660	dedup.filtered.bam.atac_peak_1694	109	.	4.16553	13.08117	10.94840
1	22217550	22218253	dedup.filtered.bam.atac_peak_1695	32	.	3.08068	5.23648	3.26723
1	22221257	22221977	dedup.filtered.bam.atac_peak_1696	13	.	2.33159	2.87994	1.34116
1	22227515	22227734	dedup.filtered.bam.atac_peak_1697	36	.	3.37436	5.67040	3.64006
1	22229343	22229688	dedup.filtered.bam.atac_peak_1698	78	.	4.51432	10.11018	7.85119
1	22232742	22233040	dedup.filtered.bam.atac_peak_1699	26	.	3.04081	4.52033	2.63783
1	22251472	22251856	dedup.filtered.bam.atac_peak_1700	25	.	3.13893	4.44798	2.57730
1	22269608	22270832	dedup.filtered.bam.atac_peak_1702	13	.	2.38285	2.92783	1.34232
1	22274697	22275808	dedup.filtered.bam.atac_peak_1703	20	.	2.74474	3.71918	2.00128
1	22283835	22284325	dedup.filtered.bam.atac_peak_1704	16	.	2.54442	3.27521	1.62225
1	22286583	22287076	dedup.filtered.bam.atac_peak_1705	13	.	2.41509	2.94645	1.38969
1	22307229	22308008	dedup.filtered.bam.atac_peak_1707	558	.	8.12710	58.72149	55.80225
1	22314349	22315040	dedup.filtered.bam.atac_peak_1708	495	.	9.25752	52.52557	49.58311
1	22342650	22344004	dedup.filtered.bam.atac_peak_1710	107	.	4.82566	12.94715	10.75210
1	22363053	22363320	dedup.filtered.bam.atac_peak_1712	14	.	2.58576	3.09719	1.46811
1	22380673	22381467	dedup.filtered.bam.atac_peak_1713	12	.	2.47926	2.85261	1.27858
1	22394775	22395524	dedup.filtered.bam.atac_peak_1714	15	.	2.60964	3.14859	1.50541
1	22398655	22399280	dedup.filtered.bam.atac_peak_1715	27	.	3.07617	4.60725	2.74008
1	22401418	22401618	dedup.filtered.bam.atac_peak_1716	21	.	2.82644	3.89125	2.10690
1	22410169	22410461	dedup.filtered.bam.atac_peak_1717	14	.	2.50531	3.00300	1.40964
1	22411809	22412011	dedup.filtered.bam.atac_peak_1718	30	.	3.26085	4.96428	3.02182
1	22480627	22480884	dedup.filtered.bam.atac_peak_1720	31	.	3.39922	5.10406	3.13149
1	22482707	22482927	dedup.filtered.bam.atac_peak_1721	45	.	3.92243	6.66905	4.57219
1	22505508	22505835	dedup.filtered.bam.atac_peak_1723	27	.	3.20201	4.62094	2.73221
1	22511268	22512664	dedup.filtered.bam.atac_peak_1724	12	.	2.45543	2.84149	1.29489
1	22520366	22521463	dedup.filtered.bam.atac_peak_1725	18	.	2.80504	3.61391	1.87900
1	22527563	22529077	dedup.filtered.bam.atac_peak_1726	35	.	2.98930	5.49246	3.57963
1	22555307	22556882	dedup.filtered.bam.atac_peak_1728	13	.	2.46761	2.88948	1.33803
1	22558342	22559066	dedup.filtered.bam.atac_peak_1729	17	.	2.68955	3.41416	1.76254
1	22564289	22564570	dedup.filtered.bam.atac_peak_1730	35	.	3.53804	5.52534	3.53294
1	22584221	22584545	dedup.filtered.bam.atac_peak_1732	17	.	2.67719	3.48005	1.76461
1	22622350	22622969	dedup.filtered.bam.atac_peak_1735	13	.	2.54409	3.00224	1.39503
1	22644985	22646109	dedup.filtered.bam.atac_peak_1736	24	.	3.07173	4.30411	2.47365
1	22648444	22648710	dedup.filtered.bam.atac_peak_1737	19	.	2.86447	3.75696	1.99486
1	22668651	22668927	dedup.filtered.bam.atac_peak_1738	18	.	2.77345	3.62514	1.89089
1	22679394	22679594	dedup.filtered.bam.atac_peak_1739	14	.	2.57649	3.07407	1.44877
1	22691574	22693035	dedup.filtered.bam.atac_peak_1740	28	.	3.22723	4.75857	2.89523
1	22703718	22704238	dedup.filtered.bam.atac_peak_1741	12	.	2.46821	2.82843	1.26073
1	22784886	22785172	dedup.filtered.bam.atac_peak_1743	16	.	2.72497	3.40525	1.69825
1	22812366	22812778	dedup.filtered.bam.atac_peak_1745	51	.	4.08846	7.22307	5.13099
1	22816627	22816920	dedup.filtered.bam.atac_peak_1746	17	.	2.70821	3.51416	1.79738
1	22830765	22831333	dedup.filtered.bam.atac_peak_1747	17	.	2.44631	3.47835	1.78902
1	22837561	22838067	dedup.filtered.bam.atac_peak_1749	10	.	1.99504	2.52699	1.08820
1	22840588	22840960	dedup.filtered.bam.atac_peak_1750	12	.	2.18445	2.78787	1.24716
1	22866756	22867872	dedup.filtered.bam.atac_peak_1753	88	.	4.08437	11.07579	8.81483
1	22899128	22899493	dedup.filtered.bam.atac_peak_1754	19	.	2.82368	3.65060	1.90268
1	22909913	22910684	dedup.filtered.bam.atac_peak_1755	21	.	2.88954	3.91356	2.16173
1	22929469	22930146	dedup.filtered.bam.atac_peak_1756	11	.	2.40130	2.68404	1.15568
1	22960990	22961190	dedup.filtered.bam.atac_peak_1759	17	.	2.73353	3.43085	1.72251
1	22964332	22965170	dedup.filtered.bam.atac_peak_1760	40	.	3.70858	6.07872	4.07279
1	22991966	22992442	dedup.filtered.bam.atac_peak_1762	25	.	3.13567	4.44281	2.56250
1	23023241	23024748	dedup.filtered.bam.atac_peak_1764	12	.	2.37092	2.74788	1.22421
1	23032777	23035673	dedup.filtered.bam.atac_peak_1766	16	.	2.40274	3.24423	1.61319
1	23043058	23043792	dedup.filtered.bam.atac_peak_1768	13	.	2.49168	2.94228	1.37285
1	23060103	23061630	dedup.filtered.bam.atac_peak_1770	19	.	2.76165	3.68507	1.95057
1	23078141	23079589	dedup.filtered.bam.atac_peak_1771	14	.	2.50773	3.00451	1.41928
1	23093875	23094764	dedup.filtered.bam.atac_peak_1772	15	.	2.63159	3.21416	1.57167
1	23122383	23123009	dedup.filtered.bam.atac_peak_1775	15	.	2.50609	3.11078	1.50035
1	23140038	23140431	dedup.filtered.bam.atac_peak_1778	11	.	2.39279	2.66573	1.14239
1	23156813	23157870	dedup.filtered.bam.atac_peak_1780	18	.	2.79587	3.58321	1.84787
1	23166496	23166723	dedup.filtered.bam.atac_peak_1781	18	.	2.76969	3.53481	1.83814
1	23179626	23180372	dedup.filtered.bam.atac_peak_1782	15	.	2.51798	3.16242	1.55767
1	23191031	23191533	dedup.filtered.bam.atac_peak_1783	98	.	5.03260	12.12822	9.87119
1	23202568	23202849	dedup.filtered.bam.atac_peak_1784	23	.	2.94265	4.15583	2.32041
1	23209291	23210922	dedup.filtered.bam.atac_peak_1786	145	.	4.41685	16.81981	14.56505
1	23215936	23216185	dedup.filtered.bam.atac_peak_1787	39	.	3.57110	5.99824	3.97634
1	23219635	23220167	dedup.filtered.bam.atac_peak_1788	13	.	2.52813	2.96971	1.37878
1	23222681	23222982	dedup.filtered.bam.atac_peak_1789	75	.	4.94480	9.84159	7.56993
1	23241408	23242111	dedup.filtered.bam.atac_peak_1791	13	.	2.41461	2.96392	1.38346
1	23245646	23246334	dedup.filtered.bam.atac_peak_1792	14	.	2.36707	3.03070	1.43705
1	23255991	23256497	dedup.filtered.bam.atac_peak_1794	18	.	2.56595	3.53455	1.83595
1	23260168	23260368	dedup.filtered.bam.atac_peak_1795	15	.	2.50337	3.15867	1.53734
1	23267935	23268798	dedup.filtered.bam.atac_peak_1796	14	.	2.57066	3.07289	1.45705
1	23291346	23291595	dedup.filtered.bam.atac_peak_1797	20	.	2.88880	3.79630	2.01291
1	23304651	23305726	dedup.filtered.bam.atac_peak_1798	25	.	3.12710	4.41395	2.54595
1	23310912	23311862	dedup.filtered.bam.atac_peak_1800	18	.	2.79994	3.59461	1.85794
1	23386418	23387345	dedup.filtered.bam.atac_peak_1802	30	.	3.22425	4.89731	3.01366
1	23395988	23396788	dedup.filtered.bam.atac_peak_1804	26	.	3.15314	4.49718	2.62824
1	23401066	23401764	dedup.filtered.bam.atac_peak_1805	12	.	2.36497	2.79596	1.26778
1	23403541	23404629	dedup.filtered.bam.atac_peak_1806	22	.	2.85635	4.00023	2.22202
1	23412495	23413607	dedup.filtered.bam.atac_peak_1808	95	.	4.26515	11.62246	9.56477
1	23414477	23414684	dedup.filtered.bam.atac_peak_1809	20	.	2.62092	3.86201	2.08730
1	23422743	23424147	dedup.filtered.bam.atac_peak_1810	175	.	6.01045	19.85771	17.51007
1	23444727	23446036	dedup.filtered.bam.atac_peak_1811	426	.	5.65740	45.47117	42.61005
1	23458077	23458490	dedup.filtered.bam.atac_peak_1812	24	.	3.12736	4.37816	2.48979
1	23467676	23468637	dedup.filtered.bam.atac_peak_1813	72	.	4.10501	9.40126	7.29271
1	23476127	23476680	dedup.filtered.bam.atac_peak_1814	21	.	2.77843	3.85231	2.10746
1	23480265	23481131	dedup.filtered.bam.atac_peak_1815	13	.	2.50036	2.90415	1.32076
1	23492226	23492668	dedup.filtered.bam.atac_peak_1817	19	.	2.77137	3.70514	1.96936
1	23495867	23496113	dedup.filtered.bam.atac_peak_1818	60	.	4.45377	8.25386	6.06398
1	23510224	23510629	dedup.filtered.bam.atac_peak_1820	14	.	2.56540	3.04191	1.41897
1	23521718	23521918	dedup.filtered.bam.atac_peak_1821	15	.	2.64586	3.23478	1.57464
1	23527215	23527415	dedup.filtered.bam.atac_peak_1822	12	.	2.47334	2.83914	1.26823
1	23541918	23542398	dedup.filtered.bam.atac_peak_1823	50	.	4.04810	7.15738	5.09711
1	23551145	23551512	dedup.filtered.bam.atac_peak_1824	12	.	2.48765	2.87128	1.29260
1	23693708	23694049	dedup.filtered.bam.atac_peak_1827	11	.	2.42479	2.73610	1.19461
1	23721663	23722034	dedup.filtered.bam.atac_peak_1828	19	.	2.82649	3.65897	1.91066
1	23761381	23761822	dedup.filtered.bam.atac_peak_1829	14	.	2.55217	3.01569	1.40171
1	23784050	23784855	dedup.filtered.bam.atac_peak_1830	18	.	2.65252	3.57847	1.85042
1	23785995	23787222	dedup.filtered.bam.atac_peak_1831	64	.	3.84181	8.47180	6.49982
1	23790517	23790717	dedup.filtered.bam.atac_peak_1832	14	.	2.50793	3.08625	1.45615
1	23890604	23891448	dedup.filtered.bam.atac_peak_1834	30	.	3.26667	4.87580	3.00794
1	23955178	23955562	dedup.filtered.bam.atac_peak_1835	12	.	2.45773	2.80583	1.24429
1	24040999	24041205	dedup.filtered.bam.atac_peak_1836	29	.	3.32949	4.91889	2.96822
1	24178297	24178666	dedup.filtered.bam.atac_peak_1842	11	.	2.37610	2.62979	1.11631
1	24241134	24241841	dedup.filtered.bam.atac_peak_1846	15	.	2.60132	3.14129	1.50875
1	24255546	24255976	dedup.filtered.bam.atac_peak_1848	18	.	2.75200	3.60431	1.87043
1	24282480	24283303	dedup.filtered.bam.atac_peak_1849	15	.	2.56963	3.17014	1.53136
1	24294346	24295166	dedup.filtered.bam.atac_peak_1850	246	.	5.78171	27.00877	24.61920
1	24321956	24322160	dedup.filtered.bam.atac_peak_1851	21	.	2.98139	4.00937	2.17827
1	24340206	24341073	dedup.filtered.bam.atac_peak_1852	14	.	2.40435	3.01842	1.43964
1	24343710	24345853	dedup.filtered.bam.atac_peak_1853	45	.	3.41082	6.53516	4.52886
1	24354301	24354928	dedup.filtered.bam.atac_peak_1854	535	.	9.33511	56.51287	53.52773
1	24372532	24372912	dedup.filtered.bam.atac_peak_1855	11	.	2.36962	2.61586	1.10620
1	24396233	24396605	dedup.filtered.bam.atac_peak_1857	64	.	4.55421	8.63413	6.44594
1	24401685	24403565	dedup.filtered.bam.atac_peak_1858	17	.	2.62945	3.43038	1.74653
1	24441264	24442371	dedup.filtered.bam.atac_peak_1862	19	.	2.80642	3.69687	1.96543
1	24457550	24458548	dedup.filtered.bam.atac_peak_1864	21	.	2.90807	3.89138	2.10979
1	24474294	24476015	dedup.filtered.bam.atac_peak_1865	28	.	2.80763	4.78145	2.89812
1	24491947	24492379	dedup.filtered.bam.atac_peak_1867	34	.	3.45062	5.34283	3.40409
1	24511327	24511527	dedup.filtered.bam.atac_peak_1868	12	.	2.48714	2.87279	1.29575
1	24553074	24555267	dedup.filtered.bam.atac_peak_1870	44	.	2.97563	6.47704	4.47536
1	24565914	24566114	dedup.filtered.bam.atac_peak_1872	16	.	2.56117	3.38559	1.69056
1	24572901	24573158	dedup.filtered.bam.atac_peak_1873	33	.	3.44225	5.26775	3.30550
1	24591096	24591439	dedup.filtered.bam.atac_peak_1874	16	.	2.68723	3.33643	1.65834
1	24597618	24598384	dedup.filtered.bam.atac_peak_1876	30	.	3.34066	4.99033	3.05747
1	24638601	24638876	dedup.filtered.bam.atac_peak_1877	26	.	2.85382	4.50213	2.63718
1	24639743	24640075	dedup.filtered.bam.atac_peak_1878	89	.	4.60454	11.23263	8.92056
1	24657465	24659364	dedup.filtered.bam.atac_peak_1879	15	.	2.62724	3.22093	1.59846
1	24670909	24672334	dedup.filtered.bam.atac_peak_1880	17	.	2.71460	3.39560	1.70129
1	24698454	24700316	dedup.filtered.bam.atac_peak_1884	16	.	2.25638	3.33971	1.67528
1	24703801	24704972	dedup.filtered.bam.atac_peak_1885	43	.	2.97868	6.40165	4.39038
1	24712275	24713552	dedup.filtered.bam.atac_peak_1886	16	.	2.32169	3.24605	1.60176
1	24747580	24748412	dedup.filtered.bam.atac_peak_1888	24	.	3.06801	4.31727	2.49990
1	24761029	24761297	dedup.filtered.bam.atac_peak_1889	43	.	3.86268	6.40313	4.30864
1	24767263	24767986	dedup.filtered.bam.atac_peak_1890	186	.	5.97140	21.14763	18.68781
1	24784578	24786033	dedup.filtered.bam.atac_peak_1893	16	.	2.46359	3.24187	1.60334
1	24795202	24795615	dedup.filtered.bam.atac_peak_1894	24	.	2.83210	4.28891	2.43949
1	24800184	24800384	dedup.filtered.bam.atac_peak_1896	18	.	2.54522	3.50869	1.80638
1	24809630	24811354	dedup.filtered.bam.atac_peak_1897	30	.	2.64658	4.86455	3.01833
1	24821342	24821864	dedup.filtered.bam.atac_peak_1898	54	.	3.59896	7.64607	5.46472
1	24837686	24838195	dedup.filtered.bam.atac_peak_1899	53	.	3.48164	7.43243	5.34149
1	24845183	24845625	dedup.filtered.bam.atac_peak_1900	25	.	2.78089	4.35829	2.50569
1	24852361	24854319	dedup.filtered.bam.atac_peak_1901	32	.	2.75475	5.06050	3.22055
1	24881260	24883717	dedup.filtered.bam.atac_peak_1902	26	.	2.87509	4.55920	2.69523
1	24885074	24885491	dedup.filtered.bam.atac_peak_1903	26	.	2.76142	4.44266	2.64045
1	24894186	24895942	dedup.filtered.bam.atac_peak_1904	136	.	4.50749	15.88132	13.62692
1	24906750	24907614	dedup.filtered.bam.atac_peak_1905	20	.	2.72880	3.73329	2.01258
1	24908630	24908885	dedup.filtered.bam.atac_peak_1906	60	.	4.12461	8.21927	6.04683
1	24919618	24919818	dedup.filtered.bam.atac_peak_1907	33	.	3.38462	5.36858	3.38999
1	24936839	24937138	dedup.filtered.bam.atac_peak_1909	15	.	2.61773	3.20095	1.58266
1	24956880	24957730	dedup.filtered.bam.atac_peak_1911	14	.	2.50045	2.97748	1.41534
1	24959032	24959417	dedup.filtered.bam.atac_peak_1912	25	.	3.05456	4.44751	2.58572
1	24985065	24985570	dedup.filtered.bam.atac_peak_1916	17	.	2.71698	3.40543	1.71259
1	24996353	24997258	dedup.filtered.bam.atac_peak_1917	42	.	3.52009	6.31323	4.26974
1	25004620	25004883	dedup.filtered.bam.atac_peak_1919	13	.	2.16759	2.86376	1.30037
1	25006498	25007542	dedup.filtered.bam.atac_peak_1920	37	.	2.93583	5.69514	3.71258
1	25021042	25021278	dedup.filtered.bam.atac_peak_1921	20	.	2.88402	3.80334	2.03183
1	25023169	25023442	dedup.filtered.bam.atac_peak_1922	22	.	2.83969	4.01391	2.21802
1	25037157	25037533	dedup.filtered.bam.atac_peak_1924	15	.	2.65359	3.24694	1.57973
1	25043379	25044169	dedup.filtered.bam.atac_peak_1925	23	.	3.03003	4.17436	2.34738
1	25050946	25051477	dedup.filtered.bam.atac_peak_1926	49	.	4.05003	7.05891	4.95403
1	25052379	25052989	dedup.filtered.bam.atac_peak_1927	14	.	2.55356	3.04094	1.45105
1	25065287	25065544	dedup.filtered.bam.atac_peak_1929	29	.	3.32320	4.89748	2.94614
1	25074269	25075556	dedup.filtered.bam.atac_peak_1930	36	.	3.02519	5.57053	3.65925
1	25083388	25084219	dedup.filtered.bam.atac_peak_1931	14	.	2.57445	3.06751	1.44259
1	25089421	25091208	dedup.filtered.bam.atac_peak_1932	35	.	3.18248	5.42190	3.50404
1	25102736	25103503	dedup.filtered.bam.atac_peak_1933	43	.	3.74861	6.33641	4.37150
1	25110784	25111549	dedup.filtered.bam.atac_peak_1934	13	.	2.50389	2.90909	1.32227
1	25115056	25115263	dedup.filtered.bam.atac_peak_1935	25	.	3.11582	4.49637	2.59805
1	25116606	25117046	dedup.filtered.bam.atac_peak_1936	16	.	2.63447	3.26201	1.61981
1	25123070	25123314	dedup.filtered.bam.atac_peak_1938	28	.	3.08605	4.74606	2.87296
1	25132155	25133096	dedup.filtered.bam.atac_peak_1941	16	.	2.68933	3.32859	1.64266
1	25134397	25135670	dedup.filtered.bam.atac_peak_1942	29	.	3.23910	4.87645	2.97654
1	25141455	25143757	dedup.filtered.bam.atac_peak_1943	22	.	2.70764	4.06809	2.28196
1	25156036	25157010	dedup.filtered.bam.atac_peak_1944	16	.	2.66164	3.28716	1.62042
1	25166777	25167189	dedup.filtered.bam.atac_peak_1946	24	.	2.68468	4.24467	2.41516
1	25170312	25170946	dedup.filtered.bam.atac_peak_1947	50	.	3.55150	7.06004	5.07828
1	25177652	25177905	dedup.filtered.bam.atac_peak_1948	32	.	3.40452	5.20803	3.27822
1	25185876	25186099	dedup.filtered.bam.atac_peak_1949	33	.	3.49699	5.38793	3.39563
1	25200736	25202012	dedup.filtered.bam.atac_peak_1952	62	.	3.91294	8.38370	6.26653
1	25218963	25219239	dedup.filtered.bam.atac_peak_1953	71	.	4.77645	9.34031	7.11497
1	25236469	25236852	dedup.filtered.bam.atac_peak_1954	12	.	2.44440	2.77684	1.22302
1	25400884	25401762	dedup.filtered.bam.atac_peak_1956	11	.	2.41048	2.70381	1.17002
1	25485667	25485928	dedup.filtered.bam.atac_peak_1959	29	.	3.31888	4.88519	2.93494
1	25528415	25530139	dedup.filtered.bam.atac_peak_1960	20	.	2.91589	3.87956	2.09343
1	25569107	25570384	dedup.filtered.bam.atac_peak_1961	19	.	2.71135	3.70615	1.99951
1	25571773	25572408	dedup.filtered.bam.atac_peak_1962	13	.	2.41704	2.91104	1.36177
1	25646284	25646628	dedup.filtered.bam.atac_peak_1963	18	.	2.81413	3.61584	1.86578
1	25711899	25712527	dedup.filtered.bam.atac_peak_1964	18	.	2.80311	3.59219	1.84884
1	25772806	25774833	dedup.filtered.bam.atac_peak_1966	24	.	3.09283	4.31114	2.44744
1	25788494	25788790	dedup.filtered.bam.atac_peak_1968	21	.	2.94780	3.94952	2.14529
1	25805447	25805688	dedup.filtered.bam.atac_peak_1970	56	.	4.31973	7.82762	5.66574
1	25812473	25813973	dedup.filtered.bam.atac_peak_1971	140	.	4.08900	16.44015	14.04454
1	25814945	25815271	dedup.filtered.bam.atac_peak_1972	37	.	2.60196	5.75484	3.75868
1	25865244	25866222	dedup.filtered.bam.atac_peak_1974	20	.	2.89805	3.82760	2.04502
1	25876099	25876299	dedup.filtered.bam.atac_peak_1975	16	.	2.68952	3.32877	1.64265
1	25915512	25915921	dedup.filtered.bam.atac_peak_1976	11	.	2.40608	2.69464	1.16360
1	26025599	26026107	dedup.filtered.bam.atac_peak_1980	17	.	2.77253	3.51716	1.78697
1	26052492	26053518	dedup.filtered.bam.atac_peak_1981	13	.	2.53725	2.98022	1.37335
1	26081406	26081751	dedup.filtered.bam.atac_peak_1982	19	.	2.84739	3.71009	1.95268
1	26097731	26098268	dedup.filtered.bam.atac_peak_1983	26	.	3.09775	4.49452	2.61751
1	26101712	26103058	dedup.filtered.bam.atac_peak_1984	12	.	2.35829	2.78173	1.25893
1	26111102	26111959	dedup.filtered.bam.atac_peak_1986	18	.	2.73897	3.56025	1.83710
1	26202234	26202540	dedup.filtered.bam.atac_peak_1987	22	.	2.97313	4.02027	2.20970
1	26205992	26206271	dedup.filtered.bam.atac_peak_1988	12	.	2.45573	2.80269	1.24293
1	26221545	26221823	dedup.filtered.bam.atac_peak_1990	23	.	3.04130	4.20491	2.37446
1	26224004	26224783	dedup.filtered.bam.atac_peak_1991	13	.	2.54337	3.00116	1.39462
1	26259031	26259971	dedup.filtered.bam.atac_peak_1992	17	.	2.75176	3.47507	1.75857
1	26265066	26266058	dedup.filtered.bam.atac_peak_1993	11	.	2.40521	2.69578	1.17211
1	26305035	26305787	dedup.filtered.bam.atac_peak_1996	27	.	3.09820	4.50861	2.70232
1	26308114	26308933	dedup.filtered.bam.atac_peak_1997	11	.	2.28470	2.66584	1.16657
1	26314647	26315580	dedup.filtered.bam.atac_peak_1999	18	.	2.36592	3.54278	1.83174
1	26321038	26321773	dedup.filtered.bam.atac_peak_2001	14	.	2.25663	3.06087	1.46410
1	26336409	26336676	dedup.filtered.bam.atac_peak_2002	52	.	3.85419	7.31438	5.22269
1	26338177	26340031	dedup.filtered.bam.atac_peak_2003	22	.	2.74810	3.96701	2.21075
1	26351581	26351910	dedup.filtered.bam.atac_peak_2005	15	.	2.66184	3.26738	1.59669
1	26364007	26364429	dedup.filtered.bam.atac_peak_2006	17	.	2.71864	3.39977	1.70071
1	26440875	26441075	dedup.filtered.bam.atac_peak_2009	14	.	2.59241	3.10544	1.46929
1	26451869	26453010	dedup.filtered.bam.atac_peak_2010	19	.	2.84995	3.73855	1.99213
1	26475289	26475609	dedup.filtered.bam.atac_peak_2012	98	.	5.16987	12.18327	9.88973
1	26479166	26479366	dedup.filtered.bam.atac_peak_2013	28	.	3.09607	4.69466	2.80598
1	26481869	26482767	dedup.filtered.bam.atac_peak_2014	17	.	2.73673	3.47014	1.78448
1	26509915	26510261	dedup.filtered.bam.atac_peak_2015	15	.	2.65788	3.25006	1.57715
1	26540053	26540622	dedup.filtered.bam.atac_peak_2016	14	.	2.57769	3.08534	1.47012
1	26552729	26553518	dedup.filtered.bam.atac_peak_2017	19	.	2.87297	3.75725	1.98041
1	26576830	26577260	dedup.filtered.bam.atac_peak_2019	28	.	3.24277	4.72730	2.82459
1	26609813	26610367	dedup.filtered.bam.atac_peak_2023	22	.	2.99224	4.10001	2.29923
1	26618876	26619331	dedup.filtered.bam.atac_peak_2025	20	.	2.87225	3.79421	2.04619
1	26655056	26656511	dedup.filtered.bam.atac_peak_2026	77	.	4.04976	9.94710	7.77604
1	26675875	26677373	dedup.filtered.bam.atac_peak_2028	15	.	2.52178	3.23616	1.59337
1	26691631	26692384	dedup.filtered.bam.atac_peak_2030	24	.	3.00846	4.26006	2.42087
1	26694772	26695249	dedup.filtered.bam.atac_peak_2031	13	.	2.48383	3.00041	1.39636
1	26707516	26708313	dedup.filtered.bam.atac_peak_2033	12	.	2.42207	2.74483	1.22153
1	26725248	26726395	dedup.filtered.bam.atac_peak_2034	26	.	3.10295	4.44714	2.64872
1	26736739	26737866	dedup.filtered.bam.atac_peak_2035	24	.	2.99660	4.19418	2.41473
1	26744003	26744231	dedup.filtered.bam.atac_peak_2036	16	.	2.59503	3.34051	1.68300
1	26747023	26747268	dedup.filtered.bam.atac_peak_2038	17	.	2.66820	3.46066	1.74727
1	26768271	26768842	dedup.filtered.bam.atac_peak_2039	321	.	7.71736	34.69836	32.10370
1	26781743	26782262	dedup.filtered.bam.atac_peak_2040	11	.	2.41350	2.71032	1.17475
1	26803933	26806054	dedup.filtered.bam.atac_peak_2042	154	.	4.62838	17.85538	15.43401
1	26811131	26813010	dedup.filtered.bam.atac_peak_2043	17	.	2.71105	3.41447	1.74209
1	26835442	26836683	dedup.filtered.bam.atac_peak_2046	24	.	2.69649	4.30288	2.48743
1	26846108	26847309	dedup.filtered.bam.atac_peak_2047	57	.	4.02279	7.82902	5.74595
1	26862468	26862779	dedup.filtered.bam.atac_peak_2048	28	.	3.25174	4.77253	2.87697
1	26885353	26887246	dedup.filtered.bam.atac_peak_2049	12	.	2.43064	2.77772	1.25758
1	26902509	26903257	dedup.filtered.bam.atac_peak_2051	307	.	7.68785	33.39056	30.71100
1	26913981	26914728	dedup.filtered.bam.atac_peak_2052	61	.	3.85641	8.29538	6.16347
1	26916251	26916803	dedup.filtered.bam.atac_peak_2053	120	.	5.19975	14.48400	12.09446
1	26926940	26928255	dedup.filtered.bam.atac_peak_2054	385	.	5.07445	41.31212	38.55176
1	26933068	26933311	dedup.filtered.bam.atac_peak_2055	105	.	3.84416	12.93322	10.57288
1	26936981	26937458	dedup.filtered.bam.atac_peak_2057	42	.	2.82910	6.29213	4.25480
1	26940567	26942844	dedup.filtered.bam.atac_peak_2058	23	.	2.35004	4.14873	2.34514
1	26947285	26947961	dedup.filtered.bam.atac_peak_2059	37	.	2.81542	5.65207	3.73571
1	26958431	26959226	dedup.filtered.bam.atac_peak_2061	15	.	2.61509	3.21113	1.58807
1	26963906	26964828	dedup.filtered.bam.atac_peak_2063	12	.	2.45099	2.80473	1.27032
1	26994069	26994687	dedup.filtered.bam.atac_peak_2065	17	.	2.74817	3.46742	1.75323
1	27011340	27012381	dedup.filtered.bam.atac_peak_2068	25	.	3.03830	4.42014	2.55593
1	27021761	27022828	dedup.filtered.bam.atac_peak_2069	96	.	4.32598	11.86251	9.68157
1	27042542	27043031	dedup.filtered.bam.atac_peak_2070	21	.	2.89001	3.93283	2.13041
1	27083284	27084282	dedup.filtered.bam.atac_peak_2074	19	.	2.81500	3.64926	1.91601
1	27210167	27210603	dedup.filtered.bam.atac_peak_2077	12	.	2.44294	2.77370	1.22074
1	27265164	27265593	dedup.filtered.bam.atac_peak_2079	13	.	2.43838	2.91131	1.33005
1	27270547	27273707	dedup.filtered.bam.atac_peak_2080	14	.	2.46986	3.09057	1.49121
1	27279820	27280069	dedup.filtered.bam.atac_peak_2081	30	.	3.02551	4.92984	3.01199
1	27286251	27287866	dedup.filtered.bam.atac_peak_2083	136	.	5.10602	15.96159	13.68294
1	27400490	27401551	dedup.filtered.bam.atac_peak_2085	14	.	2.59318	3.11050	1.47567
1	27526297	27526523	dedup.filtered.bam.atac_peak_2087	24	.	3.10591	4.32929	2.45242
1	27564337	27564903	dedup.filtered.bam.atac_peak_2088	17	.	2.76241	3.50534	1.78663
1	27709978	27710712	dedup.filtered.bam.atac_peak_2090	16	.	2.71164	3.39021	1.69836
1	27772283	27772804	dedup.filtered.bam.atac_peak_2091	14	.	2.59928	3.12246	1.48338
1	27780309	27780915	dedup.filtered.bam.atac_peak_2092	13	.	2.50243	2.90366	1.31653
1	27812120	27812765	dedup.filtered.bam.atac_peak_2093	20	.	2.90182	3.83002	2.04171
1	27820349	27820717	dedup.filtered.bam.atac_peak_2094	12	.	2.48664	2.86776	1.28900
1	27940723	27941147	dedup.filtered.bam.atac_peak_2095	14	.	2.56543	3.04524	1.42393
1	27973678	27974213	dedup.filtered.bam.atac_peak_2096	16	.	2.68712	3.32795	1.64552
1	28125373	28125626	dedup.filtered.bam.atac_peak_2100	95	.	5.50518	11.82426	9.50133
1	28141625	28143370	dedup.filtered.bam.atac_peak_2101	12	.	2.45444	2.80014	1.24430
1	28162878	28164019	dedup.filtered.bam.atac_peak_2103	23	.	2.89828	4.08333	2.30122
1	28204921	28205431	dedup.filtered.bam.atac_peak_2104	20	.	2.86292	3.76140	2.00424
1	28207764	28208002	dedup.filtered.bam.atac_peak_2105	21	.	2.95705	3.96941	2.15923
1	28215981	28216319	dedup.filtered.bam.atac_peak_2106	20	.	2.90520	3.84124	2.05319
1	28275443	28277169	dedup.filtered.bam.atac_peak_2108	30	.	3.09583	4.81954	3.01070
1	28280655	28281653	dedup.filtered.bam.atac_peak_2109	13	.	2.46720	2.84649	1.31135
1	28306245	28306807	dedup.filtered.bam.atac_peak_2111	18	.	2.78852	3.56200	1.82802
1	28370137	28370964	dedup.filtered.bam.atac_peak_2114	11	.	2.39541	2.67137	1.14648
1	28434946	28436755	dedup.filtered.bam.atac_peak_2116	21	.	2.85201	3.91237	2.13408
1	28445579	28446908	dedup.filtered.bam.atac_peak_2118	261	.	5.18690	28.69725	26.16948
1	28458110	28458519	dedup.filtered.bam.atac_peak_2119	12	.	2.41569	2.77398	1.26474
1	28465362	28465675	dedup.filtered.bam.atac_peak_2121	120	.	5.54617	14.42984	12.07032
1	28474248	28474456	dedup.filtered.bam.atac_peak_2122	22	.	2.99114	4.06667	2.24957
1	28525404	28526466	dedup.filtered.bam.atac_peak_2124	261	.	5.77143	28.73192	26.11414
1	28535812	28536044	dedup.filtered.bam.atac_peak_2125	50	.	4.11506	7.16037	5.02208
1	28538199	28538814	dedup.filtered.bam.atac_peak_2126	13	.	2.51175	2.92693	1.33594
1	28565748	28566379	dedup.filtered.bam.atac_peak_2128	25	.	2.92654	4.35755	2.51253
1	28578037	28579815	dedup.filtered.bam.atac_peak_2129	27	.	2.92409	4.59690	2.75719
1	28593381	28594009	dedup.filtered.bam.atac_peak_2130	16	.	2.65898	3.26759	1.60183
1	28617262	28617622	dedup.filtered.bam.atac_peak_2133	16	.	2.69816	3.35137	1.66238
1	28627547	28628379	dedup.filtered.bam.atac_peak_2134	11	.	2.36962	2.61586	1.10620
1	28647784	28648080	dedup.filtered.bam.atac_peak_2135	23	.	3.04831	4.22405	2.39163
1	28689128	28689508	dedup.filtered.bam.atac_peak_2136	17	.	2.73413	3.43212	1.72340
1	28703246	28704054	dedup.filtered.bam.atac_peak_2137	12	.	2.44929	2.78736	1.23066
1	28710424	28711841	dedup.filtered.bam.atac_peak_2138	14	.	2.57304	3.08316	1.46880
1	28724741	28724976	dedup.filtered.bam.atac_peak_2139	23	.	2.99526	4.10796	2.31576
1	28742422	28742787	dedup.filtered.bam.atac_peak_2141	11	.	2.40858	2.69972	1.16706
1	28750188	28751259	dedup.filtered.bam.atac_peak_2142	19	.	2.80634	3.67115	1.95316
1	28756802	28758204	dedup.filtered.bam.atac_peak_2143	37	.	3.04503	5.72332	3.77120
1	28761273	28761485	dedup.filtered.bam.atac_peak_2144	37	.	3.16447	5.73124	3.71234
1	28773389	28773682	dedup.filtered.bam.atac_peak_2145	64	.	4.59277	8.67675	6.45564
1	28790224	28791014	dedup.filtered.bam.atac_peak_2146	31	.	3.30825	4.99569	3.11421
1	28802142	28802658	dedup.filtered.bam.atac_peak_2147	53	.	4.15690	7.42219	5.32458
1	28832826	28833101	dedup.filtered.bam.atac_peak_2151	35	.	3.53563	5.50324	3.50344
1	28860844	28861381	dedup.filtered.bam.atac_peak_2153	18	.	2.80331	3.60212	1.86379
1	28906856	28907250	dedup.filtered.bam.atac_peak_2158	57	.	4.33873	7.89952	5.73323
1	28928598	28928946	dedup.filtered.bam.atac_peak_2159	51	.	4.13214	7.30684	5.19814
1	28972149	28972349	dedup.filtered.bam.atac_peak_2161	14	.	2.58085	3.07343	1.44049
1	28998201	28999379	dedup.filtered.bam.atac_peak_2162	12	.	2.44280	2.77480	1.22265
1	29010541	29011068	dedup.filtered.bam.atac_peak_2164	16	.	2.60088	3.28193	1.60616
1	29018544	29019953	dedup.filtered.bam.atac_peak_2166	13	.	2.49411	2.88385	1.30068
1	29030623	29030995	dedup.filtered.bam.atac_peak_2168	34	.	3.49519	5.39378	3.40490
1	29041274	29042048	dedup.filtered.bam.atac_peak_2169	25	.	2.64430	4.40576	2.55211
1	29042953	29043183	dedup.filtered.bam.atac_peak_2170	31	.	2.87317	5.12359	3.16539
1	29082799	29083145	dedup.filtered.bam.atac_peak_2173	26	.	3.15721	4.49550	2.61864
1	29096960	29097429	dedup.filtered.bam.atac_peak_2176	15	.	2.63291	3.20642	1.55343
1	29105098	29106435	dedup.filtered.bam.atac_peak_2177	16	.	2.56636	3.24813	1.61011
1	29109798	29110457	dedup.filtered.bam.atac_peak_2178	11	.	2.27938	2.61534	1.14574
1	29130200	29130762	dedup.filtered.bam.atac_peak_2180	15	.	2.61687	3.16046	1.51108
1	29148276	29148592	dedup.filtered.bam.atac_peak_2181	39	.	3.67358	5.93313	3.91750
1	29154248	29154699	dedup.filtered.bam.atac_peak_2182	15	.	2.56218	3.11064	1.50584
1	29158072	29159093	dedup.filtered.bam.atac_peak_2183	21	.	2.78866	3.90543	2.13290
1	29161824	29162316	dedup.filtered.bam.atac_peak_2184	12	.	2.35810	2.76394	1.24563
1	29167170	29168007	dedup.filtered.bam.atac_peak_2185	15	.	2.62698	3.19818	1.55788
1	29175491	29176058	dedup.filtered.bam.atac_peak_2186	17	.	2.76966	3.52143	1.79832
1	29188637	29188837	dedup.filtered.bam.atac_peak_2187	21	.	2.90749	3.94181	2.14145
1	29225022	29225970	dedup.filtered.bam.atac_peak_2189	13	.	2.49763	2.89142	1.30617
1	29235517	29236018	dedup.filtered.bam.atac_peak_2191	21	.	2.72027	3.86802	2.10454
1	29265238	29267742	dedup.filtered.bam.atac_peak_2192	13	.	2.44306	2.82750	1.30271
1	29273042	29273969	dedup.filtered.bam.atac_peak_2194	17	.	2.69518	3.50095	1.78677
1	29278532	29279300	dedup.filtered.bam.atac_peak_2195	18	.	2.66792	3.59471	1.87262
1	29293226	29293593	dedup.filtered.bam.atac_peak_2196	12	.	2.36319	2.82399	1.29565
1	29306622	29306867	dedup.filtered.bam.atac_peak_2198	25	.	3.10605	4.40806	2.55658
1	29327045	29327937	dedup.filtered.bam.atac_peak_2201	27	.	3.02083	4.56581	2.70111
1	29331551	29332076	dedup.filtered.bam.atac_peak_2202	15	.	2.42212	3.13325	1.52813
1	29338138	29338615	dedup.filtered.bam.atac_peak_2203	14	.	2.58149	3.07195	1.43718
1	29355189	29356931	dedup.filtered.bam.atac_peak_2204	15	.	2.57413	3.22286	1.57468
1	29393217	29393483	dedup.filtered.bam.atac_peak_2205	27	.	3.18653	4.62652	2.76630
1	29403988	29404669	dedup.filtered.bam.atac_peak_2206	30	.	3.30668	4.95445	3.06086
1	29417870	29418626	dedup.filtered.bam.atac_peak_2208	16	.	2.62089	3.24693	1.60787
1	29430586	29431600	dedup.filtered.bam.atac_peak_2209	14	.	2.52156	3.06241	1.44966
1	29448870	29449216	dedup.filtered.bam.atac_peak_2210	15	.	2.61743	3.16942	1.52474
1	29473097	29473723	dedup.filtered.bam.atac_peak_2212	20	.	2.90848	3.84545	2.05377
1	29475562	29476577	dedup.filtered.bam.atac_peak_2213	15	.	2.63842	3.21743	1.56073
1	29489601	29490031	dedup.filtered.bam.atac_peak_2214	13	.	2.33344	2.96449	1.37245
1	29494498	29495914	dedup.filtered.bam.atac_peak_2215	174	.	4.67080	19.77187	17.45908
1	29529073	29530249	dedup.filtered.bam.atac_peak_2217	46	.	3.61071	6.65999	4.62740
1	29534769	29536232	dedup.filtered.bam.atac_peak_2218	109	.	4.12337	13.31656	10.97359
1	29576911	29577840	dedup.filtered.bam.atac_peak_2219	284	.	6.13255	31.17663	28.46863
1	29587986	29589010	dedup.filtered.bam.atac_peak_2220	36	.	3.52770	5.56743	3.60676
1	29628021	29628318	dedup.filtered.bam.atac_peak_2222	25	.	3.12772	4.42545	2.56231
1	29638214	29639255	dedup.filtered.bam.atac_peak_2223	48	.	3.97927	6.91807	4.86464
1	29646829	29647733	dedup.filtered.bam.atac_peak_2224	39	.	3.61865	6.04154	3.98492
1	29663903	29664432	dedup.filtered.bam.atac_peak_2227	43	.	2.93542	6.42648	4.37710
1	29681847	29683219	dedup.filtered.bam.atac_peak_2228	21	.	2.68278	3.93177	2.13511
1	29697867	29698951	dedup.filtered.bam.atac_peak_2229	39	.	3.25449	5.88744	3.90690
1	29707095	29708560	dedup.filtered.bam.atac_peak_2230	29	.	2.84929	4.80008	2.92369
1	29724961	29725630	dedup.filtered.bam.atac_peak_2232	12	.	2.34000	2.75922	1.24646
1	29731664	29732799	dedup.filtered.bam.atac_peak_2234	29	.	3.27970	4.83761	2.92927
1	29743590	29744723	dedup.filtered.bam.atac_peak_2236	23	.	2.75848	4.13022	2.30735
1	29749846	29750562	dedup.filtered.bam.atac_peak_2237	23	.	2.79482	4.18661	2.35996
1	29754944	29755948	dedup.filtered.bam.atac_peak_2238	22	.	2.68272	3.97277	2.23377
1	29768386	29769348	dedup.filtered.bam.atac_peak_2239	48	.	3.49105	6.81867	4.85479
1	29776523	29776823	dedup.filtered.bam.atac_peak_2240	15	.	2.56568	3.18634	1.54632
1	29784212	29786791	dedup.filtered.bam.atac_peak_2242	16	.	2.61714	3.25951	1.63172
1	29791744	29792162	dedup.filtered.bam.atac_peak_2243	12	.	2.33358	2.73799	1.23569
1	29798522	29798924	dedup.filtered.bam.atac_peak_2245	19	.	2.75521	3.59484	1.91833
1	29806477	29806797	dedup.filtered.bam.atac_peak_2247	44	.	3.63163	6.51649	4.45654
1	29812568	29813342	dedup.filtered.bam.atac_peak_2248	18	.	2.80709	3.60192	1.85674
1	29825136	29825499	dedup.filtered.bam.atac_peak_2250	16	.	2.70059	3.34853	1.65372
1	29829679	29830140	dedup.filtered.bam.atac_peak_2251	12	.	2.47456	2.84345	1.27268
1	29839202	29839978	dedup.filtered.bam.atac_peak_2252	23	.	3.02422	4.15364	2.32540
1	29844980	29845653	dedup.filtered.bam.atac_peak_2254	12	.	2.48558	2.86929	1.29308
1	29852591	29852841	dedup.filtered.bam.atac_peak_2255	31	.	3.40182	5.11395	3.14195
1	29858377	29858958	dedup.filtered.bam.atac_peak_2256	13	.	2.50341	2.90407	1.31583
1	29861860	29862104	dedup.filtered.bam.atac_peak_2257	37	.	3.61792	5.73025	3.70027
1	29877136	29877838	dedup.filtered.bam.atac_peak_2258	14	.	2.57303	3.06176	1.43605
1	29888432	29889172	dedup.filtered.bam.atac_peak_2259	14	.	2.56474	3.06108	1.46187
1	29909047	29910012	dedup.filtered.bam.atac_peak_2260	13	.	2.33670	2.94179	1.36542
1	29911209	29911690	dedup.filtered.bam.atac_peak_2261	16	.	2.40441	3.35101	1.67858
1	29915610	29916599	dedup.filtered.bam.atac_peak_2262	39	.	3.11246	5.90732	3.92601
1	29932898	29933314	dedup.filtered.bam.atac_peak_2263	16	.	2.63203	3.31444	1.64250
1	29935950	29936695	dedup.filtered.bam.atac_peak_2264	10	.	2.25651	2.53911	1.09829
1	29987835	29988144	dedup.filtered.bam.atac_peak_2267	35	.	3.54062	5.53708	3.54477
1	30007202	30008799	dedup.filtered.bam.atac_peak_2269	29	.	2.94992	4.83587	2.94094
1	30010943	30011475	dedup.filtered.bam.atac_peak_2270	14	.	2.40221	3.02745	1.42737
1	30017941	30018637	dedup.filtered.bam.atac_peak_2271	16	.	2.69090	3.34404	1.66364
1	30024995	30026133	dedup.filtered.bam.atac_peak_2273	19	.	2.85405	3.74186	1.99003
1	30053295	30054241	dedup.filtered.bam.atac_peak_2274	26	.	3.09350	4.42510	2.60408
1	30069126	30070309	dedup.filtered.bam.atac_peak_2275	210	.	5.13768	23.58417	21.08465
1	30080804	30081168	dedup.filtered.bam.atac_peak_2276	25	.	3.13273	4.43047	2.56059
1	30086688	30086920	dedup.filtered.bam.atac_peak_2277	19	.	2.83412	3.66294	1.90333
1	30100511	30101706	dedup.filtered.bam.atac_peak_2279	132	.	4.90671	15.46906	13.26346
1	30112960	30113956	dedup.filtered.bam.atac_peak_2282	28	.	2.89071	4.72740	2.81786
1	30118372	30118774	dedup.filtered.bam.atac_peak_2283	14	.	2.50677	3.11290	1.49851
1	30127547	30127783	dedup.filtered.bam.atac_peak_2284	14	.	2.58147	3.08063	1.45030
1	30152204	30153155	dedup.filtered.bam.atac_peak_2286	11	.	2.36962	2.61586	1.10620
1	30280866	30281952	dedup.filtered.bam.atac_peak_2290	20	.	2.86172	3.76176	2.01526
1	30285930	30286803	dedup.filtered.bam.atac_peak_2291	11	.	2.40110	2.68405	1.15601
1	30294589	30295206	dedup.filtered.bam.atac_peak_2292	14	.	2.56894	3.04492	1.41757
1	30318334	30319545	dedup.filtered.bam.atac_peak_2293	16	.	2.51003	3.26861	1.60774
1	30330715	30331601	dedup.filtered.bam.atac_peak_2294	22	.	2.87456	4.01480	2.21667
1	30338724	30338989	dedup.filtered.bam.atac_peak_2295	32	.	3.39149	5.23246	3.28404
1	30453276	30454909	dedup.filtered.bam.atac_peak_2302	13	.	2.47799	2.89566	1.35162
1	30484532	30485319	dedup.filtered.bam.atac_peak_2305	32	.	2.90446	5.11036	3.20709
1	30494777	30495107	dedup.filtered.bam.atac_peak_2306	14	.	2.43901	3.04643	1.43474
1	30496725	30498096	dedup.filtered.bam.atac_peak_2307	14	.	2.39427	3.09844	1.48504
1	30512791	30513181	dedup.filtered.bam.atac_peak_2310	15	.	2.53578	3.15743	1.52323
1	30520704	30521927	dedup.filtered.bam.atac_peak_2312	16	.	2.61081	3.23141	1.61422
1	30529818	30530866	dedup.filtered.bam.atac_peak_2314	24	.	2.84597	4.32188	2.48369
1	30534791	30535221	dedup.filtered.bam.atac_peak_2315	28	.	2.88114	4.78537	2.87476
1	30553359	30553750	dedup.filtered.bam.atac_peak_2317	29	.	3.15419	4.87220	2.99817
1	30559589	30560585	dedup.filtered.bam.atac_peak_2319	19	.	2.57755	3.72542	1.99968
1	30565562	30565976	dedup.filtered.bam.atac_peak_2320	12	.	2.36636	2.81724	1.29335
1	30570382	30570876	dedup.filtered.bam.atac_peak_2321	15	.	2.65711	3.25549	1.58668
1	30579120	30579476	dedup.filtered.bam.atac_peak_2323	14	.	2.55201	3.04594	1.46432
1	30584636	30584852	dedup.filtered.bam.atac_peak_2324	27	.	3.08249	4.59781	2.71177
1	30596360	30597143	dedup.filtered.bam.atac_peak_2326	18	.	2.50696	3.60294	1.87346
1	30599229	30599587	dedup.filtered.bam.atac_peak_2327	24	.	2.81641	4.33169	2.46592
1	30616581	30618122	dedup.filtered.bam.atac_peak_2329	15	.	2.61229	3.19060	1.57411
1	30627385	30627964	dedup.filtered.bam.atac_peak_2331	13	.	2.39805	2.91830	1.36162
1	30629676	30630157	dedup.filtered.bam.atac_peak_2332	21	.	2.77700	3.88558	2.11634
1	30636220	30636649	dedup.filtered.bam.atac_peak_2333	15	.	2.61912	3.16452	1.51340
1	30647632	30648458	dedup.filtered.bam.atac_peak_2334	26	.	3.14831	4.52464	2.67851
1	30653651	30653935	dedup.filtered.bam.atac_peak_2335	19	.	2.85042	3.70128	1.93359
1	30664351	30664664	dedup.filtered.bam.atac_peak_2337	48	.	3.69549	6.97002	4.89142
1	30671391	30671845	dedup.filtered.bam.atac_peak_2338	13	.	2.41503	2.95436	1.39360
1	30681584	30682486	dedup.filtered.bam.atac_peak_2340	46	.	3.58746	6.59597	4.60446
1	30689795	30691714	dedup.filtered.bam.atac_peak_2342	16	.	2.71055	3.38189	1.68737
1	30709723	30710340	dedup.filtered.bam.atac_peak_2344	15	.	2.62247	3.17144	1.51820
1	30715578	30716493	dedup.filtered.bam.atac_peak_2345	14	.	2.46845	3.03895	1.44922
1	30719557	30720824	dedup.filtered.bam.atac_peak_2346	23	.	2.95659	4.10932	2.30699
1	30727011	30727383	dedup.filtered.bam.atac_peak_2347	24	.	3.05092	4.23676	2.40668
1	30740532	30740811	dedup.filtered.bam.atac_peak_2348	106	.	5.33765	12.95616	10.62137
1	30742752	30743091	dedup.filtered.bam.atac_peak_2349	283	.	8.64642	30.99931	28.33699
1	30749137	30752057	dedup.filtered.bam.atac_peak_2350	158	.	3.19001	18.25991	15.83602
1	30753135	30753366	dedup.filtered.bam.atac_peak_2351	30	.	1.98510	4.98363	3.05330
1	30765260	30765535	dedup.filtered.bam.atac_peak_2352	15	.	2.65281	3.24096	1.57201
1	30781438	30781893	dedup.filtered.bam.atac_peak_2353	70	.	4.69064	9.19234	7.01984
1	30789210	30790104	dedup.filtered.bam.atac_peak_2354	41	.	3.57000	6.13350	4.16960
1	30807894	30808764	dedup.filtered.bam.atac_peak_2357	21	.	2.89761	3.88798	2.13768
1	30861374	30863346	dedup.filtered.bam.atac_peak_2361	20	.	2.48578	3.76098	2.01362
1	30904611	30905881	dedup.filtered.bam.atac_peak_2362	302	.	5.64700	32.94415	30.25795
1	30913288	30913709	dedup.filtered.bam.atac_peak_2363	11	.	2.36996	2.66844	1.14671
1	30918060	30919036	dedup.filtered.bam.atac_peak_2364	47	.	3.45013	6.73741	4.70408
1	30926299	30927182	dedup.filtered.bam.atac_peak_2365	13	.	2.27584	2.98630	1.38805
1	30928079	30928523	dedup.filtered.bam.atac_peak_2366	15	.	2.34965	3.21785	1.57514
1	30939981	30940689	dedup.filtered.bam.atac_peak_2368	21	.	2.78624	3.93349	2.13814
1	30942741	30944134	dedup.filtered.bam.atac_peak_2369	11	.	2.28798	2.59788	1.12477
1	30950243	30952015	dedup.filtered.bam.atac_peak_2370	31	.	3.33454	5.01534	3.10309
1	30959934	30960620	dedup.filtered.bam.atac_peak_2372	17	.	2.57817	3.42865	1.73222
1	30966064	30966389	dedup.filtered.bam.atac_peak_2373	28	.	2.52287	4.71947	2.86153
1	30967514	30969174	dedup.filtered.bam.atac_peak_2374	54	.	3.12977	7.57407	5.49692
1	30976831	30977239	dedup.filtered.bam.atac_peak_2375	25	.	2.92120	4.44062	2.58265
1	30982304	30983761	dedup.filtered.bam.atac_peak_2376	29	.	2.93457	4.85813	2.94229
1	30999473	31002107	dedup.filtered.bam.atac_peak_2377	83	.	2.97304	10.56563	8.35877
1	31006281	31006593	dedup.filtered.bam.atac_peak_2378	256	.	6.01798	28.22398	25.61210
1	31009700	31010197	dedup.filtered.bam.atac_peak_2379	18	.	2.52536	3.57878	1.87012
1	31040347	31040778	dedup.filtered.bam.atac_peak_2384	58	.	3.82853	8.03012	5.86567
1	31062387	31062962	dedup.filtered.bam.atac_peak_2386	24	.	2.68046	4.30543	2.47690
1	31075288	31076344	dedup.filtered.bam.atac_peak_2388	18	.	2.69215	3.57430	1.86586
1	31082913	31083122	dedup.filtered.bam.atac_peak_2389	33	.	3.41095	5.29420	3.30231
1	31089926	31090379	dedup.filtered.bam.atac_peak_2390	13	.	2.45180	2.85154	1.30969
1	31117229	31118010	dedup.filtered.bam.atac_peak_2393	30	.	3.26961	4.93228	3.04297
1	31148203	31148453	dedup.filtered.bam.atac_peak_2394	12	.	2.47689	2.84677	1.27377
1	31150043	31150538	dedup.filtered.bam.atac_peak_2395	11	.	2.36962	2.61586	1.10620
1	31210620	31211507	dedup.filtered.bam.atac_peak_2399	13	.	2.48749	2.87693	1.31118
1	31212330	31212569	dedup.filtered.bam.atac_peak_2400	36	.	3.55457	5.66855	3.66297
1	31242231	31242709	dedup.filtered.bam.atac_peak_2403	13	.	2.54064	2.99020	1.38269
1	31243746	31243993	dedup.filtered.bam.atac_peak_2404	16	.	2.65125	3.30485	1.67287
1	31249712	31250194	dedup.filtered.bam.atac_peak_2405	11	.	2.36962	2.61586	1.10620
1	31256702	31258441	dedup.filtered.bam.atac_peak_2406	27	.	2.92971	4.58489	2.71937
1	31303693	31304726	dedup.filtered.bam.atac_peak_2407	20	.	2.86709	3.76843	2.00824
1	31363516	31364275	dedup.filtered.bam.atac_peak_2408	13	.	2.50792	2.91475	1.32402
1	31409411	31409816	dedup.filtered.bam.atac_peak_2409	41	.	3.78945	6.20655	4.13602
1	31441364	31442069	dedup.filtered.bam.atac_peak_2411	613	.	9.43576	64.27524	61.30435
1	31453908	31454285	dedup.filtered.bam.atac_peak_2413	14	.	2.59624	3.11496	1.47735
1	31519363	31519597	dedup.filtered.bam.atac_peak_2414	20	.	2.90858	3.85018	2.06064
1	31527841	31528068	dedup.filtered.bam.atac_peak_2415	23	.	3.06787	4.24509	2.38960
1	31668860	31669512	dedup.filtered.bam.atac_peak_2417	40	.	3.70910	6.03788	4.00622
1	31690701	31691014	dedup.filtered.bam.atac_peak_2420	16	.	2.68643	3.32259	1.63853
1	31757746	31757946	dedup.filtered.bam.atac_peak_2421	15	.	2.64539	3.22447	1.55962
1	31764312	31765464	dedup.filtered.bam.atac_peak_2422	30	.	3.31975	5.02420	3.09243
1	31778872	31779313	dedup.filtered.bam.atac_peak_2423	42	.	3.84190	6.36500	4.28494
1	31805340	31805729	dedup.filtered.bam.atac_peak_2424	22	.	2.98758	4.06589	2.25441
1	31810292	31810687	dedup.filtered.bam.atac_peak_2425	21	.	2.92106	3.89748	2.11176
1	31883699	31884279	dedup.filtered.bam.atac_peak_2430	14	.	2.57643	3.06600	1.43674
1	31957657	31958823	dedup.filtered.bam.atac_peak_2432	12	.	2.47494	2.84292	1.27124
1	31967616	31967960	dedup.filtered.bam.atac_peak_2433	16	.	2.70089	3.35245	1.65917
1	31977910	31978386	dedup.filtered.bam.atac_peak_2434	13	.	2.50530	2.90793	1.31815
1	32006728	32007552	dedup.filtered.bam.atac_peak_2436	36	.	3.52030	5.56024	3.61005
1	32040610	32042051	dedup.filtered.bam.atac_peak_2437	41	.	3.26565	6.12795	4.12734
1	32128632	32128873	dedup.filtered.bam.atac_peak_2439	24	.	3.11033	4.34993	2.47670
1	32138702	32139228	dedup.filtered.bam.atac_peak_2441	15	.	2.57528	3.19863	1.55028
1	32156441	32157360	dedup.filtered.bam.atac_peak_2443	18	.	2.79885	3.60329	1.87372
1	32164946	32165441	dedup.filtered.bam.atac_peak_2444	17	.	2.72484	3.43414	1.74279
1	32224870	32225998	dedup.filtered.bam.atac_peak_2446	16	.	2.69711	3.34317	1.65150
1	32333782	32334141	dedup.filtered.bam.atac_peak_2448	16	.	2.68273	3.31873	1.63899
1	32389187	32389571	dedup.filtered.bam.atac_peak_2451	83	.	5.05303	10.56630	8.37253
1	32426908	32427144	dedup.filtered.bam.atac_peak_2452	48	.	4.01631	6.91108	4.80865
1	32438596	32439803	dedup.filtered.bam.atac_peak_2453	13	.	2.50607	2.91500	1.32750
1	32452362	32452562	dedup.filtered.bam.atac_peak_2454	12	.	2.48842	2.87160	1.29179
1	32550405	32550674	dedup.filtered.bam.atac_peak_2458	13	.	2.54515	3.00304	1.39446
1	32551946	32552250	dedup.filtered.bam.atac_peak_2459	30	.	3.33272	4.95531	3.01626
1	32603548	32605496	dedup.filtered.bam.atac_peak_2462	363	.	4.59844	39.07431	36.37866
1	32609034	32610676	dedup.filtered.bam.atac_peak_2463	162	.	3.52317	18.50989	16.22360
1	32632275	32632621	dedup.filtered.bam.atac_peak_2464	27	.	3.24396	4.69454	2.77291
1	32673300	32673716	dedup.filtered.bam.atac_peak_2468	11	.	2.36962	2.61586	1.10620
1	32688908	32689461	dedup.filtered.bam.atac_peak_2469	14	.	2.58413	3.08892	1.45833
1	32693271	32693484	dedup.filtered.bam.atac_peak_2470	14	.	2.58677	3.09107	1.45714
1	32756124	32756480	dedup.filtered.bam.atac_peak_2473	30	.	3.35186	5.00699	3.06538
1	32776990	32777303	dedup.filtered.bam.atac_peak_2474	31	.	3.38335	5.07636	3.11624
1	32800510	32801551	dedup.filtered.bam.atac_peak_2476	11	.	2.41094	2.70481	1.17075
1	32849616	32850801	dedup.filtered.bam.atac_peak_2480	16	.	2.63573	3.29222	1.65635
1	32853226	32854184	dedup.filtered.bam.atac_peak_2481	18	.	2.78423	3.55125	1.81882
1	32878619	32879636	dedup.filtered.bam.atac_peak_2482	17	.	2.69305	3.42745	1.72010
1	32883167	32884826	dedup.filtered.bam.atac_peak_2483	37	.	3.31796	5.76430	3.77986
1	32904962	32906161	dedup.filtered.bam.atac_peak_2484	334	.	6.29017	36.07197	33.46890
1	32938547	32939553	dedup.filtered.bam.atac_peak_2485	20	.	2.89696	3.82592	2.04415
1	32970615	32970889	dedup.filtered.bam.atac_peak_2486	30	.	3.32097	5.02496	3.09856
1	32976542	32977279	dedup.filtered.bam.atac_peak_2487	16	.	2.71255	3.37822	1.67871
1	32982561	32984505	dedup.filtered.bam.atac_peak_2488	150	.	4.15662	17.39159	15.00047
1	32992224	32993575	dedup.filtered.bam.atac_peak_2489	14	.	2.53200	2.99258	1.40598
1	32994410	32994883	dedup.filtered.bam.atac_peak_2490	11	.	2.36962	2.61586	1.10620
1	33011777	33011977	dedup.filtered.bam.atac_peak_2491	13	.	2.52873	2.96174	1.35983
1	33024856	33025273	dedup.filtered.bam.atac_peak_2492	18	.	2.80429	3.61160	1.87681
1	33059430	33060998	dedup.filtered.bam.atac_peak_2495	108	.	4.13193	13.10356	10.84612
1	33066806	33067068	dedup.filtered.bam.atac_peak_2496	15	.	2.62789	3.19362	1.54261
1	33075206	33075689	dedup.filtered.bam.atac_peak_2497	15	.	2.53537	3.13681	1.50449
1	33086587	33087338	dedup.filtered.bam.atac_peak_2500	11	.	2.24761	2.64892	1.15484
1	33096464	33097403	dedup.filtered.bam.atac_peak_2502	16	.	2.46986	3.29670	1.62505
1	33105497	33105990	dedup.filtered.bam.atac_peak_2503	20	.	2.76036	3.81910	2.06686
1	33113182	33113772	dedup.filtered.bam.atac_peak_2505	11	.	2.27117	2.69959	1.18068
1	33118908	33119714	dedup.filtered.bam.atac_peak_2506	15	.	2.61417	3.20824	1.58495
1	33130468	33131628	dedup.filtered.bam.atac_peak_2508	13	.	2.39464	2.87980	1.34103
1	33142728	33143501	dedup.filtered.bam.atac_peak_2511	20	.	2.66560	3.75416	2.01398
1	33148398	33148721	dedup.filtered.bam.atac_peak_2512	15	.	2.52594	3.18308	1.56853
1	33153726	33154684	dedup.filtered.bam.atac_peak_2513	18	.	2.63932	3.54884	1.86308
1	33162381	33162830	dedup.filtered.bam.atac_peak_2515	33	.	3.29257	5.29602	3.34661
1	33170155	33171940	dedup.filtered.bam.atac_peak_2516	22	.	2.90854	4.01585	2.25036
1	33205956	33206536	dedup.filtered.bam.atac_peak_2518	26	.	2.94468	4.53640	2.67928
1	33217608	33220504	dedup.filtered.bam.atac_peak_2520	29	.	2.43321	4.85150	2.98610
1	33226779	33227127	dedup.filtered.bam.atac_peak_2521	23	.	2.89583	4.20586	2.37930
1	33229488	33230029	dedup.filtered.bam.atac_peak_2522	10	.	2.22466	2.54137	1.08384
1	33232947	33235743	dedup.filtered.bam.atac_peak_2523	18	.	2.62182	3.51690	1.81969
1	33241225	33241786	dedup.filtered.bam.atac_peak_2524	28	.	3.06041	4.77243	2.86893
1	33247699	33248011	dedup.filtered.bam.atac_peak_2526	24	.	3.02226	4.34446	2.48613
1	33254407	33256135	dedup.filtered.bam.atac_peak_2527	11	.	2.28646	2.62890	1.15192
1	33273316	33274386	dedup.filtered.bam.atac_peak_2529	34	.	3.32677	5.43861	3.48272
1	33286611	33287506	dedup.filtered.bam.atac_peak_2530	17	.	2.71387	3.40080	1.72378
1	33292414	33292733	dedup.filtered.bam.atac_peak_2531	16	.	2.68432	3.31594	1.63204
1	33300474	33300930	dedup.filtered.bam.atac_peak_2532	18	.	2.44806	3.53286	1.82942
1	33311502	33312568	dedup.filtered.bam.atac_peak_2534	12	.	2.45929	2.80889	1.24628
1	33327035	33328367	dedup.filtered.bam.atac_peak_2535	14	.	2.35837	2.98730	1.41095
1	33346797	33347055	dedup.filtered.bam.atac_peak_2537	18	.	2.74017	3.56765	1.84875
1	33354626	33354826	dedup.filtered.bam.atac_peak_2538	27	.	3.13230	4.65981	2.73220
1	33357815	33358032	dedup.filtered.bam.atac_peak_2539	34	.	3.46111	5.43924	3.42185
1	33369291	33371281	dedup.filtered.bam.atac_peak_2540	26	.	3.09198	4.51061	2.69791
1	33384863	33385091	dedup.filtered.bam.atac_peak_2541	16	.	2.70619	3.38384	1.69811
1	33395226	33395959	dedup.filtered.bam.atac_peak_2542	65	.	4.24006	8.71478	6.52100
1	33414280	33415590	dedup.filtered.bam.atac_peak_2545	18	.	2.45624	3.52262	1.81439
1	33439187	33441362	dedup.filtered.bam.atac_peak_2548	26	.	2.59553	4.54409	2.69881
1	33447437	33448102	dedup.filtered.bam.atac_peak_2549	14	.	2.55199	3.02663	1.42605
1	33448954	33449866	dedup.filtered.bam.atac_peak_2550	12	.	2.39819	2.75442	1.23761
1	33456175	33456773	dedup.filtered.bam.atac_peak_2551	16	.	2.63208	3.24424	1.61482
1	33479318	33479924	dedup.filtered.bam.atac_peak_2554	16	.	2.67479	3.31805	1.65506
1	33484630	33485305	dedup.filtered.bam.atac_peak_2555	19	.	2.67653	3.72447	1.98635
1	33491948	33492489	dedup.filtered.bam.atac_peak_2556	12	.	2.29451	2.83979	1.29629
1	33501573	33502022	dedup.filtered.bam.atac_peak_2559	14	.	2.37094	3.11606	1.49807
1	33530133	33530815	dedup.filtered.bam.atac_peak_2560	14	.	2.52324	2.99781	1.42523
1	33531963	33532241	dedup.filtered.bam.atac_peak_2561	36	.	3.56602	5.61276	3.62097
1	33550588	33550788	dedup.filtered.bam.atac_peak_2563	18	.	2.80353	3.62353	1.89614
1	33553758	33554248	dedup.filtered.bam.atac_peak_2564	16	.	2.66304	3.27314	1.62231
1	33555575	33556396	dedup.filtered.bam.atac_peak_2565	20	.	2.87183	3.87112	2.09771
1	33602573	33602944	dedup.filtered.bam.atac_peak_2567	295	.	4.28003	32.16169	29.51839
1	33605914	33607420	dedup.filtered.bam.atac_peak_2568	266	.	3.91686	29.23224	26.66761
1	33637264	33639032	dedup.filtered.bam.atac_peak_2569	110	.	3.95133	13.28478	11.01585
1	33665198	33666317	dedup.filtered.bam.atac_peak_2570	97	.	4.45485	12.04420	9.72206
1	33686359	33687056	dedup.filtered.bam.atac_peak_2573	33	.	3.22763	5.21271	3.34979
1	33692734	33693303	dedup.filtered.bam.atac_peak_2574	13	.	2.41904	2.90362	1.34772
1	33704256	33705640	dedup.filtered.bam.atac_peak_2575	36	.	3.02834	5.55843	3.65314
1	33715441	33717010	dedup.filtered.bam.atac_peak_2577	47	.	3.07935	6.78931	4.79979
1	33739044	33740012	dedup.filtered.bam.atac_peak_2579	32	.	3.00695	5.18976	3.29649
1	33750371	33750913	dedup.filtered.bam.atac_peak_2580	54	.	3.34820	7.48202	5.44093
1	33752727	33753126	dedup.filtered.bam.atac_peak_2581	13	.	2.14482	2.84267	1.30277
1	33758872	33759756	dedup.filtered.bam.atac_peak_2582	23	.	2.71760	4.18257	2.38544
1	33767160	33768073	dedup.filtered.bam.atac_peak_2583	37	.	3.34441	5.69617	3.72432
1	33792516	33794381	dedup.filtered.bam.atac_peak_2587	212	.	4.61802	23.70666	21.27537
1	33804302	33804669	dedup.filtered.bam.atac_peak_2588	21	.	2.90332	3.91727	2.13497
1	33808681	33809690	dedup.filtered.bam.atac_peak_2589	22	.	2.86940	4.02109	2.24976
1	33813401	33814315	dedup.filtered.bam.atac_peak_2590	24	.	2.99911	4.26217	2.41487
1	33845103	33845610	dedup.filtered.bam.atac_peak_2591	18	.	2.56992	3.52266	1.82607
1	33846435	33846696	dedup.filtered.bam.atac_peak_2592	28	.	2.93972	4.70033	2.82789
1	33858708	33859225	dedup.filtered.bam.atac_peak_2594	15	.	2.58888	3.16280	1.54084
1	33873187	33874082	dedup.filtered.bam.atac_peak_2595	17	.	2.53556	3.41656	1.73892
1	33874998	33875689	dedup.filtered.bam.atac_peak_2596	18	.	2.53567	3.49685	1.80762
1	33890426	33891394	dedup.filtered.bam.atac_peak_2597	16	.	2.48197	3.26285	1.62367
1	33909353	33910515	dedup.filtered.bam.atac_peak_2600	24	.	2.86415	4.28917	2.45485
1	33923414	33924487	dedup.filtered.bam.atac_peak_2602	40	.	3.09627	5.93219	4.02432
1	33937436	33938850	dedup.filtered.bam.atac_peak_2603	168	.	4.50758	19.26338	16.81145
1	33970662	33971570	dedup.filtered.bam.atac_peak_2607	15	.	2.61231	3.15653	1.51287
1	33986683	33988660	dedup.filtered.bam.atac_peak_2608	45	.	2.85483	6.62964	4.59319
1	33989732	33990283	dedup.filtered.bam.atac_peak_2609	26	.	2.37406	4.55552	2.67780
1	33995598	33995903	dedup.filtered.bam.atac_peak_2610	98	.	4.56823	12.21621	9.89489
1	34002227	34004112	dedup.filtered.bam.atac_peak_2611	19	.	2.48197	3.70352	1.98241
1	34017489	34018286	dedup.filtered.bam.atac_peak_2614	10	.	2.24234	2.51450	1.08232
1	34031395	34032093	dedup.filtered.bam.atac_peak_2617	14	.	2.52871	3.04979	1.44555
1	34051858	34053316	dedup.filtered.bam.atac_peak_2619	20	.	2.68775	3.79092	2.02811
1	34054685	34055091	dedup.filtered.bam.atac_peak_2620	16	.	2.47472	3.26893	1.63213
1	34059498	34060378	dedup.filtered.bam.atac_peak_2621	14	.	2.40953	3.01109	1.40830
1	34067643	34068139	dedup.filtered.bam.atac_peak_2622	14	.	2.29416	3.00007	1.41751
1	34086541	34088128	dedup.filtered.bam.atac_peak_2623	16	.	2.48738	3.34016	1.68682
1	34095979	34097056	dedup.filtered.bam.atac_peak_2624	17	.	2.41766	3.46809	1.77771
1	34099592	34099806	dedup.filtered.bam.atac_peak_2625	15	.	2.28718	3.11144	1.50683
1	34103040	34104124	dedup.filtered.bam.atac_peak_2626	14	.	2.39844	3.13089	1.49904
1	34113143	34115071	dedup.filtered.bam.atac_peak_2627	18	.	2.53581	3.59511	1.89104
1	34126825	34127683	dedup.filtered.bam.atac_peak_2628	27	.	3.00188	4.59423	2.78065
1	34130509	34131007	dedup.filtered.bam.atac_peak_2629	11	.	2.25339	2.56733	1.11102
1	34134807	34135007	dedup.filtered.bam.atac_peak_2630	22	.	2.90302	4.00816	2.20547
1	34143645	34143889	dedup.filtered.bam.atac_peak_2631	20	.	2.77236	3.84308	2.07498
1	34150299	34151136	dedup.filtered.bam.atac_peak_2632	27	.	2.86685	4.65040	2.78615
1	34161727	34162178	dedup.filtered.bam.atac_peak_2634	12	.	2.20301	2.75687	1.23078
1	34166163	34168047	dedup.filtered.bam.atac_peak_2635	38	.	2.89439	5.79476	3.80740
1	34185905	34186750	dedup.filtered.bam.atac_peak_2637	11	.	2.34463	2.69143	1.16694
1	34196956	34197645	dedup.filtered.bam.atac_peak_2638	31	.	2.81245	4.94703	3.10482
1	34202799	34204365	dedup.filtered.bam.atac_peak_2639	34	.	2.74546	5.39990	3.45662
1	34223162	34223402	dedup.filtered.bam.atac_peak_2642	56	.	4.22011	7.80069	5.60401
1	34235391	34236332	dedup.filtered.bam.atac_peak_2643	13	.	2.51179	2.93669	1.37036
1	34255942	34256897	dedup.filtered.bam.atac_peak_2645	39	.	2.90523	5.93287	3.98178
1	34258650	34259712	dedup.filtered.bam.atac_peak_2646	28	.	2.64056	4.68182	2.81306
1	34276704	34278971	dedup.filtered.bam.atac_peak_2648	12	.	2.23914	2.76021	1.24110
1	34286422	34287359	dedup.filtered.bam.atac_peak_2650	19	.	2.54152	3.67005	1.94492
1	34290425	34291195	dedup.filtered.bam.atac_peak_2651	14	.	2.30432	3.00564	1.42299
1	34311657	34312169	dedup.filtered.bam.atac_peak_2652	17	.	2.61805	3.49066	1.78586
1	34317605	34318804	dedup.filtered.bam.atac_peak_2653	12	.	2.28576	2.79785	1.27197
1	34337715	34339049	dedup.filtered.bam.atac_peak_2656	250	.	6.53384	27.54890	25.04932
1	34353330	34354421	dedup.filtered.bam.atac_peak_2658	17	.	2.42776	3.42345	1.73049
1	34361937	34362901	dedup.filtered.bam.atac_peak_2659	37	.	3.22216	5.68805	3.73001
1	34368885	34369504	dedup.filtered.bam.atac_peak_2661	256	.	6.29667	28.05680	25.65187
1	34376603	34377590	dedup.filtered.bam.atac_peak_2662	375	.	7.49958	40.19565	37.55493
1	34394530	34395053	dedup.filtered.bam.atac_peak_2664	10	.	2.32959	2.55150	1.08994
1	34396557	34396822	dedup.filtered.bam.atac_peak_2665	16	.	2.62793	3.24919	1.61901
1	34415011	34416836	dedup.filtered.bam.atac_peak_2666	93	.	3.96933	11.57697	9.37163
1	34443025	34443712	dedup.filtered.bam.atac_peak_2667	16	.	2.67405	3.29100	1.61160
1	34454845	34455458	dedup.filtered.bam.atac_peak_2669	24	.	3.09663	4.33873	2.48333
1	34463068	34463307	dedup.filtered.bam.atac_peak_2670	35	.	3.56490	5.56807	3.55335
1	34470947	34471504	dedup.filtered.bam.atac_peak_2671	17	.	2.67813	3.40881	1.71872
1	34474086	34475041	dedup.filtered.bam.atac_peak_2672	13	.	2.53252	2.97326	1.37082
1	34483588	34483829	dedup.filtered.bam.atac_peak_2673	29	.	3.25706	4.87103	2.95517
1	34487391	34488052	dedup.filtered.bam.atac_peak_2675	15	.	2.61886	3.17379	1.54429
1	34502395	34503098	dedup.filtered.bam.atac_peak_2676	23	.	3.04666	4.18505	2.33436
1	34508885	34509143	dedup.filtered.bam.atac_peak_2677	25	.	3.11310	4.38591	2.52742
1	34512162	34512481	dedup.filtered.bam.atac_peak_2678	12	.	2.49152	2.87826	1.29662
1	34522436	34522853	dedup.filtered.bam.atac_peak_2679	12	.	2.41261	2.72338	1.21811
1	34524312	34525602	dedup.filtered.bam.atac_peak_2680	16	.	2.58391	3.25753	1.60543
1	34532617	34532975	dedup.filtered.bam.atac_peak_2681	14	.	2.57188	3.07834	1.48349
1	34537867	34538154	dedup.filtered.bam.atac_peak_2682	17	.	2.71725	3.40686	1.71401
1	34542081	34542963	dedup.filtered.bam.atac_peak_2683	13	.	2.51217	2.92321	1.32963
1	34548719	34549615	dedup.filtered.bam.atac_peak_2684	16	.	2.45934	3.27709	1.62738
1	34552262	34552525	dedup.filtered.bam.atac_peak_2685	23	.	2.73024	4.16627	2.35769
1	34562785	34563345	dedup.filtered.bam.atac_peak_2686	30	.	3.30645	4.96891	3.07880
1	34575273	34575486	dedup.filtered.bam.atac_peak_2688	17	.	2.66727	3.40671	1.70640
1	34577793	34578617	dedup.filtered.bam.atac_peak_2689	30	.	3.27553	5.03733	3.09321
1	34580502	34580704	dedup.filtered.bam.atac_peak_2690	16	.	2.64247	3.37798	1.68146
1	34600187	34601185	dedup.filtered.bam.atac_peak_2692	19	.	2.67012	3.73733	1.99989
1	34620057	34620709	dedup.filtered.bam.atac_peak_2694	14	.	2.47304	3.04920	1.46102
1	34632060	34632345	dedup.filtered.bam.atac_peak_2696	14	.	2.55626	3.07815	1.49015
1	34640125	34642326	dedup.filtered.bam.atac_peak_2698	14	.	2.34585	3.01853	1.41400
1	34667614	34667824	dedup.filtered.bam.atac_peak_2701	23	.	2.86207	4.24272	2.39810
1	34676918	34677945	dedup.filtered.bam.atac_peak_2703	18	.	2.64516	3.51061	1.81047
1	34687881	34689152	dedup.filtered.bam.atac_peak_2705	14	.	2.46418	3.04716	1.47405
1	34703286	34703543	dedup.filtered.bam.atac_peak_2707	16	.	2.52427	3.33748	1.67320
1	34731450	34732195	dedup.filtered.bam.atac_peak_2710	30	.	2.82310	4.97432	3.08030
1	34736929	34737241	dedup.filtered.bam.atac_peak_2711	15	.	2.30992	3.20857	1.56413
1	34742792	34744483	dedup.filtered.bam.atac_peak_2712	16	.	2.59084	3.32926	1.65901
1	34751114	34751548	dedup.filtered.bam.atac_peak_2713	17	.	2.72690	3.41970	1.71693
1	34758739	34759155	dedup.filtered.bam.atac_peak_2714	12	.	2.44419	2.79422	1.26353
1	34760682	34761187	dedup.filtered.bam.atac_peak_2715	12	.	2.44833	2.79685	1.24961
1	34779649	34780842	dedup.filtered.bam.atac_peak_2716	465	.	6.10888	49.43653	46.59370
1	34788728	34789626	dedup.filtered.bam.atac_peak_2717	33	.	3.42926	5.30903	3.38240
1	34816903	34818104	dedup.filtered.bam.atac_peak_2718	18	.	2.56566	3.58143	1.87214
1	34822304	34822548	dedup.filtered.bam.atac_peak_2719	16	.	2.65325	3.38329	1.69063
1	34837391	34837748	dedup.filtered.bam.atac_peak_2721	22	.	2.64588	4.04592	2.23995
1	34841233	34842127	dedup.filtered.bam.atac_peak_2722	16	.	2.35158	3.34429	1.69032
1	34851563	34852524	dedup.filtered.bam.atac_peak_2723	18	.	2.53263	3.60141	1.87765
1	34862585	34863170	dedup.filtered.bam.atac_peak_2725	17	.	2.38806	3.43402	1.76227
1	34872797	34873054	dedup.filtered.bam.atac_peak_2727	30	.	2.87069	4.96036	3.06077
1	34878717	34879433	dedup.filtered.bam.atac_peak_2728	39	.	3.27124	5.96107	3.94490
1	34897900	34899779	dedup.filtered.bam.atac_peak_2731	30	.	2.68771	4.86640	3.00271
1	34914924	34915672	dedup.filtered.bam.atac_peak_2732	12	.	2.36605	2.83971	1.28493
1	34920383	34921317	dedup.filtered.bam.atac_peak_2733	14	.	2.37010	3.07683	1.46344
1	34925703	34926877	dedup.filtered.bam.atac_peak_2734	15	.	2.34770	3.15689	1.53015
1	34934003	34934546	dedup.filtered.bam.atac_peak_2735	12	.	2.21738	2.83274	1.27175
1	34941243	34941822	dedup.filtered.bam.atac_peak_2736	33	.	2.88312	5.24061	3.32372
1	34949322	34949742	dedup.filtered.bam.atac_peak_2737	18	.	2.64967	3.56954	1.85661
1	34957452	34958416	dedup.filtered.bam.atac_peak_2738	19	.	2.82208	3.69544	1.96661
1	34966956	34967188	dedup.filtered.bam.atac_peak_2740	16	.	2.37115	3.30293	1.64780
1	34973983	34974229	dedup.filtered.bam.atac_peak_2741	37	.	3.30232	5.84568	3.79641
1	34986066	34986406	dedup.filtered.bam.atac_peak_2742	82	.	4.58817	10.43704	8.20694
1	35002910	35003991	dedup.filtered.bam.atac_peak_2744	28	.	2.93246	4.75586	2.84742
1	35009107	35009392	dedup.filtered.bam.atac_peak_2745	12	.	2.46536	2.82196	1.25577
1	35017854	35018077	dedup.filtered.bam.atac_peak_2746	29	.	3.31889	4.90110	2.95954
1	35035640	35037908	dedup.filtered.bam.atac_peak_2747	15	.	2.42394	3.14404	1.53149
1	35054463	35056231	dedup.filtered.bam.atac_peak_2751	17	.	2.57800	3.43653	1.74064
1	35074097	35074884	dedup.filtered.bam.atac_peak_2752	19	.	2.75220	3.67933	1.93484
1	35080736	35081013	dedup.filtered.bam.atac_peak_2753	21	.	2.91236	3.88605	2.10984
1	35091661	35092334	dedup.filtered.bam.atac_peak_2755	12	.	2.43026	2.74639	1.20092
1	35102869	35103706	dedup.filtered.bam.atac_peak_2758	19	.	2.67206	3.68034	1.93278
1	35109395	35110648	dedup.filtered.bam.atac_peak_2759	27	.	3.13156	4.63566	2.75924
1	35136113	35137208	dedup.filtered.bam.atac_peak_2760	71	.	4.41261	9.34345	7.13311
1	35144609	35145452	dedup.filtered.bam.atac_peak_2761	61	.	3.72401	8.19116	6.12600
1	35157275	35158238	dedup.filtered.bam.atac_peak_2763	37	.	3.16240	5.72348	3.78590
1	35162369	35162740	dedup.filtered.bam.atac_peak_2764	107	.	4.84826	13.12031	10.76364
1	35184698	35185878	dedup.filtered.bam.atac_peak_2765	15	.	2.52973	3.22481	1.57956
1	35189003	35189203	dedup.filtered.bam.atac_peak_2766	21	.	2.76244	3.90680	2.12232
1	35206308	35208051	dedup.filtered.bam.atac_peak_2769	22	.	2.94946	3.98813	2.20408
1	35214932	35216813	dedup.filtered.bam.atac_peak_2770	98	.	4.49508	12.15254	9.87219
1	35225441	35225956	dedup.filtered.bam.atac_peak_2771	14	.	2.55427	3.02377	1.41037
1	35250622	35251411	dedup.filtered.bam.atac_peak_2772	248	.	6.51259	27.23369	24.84059
1	35276272	35278122	dedup.filtered.bam.atac_peak_2773	132	.	4.27673	15.43354	13.23039
1	35284782	35285553	dedup.filtered.bam.atac_peak_2774	21	.	2.53421	3.89314	2.14447
1	35287616	35288995	dedup.filtered.bam.atac_peak_2775	17	.	2.38484	3.47600	1.77921
1	35294331	35294594	dedup.filtered.bam.atac_peak_2776	69	.	2.80317	9.16584	6.94828
1	35297653	35298523	dedup.filtered.bam.atac_peak_2777	346	.	5.62934	37.48582	34.69553
1	35308312	35308617	dedup.filtered.bam.atac_peak_2778	213	.	7.39076	23.92321	21.36151
1	35313872	35314072	dedup.filtered.bam.atac_peak_2779	40	.	3.12705	6.13537	4.07360
1	35316633	35319074	dedup.filtered.bam.atac_peak_2780	17	.	2.32483	3.40791	1.73435
1	35324358	35324991	dedup.filtered.bam.atac_peak_2781	12	.	2.39574	2.83293	1.27366
1	35329911	35330136	dedup.filtered.bam.atac_peak_2782	24	.	3.04670	4.22570	2.40305
1	35346878	35347796	dedup.filtered.bam.atac_peak_2783	22	.	2.99863	4.08518	2.26527
1	35367147	35368208	dedup.filtered.bam.atac_peak_2785	14	.	2.56829	3.08969	1.49174
1	35385122	35387187	dedup.filtered.bam.atac_peak_2787	84	.	3.88735	10.70395	8.48971
1	35392674	35392874	dedup.filtered.bam.atac_peak_2788	18	.	2.79484	3.59106	1.86170
1	35398771	35399069	dedup.filtered.bam.atac_peak_2789	28	.	3.24575	4.72684	2.81950
1	35416687	35417628	dedup.filtered.bam.atac_peak_2790	13	.	2.50293	2.90629	1.31966
1	35429153	35430332	dedup.filtered.bam.atac_peak_2791	136	.	4.56387	15.90753	13.63048
1	35435950	35436523	dedup.filtered.bam.atac_peak_2792	21	.	2.86096	3.91862	2.12211
1	35448952	35450129	dedup.filtered.bam.atac_peak_2793	178	.	4.58721	20.19320	17.84991
1	35462647	35463214	dedup.filtered.bam.atac_peak_2794	18	.	2.71359	3.59373	1.87698
1	35473262	35473486	dedup.filtered.bam.atac_peak_2796	20	.	2.91266	3.85501	2.06114
1	35480489	35480954	dedup.filtered.bam.atac_peak_2797	11	.	2.38601	2.66118	1.16240
1	35503754	35504325	dedup.filtered.bam.atac_peak_2798	375	.	7.76365	40.16322	37.53156
1	35516598	35519742	dedup.filtered.bam.atac_peak_2799	26	.	2.54913	4.51668	2.68811
1	35533159	35533435	dedup.filtered.bam.atac_peak_2800	30	.	3.02561	4.93648	3.06133
1	35564751	35565723	dedup.filtered.bam.atac_peak_2802	43	.	3.44041	6.37610	4.31093
1	35568732	35568962	dedup.filtered.bam.atac_peak_2803	46	.	3.56091	6.80577	4.69861
1	35601765	35602051	dedup.filtered.bam.atac_peak_2805	77	.	3.98818	10.02876	7.79412
1	35604621	35605885	dedup.filtered.bam.atac_peak_2806	39	.	3.14440	5.96819	3.94669
1	35652044	35652244	dedup.filtered.bam.atac_peak_2808	22	.	2.75305	4.08854	2.25732
1	35654642	35655090	dedup.filtered.bam.atac_peak_2809	38	.	3.31609	5.87772	3.88252
1	35661165	35662099	dedup.filtered.bam.atac_peak_2810	21	.	2.76941	3.92191	2.17549
1	35663671	35664415	dedup.filtered.bam.atac_peak_2811	13	.	2.44861	2.93979	1.36565
1	35677737	35678225	dedup.filtered.bam.atac_peak_2814	17	.	2.58944	3.43701	1.74496
1	35689813	35690320	dedup.filtered.bam.atac_peak_2816	16	.	2.57290	3.30250	1.64622
1	35702928	35703641	dedup.filtered.bam.atac_peak_2817	19	.	2.83434	3.70367	1.96600
1	35708850	35710495	dedup.filtered.bam.atac_peak_2818	64	.	3.90959	8.57196	6.49167
1	35719120	35719672	dedup.filtered.bam.atac_peak_2819	15	.	2.54862	3.16121	1.51904
1	35724382	35725666	dedup.filtered.bam.atac_peak_2820	106	.	4.22488	13.00984	10.69314
1	35736403	35736692	dedup.filtered.bam.atac_peak_2822	59	.	4.08676	8.16968	5.99898
1	35746284	35747420	dedup.filtered.bam.atac_peak_2823	17	.	2.59041	3.40729	1.73171
1	35753043	35753846	dedup.filtered.bam.atac_peak_2824	19	.	2.67920	3.67992	1.92206
1	35762813	35763088	dedup.filtered.bam.atac_peak_2826	64	.	4.10067	8.67123	6.49306
1	35772030	35772331	dedup.filtered.bam.atac_peak_2828	18	.	2.64608	3.48482	1.80684
1	35778684	35779019	dedup.filtered.bam.atac_peak_2829	26	.	3.19565	4.57558	2.67430
1	35817831	35818776	dedup.filtered.bam.atac_peak_2831	31	.	2.85140	5.10412	3.19076
1	35820969	35821286	dedup.filtered.bam.atac_peak_2832	44	.	3.14380	6.50442	4.42207
1	35831256	35831720	dedup.filtered.bam.atac_peak_2833	47	.	3.49641	6.84942	4.73035
1	35846641	35847639	dedup.filtered.bam.atac_peak_2835	16	.	2.63619	3.24565	1.61021
1	35855600	35856087	dedup.filtered.bam.atac_peak_2837	14	.	2.56297	3.03973	1.42004
1	35876632	35876856	dedup.filtered.bam.atac_peak_2838	49	.	4.10805	7.08767	4.92922
1	35885082	35885778	dedup.filtered.bam.atac_peak_2839	11	.	2.37068	2.64018	1.14967
1	35891360	35892269	dedup.filtered.bam.atac_peak_2840	34	.	3.23406	5.41641	3.45994
1	35898716	35900801	dedup.filtered.bam.atac_peak_2841	22	.	2.87639	3.97870	2.21468
1	35911024	35911764	dedup.filtered.bam.atac_peak_2842	16	.	2.61489	3.36727	1.69301
1	35947047	35948256	dedup.filtered.bam.atac_peak_2843	23	.	3.01999	4.15904	2.34127
1	35959902	35960234	dedup.filtered.bam.atac_peak_2844	44	.	3.88276	6.52494	4.45187
1	35966363	35967126	dedup.filtered.bam.atac_peak_2845	24	.	2.89988	4.27167	2.44035
1	35973749	35974323	dedup.filtered.bam.atac_peak_2846	93	.	4.68308	11.72567	9.38037
1	35982507	35982718	dedup.filtered.bam.atac_peak_2847	28	.	3.28010	4.79771	2.87123
1	36003606	36003806	dedup.filtered.bam.atac_peak_2850	14	.	2.56529	3.04664	1.42629
1	36010711	36012258	dedup.filtered.bam.atac_peak_2851	17	.	2.70345	3.39653	1.72313
1	36034472	36035234	dedup.filtered.bam.atac_peak_2852	21	.	2.92482	3.92062	2.14107
1	36049339	36051134	dedup.filtered.bam.atac_peak_2853	16	.	2.66722	3.29440	1.63648
1	36064673	36066131	dedup.filtered.bam.atac_peak_2855	22	.	2.82114	4.08743	2.28916
1	36081354	36082212	dedup.filtered.bam.atac_peak_2857	13	.	2.54925	3.00528	1.39093
1	36107728	36108921	dedup.filtered.bam.atac_peak_2858	13	.	2.42419	2.93861	1.38469
1	36118512	36118739	dedup.filtered.bam.atac_peak_2861	13	.	2.45636	2.85862	1.32065
1	36128596	36128868	dedup.filtered.bam.atac_peak_2862	23	.	2.97598	4.17342	2.33649
1	36135749	36135966	dedup.filtered.bam.atac_peak_2864	20	.	2.89499	3.80376	2.01317
1	36145300	36146013	dedup.filtered.bam.atac_peak_2866	11	.	2.38752	2.65438	1.13415
1	36179577	36180085	dedup.filtered.bam.atac_peak_2867	15	.	2.48033	3.11881	1.50067
1	36180985	36181252	dedup.filtered.bam.atac_peak_2868	25	.	2.94010	4.33496	2.51485
1	36206181	36206390	dedup.filtered.bam.atac_peak_2869	30	.	3.35476	4.97209	3.00571
1	36219858	36220672	dedup.filtered.bam.atac_peak_2870	15	.	2.63416	3.20319	1.54639
1	36248236	36249217	dedup.filtered.bam.atac_peak_2872	43	.	3.50980	6.38138	4.33104
1	36286920	36287134	dedup.filtered.bam.atac_peak_2875	26	.	3.19025	4.53469	2.62049
1	36302752	36303979	dedup.filtered.bam.atac_peak_2876	20	.	2.89393	3.82524	2.04854
1	36305153	36305353	dedup.filtered.bam.atac_peak_2877	19	.	2.81186	3.64189	1.92131
1	36335886	36337097	dedup.filtered.bam.atac_peak_2879	11	.	2.36962	2.61586	1.10620
1	36344332	36345213	dedup.filtered.bam.atac_peak_2881	30	.	2.91813	4.96790	3.09961
1	36387535	36388974	dedup.filtered.bam.atac_peak_2883	291	.	5.00901	31.74784	29.16108
1	36406298	36406578	dedup.filtered.bam.atac_peak_2884	37	.	3.35485	5.80149	3.79484
1	36408886	36410597	dedup.filtered.bam.atac_peak_2885	36	.	3.20901	5.54562	3.61060
1	36429135	36429857	dedup.filtered.bam.atac_peak_2886	21	.	2.87058	3.92344	2.11743
1	36431075	36431275	dedup.filtered.bam.atac_peak_2887	13	.	2.46997	2.97210	1.37465
1	36436153	36436444	dedup.filtered.bam.atac_peak_2888	45	.	3.86873	6.65394	4.57136
1	36447664	36448649	dedup.filtered.bam.atac_peak_2889	316	.	6.17768	34.07882	31.61578
1	36470873	36471878	dedup.filtered.bam.atac_peak_2890	491	.	6.78883	52.00574	49.18657
1	36500870	36502904	dedup.filtered.bam.atac_peak_2891	29	.	3.10280	4.83524	2.95020
1	36509394	36510196	dedup.filtered.bam.atac_peak_2892	36	.	3.25617	5.58917	3.63598
1	36522933	36524589	dedup.filtered.bam.atac_peak_2895	16	.	2.65692	3.30720	1.67007
1	36543795	36544234	dedup.filtered.bam.atac_peak_2898	26	.	3.19968	4.58894	2.68810
1	36600682	36601518	dedup.filtered.bam.atac_peak_2901	11	.	2.32262	2.63933	1.13302
1	36603311	36604726	dedup.filtered.bam.atac_peak_2902	15	.	2.60089	3.21788	1.58638
1	36610920	36611531	dedup.filtered.bam.atac_peak_2903	18	.	2.72882	3.55971	1.83600
1	36620121	36620446	dedup.filtered.bam.atac_peak_2904	13	.	2.49862	2.90126	1.33268
1	36626992	36627637	dedup.filtered.bam.atac_peak_2905	17	.	2.72128	3.45765	1.78519
1	36628954	36630093	dedup.filtered.bam.atac_peak_2906	13	.	2.44826	2.85237	1.31853
1	36639606	36641742	dedup.filtered.bam.atac_peak_2907	92	.	3.45579	11.33842	9.22075
1	36649248	36649650	dedup.filtered.bam.atac_peak_2909	13	.	2.46695	2.99528	1.39747
1	36663239	36664289	dedup.filtered.bam.atac_peak_2911	17	.	2.59735	3.37109	1.71835
1	36665193	36666222	dedup.filtered.bam.atac_peak_2912	16	.	2.63473	3.34617	1.68426
1	36708910	36709242	dedup.filtered.bam.atac_peak_2914	33	.	3.49654	5.37959	3.38266
1	36776989	36777976	dedup.filtered.bam.atac_peak_2916	17	.	2.72883	3.43591	1.73861
1	36786281	36786988	dedup.filtered.bam.atac_peak_2918	16	.	2.58279	3.29978	1.64920
1	36790143	36790424	dedup.filtered.bam.atac_peak_2919	16	.	2.58172	3.26913	1.60349
1	36804877	36805427	dedup.filtered.bam.atac_peak_2922	19	.	2.85520	3.73670	1.97999
1	36816841	36817175	dedup.filtered.bam.atac_peak_2923	26	.	3.17620	4.54367	2.66155
1	36826949	36827544	dedup.filtered.bam.atac_peak_2925	15	.	2.62310	3.18365	1.53574
1	36837415	36837790	dedup.filtered.bam.atac_peak_2926	11	.	2.41043	2.70371	1.16995
1	36877159	36877619	dedup.filtered.bam.atac_peak_2928	18	.	2.80919	3.60737	1.86151
1	36883139	36883442	dedup.filtered.bam.atac_peak_2929	14	.	2.61152	3.14486	1.49660
1	36884898	36885804	dedup.filtered.bam.atac_peak_2930	15	.	2.63591	3.20617	1.54798
1	36912994	36914946	dedup.filtered.bam.atac_peak_2931	19	.	2.82464	3.69874	1.98337
1	36926266	36927259	dedup.filtered.bam.atac_peak_2932	12	.	2.46693	2.82532	1.25820
1	36936178	36937110	dedup.filtered.bam.atac_peak_2933	26	.	3.16696	4.49637	2.60295
1	36944817	36946211	dedup.filtered.bam.atac_peak_2934	14	.	2.59886	3.13082	1.49686
1	36951173	36951852	dedup.filtered.bam.atac_peak_2935	12	.	2.43614	2.75905	1.21011
1	36968023	36969076	dedup.filtered.bam.atac_peak_2937	12	.	2.46085	2.81557	1.25372
1	37030627	37031250	dedup.filtered.bam.atac_peak_2940	32	.	3.44934	5.25117	3.26941
1	37047331	37049218	dedup.filtered.bam.atac_peak_2941	23	.	3.00634	4.12525	2.31316
1	37054691	37056424	dedup.filtered.bam.atac_peak_2942	18	.	2.77527	3.53938	1.81646
1	37077727	37078461	dedup.filtered.bam.atac_peak_2943	20	.	2.87911	3.80713	2.04962
1	37109428	37110606	dedup.filtered.bam.atac_peak_2944	12	.	2.47630	2.84550	1.27285
1	37179790	37180107	dedup.filtered.bam.atac_peak_2945	11	.	2.36962	2.61586	1.10620
1	37192773	37194268	dedup.filtered.bam.atac_peak_2947	12	.	2.44040	2.76822	1.21677
1	37219612	37220105	dedup.filtered.bam.atac_peak_2949	18	.	2.79301	3.58021	1.84811
1	37243506	37243720	dedup.filtered.bam.atac_peak_2950	20	.	2.90728	3.83416	2.03834
1	37249826	37250283	dedup.filtered.bam.atac_peak_2952	13	.	2.53977	2.99433	1.39042
1	37276077	37276390	dedup.filtered.bam.atac_peak_2953	12	.	2.43674	2.76033	1.21104
1	37305978	37306259	dedup.filtered.bam.atac_peak_2954	16	.	2.70169	3.36306	1.67393
1	37351820	37352092	dedup.filtered.bam.atac_peak_2957	11	.	2.36962	2.61586	1.10620
1	37374283	37375438	dedup.filtered.bam.atac_peak_2958	15	.	2.65010	3.24369	1.58073
1	37404427	37404667	dedup.filtered.bam.atac_peak_2960	40	.	3.76178	6.11653	4.04942
1	37452014	37452252	dedup.filtered.bam.atac_peak_2961	21	.	2.94110	3.92933	2.12573
1	37485405	37485859	dedup.filtered.bam.atac_peak_2962	15	.	2.63868	3.20558	1.54238
1	37495905	37496605	dedup.filtered.bam.atac_peak_2963	15	.	2.61066	3.14680	1.50095
1	37526792	37527493	dedup.filtered.bam.atac_peak_2964	20	.	2.91838	3.87888	2.08820
1	37533556	37533763	dedup.filtered.bam.atac_peak_2965	22	.	2.99542	4.05324	2.22106
1	37538954	37539282	dedup.filtered.bam.atac_peak_2966	11	.	2.39479	2.67004	1.14551
1	37543743	37543946	dedup.filtered.bam.atac_peak_2967	15	.	2.60957	3.14513	1.50028
1	37574890	37575890	dedup.filtered.bam.atac_peak_2971	15	.	2.63468	3.20677	1.55111
1	37589467	37590454	dedup.filtered.bam.atac_peak_2974	21	.	2.92888	3.90894	2.11562
1	37614739	37615044	dedup.filtered.bam.atac_peak_2976	16	.	2.47035	3.29336	1.63771
1	37616784	37617962	dedup.filtered.bam.atac_peak_2977	31	.	2.96864	5.01081	3.11896
1	37624053	37624726	dedup.filtered.bam.atac_peak_2978	13	.	2.41525	2.97544	1.38650
1	37638767	37639372	dedup.filtered.bam.atac_peak_2981	29	.	3.25024	4.83443	2.95493
1	37640350	37640878	dedup.filtered.bam.atac_peak_2982	18	.	2.77906	3.55874	1.83977
1	37688512	37688712	dedup.filtered.bam.atac_peak_2985	11	.	2.41519	2.71396	1.17739
1	37704939	37705908	dedup.filtered.bam.atac_peak_2986	24	.	3.00321	4.24183	2.46285
1	37714915	37715296	dedup.filtered.bam.atac_peak_2987	30	.	3.34426	4.96084	3.00694
1	37723496	37725367	dedup.filtered.bam.atac_peak_2988	17	.	2.26703	3.41659	1.74190
1	37726185	37726429	dedup.filtered.bam.atac_peak_2989	21	.	2.39887	3.89113	2.13649
1	37731427	37731708	dedup.filtered.bam.atac_peak_2990	12	.	2.27999	2.77160	1.24980
1	37750585	37751144	dedup.filtered.bam.atac_peak_2991	20	.	2.89821	3.82809	2.04499
1	37770851	37771437	dedup.filtered.bam.atac_peak_2992	112	.	5.65456	13.59711	11.21245
1	37778756	37779596	dedup.filtered.bam.atac_peak_2993	111	.	4.97073	13.35467	11.15594
1	37796933	37797738	dedup.filtered.bam.atac_peak_2995	15	.	2.39845	3.20960	1.57252
1	37799757	37800826	dedup.filtered.bam.atac_peak_2996	46	.	3.39697	6.66339	4.62307
1	37807887	37808714	dedup.filtered.bam.atac_peak_2997	47	.	3.53318	6.81901	4.77213
1	37810109	37810555	dedup.filtered.bam.atac_peak_2998	14	.	2.44345	3.06643	1.44598
1	37816836	37818531	dedup.filtered.bam.atac_peak_2999	251	.	6.00215	27.53975	25.14172
1	37824250	37824718	dedup.filtered.bam.atac_peak_3000	25	.	2.70871	4.40186	2.53783
1	37831853	37832062	dedup.filtered.bam.atac_peak_3002	20	.	2.65223	3.81082	2.03215
1	37837861	37838259	dedup.filtered.bam.atac_peak_3003	16	.	2.46339	3.35616	1.68105
1	37839815	37840186	dedup.filtered.bam.atac_peak_3004	11	.	2.13838	2.56778	1.11018
1	37847387	37847992	dedup.filtered.bam.atac_peak_3005	18	.	2.57853	3.63320	1.89681
1	37875051	37875670	dedup.filtered.bam.atac_peak_3008	13	.	2.30513	2.92615	1.34712
1	37888910	37889284	dedup.filtered.bam.atac_peak_3010	23	.	2.81363	4.15979	2.34617
1	37896946	37898479	dedup.filtered.bam.atac_peak_3011	18	.	2.39061	3.54264	1.83439
1	37903764	37904429	dedup.filtered.bam.atac_peak_3012	44	.	3.05736	6.42820	4.48134
1	37912865	37913135	dedup.filtered.bam.atac_peak_3013	31	.	2.94874	5.14371	3.19773
1	37923208	37924493	dedup.filtered.bam.atac_peak_3015	13	.	2.38888	2.98231	1.38453
1	37936896	37938726	dedup.filtered.bam.atac_peak_3017	29	.	2.79992	4.80107	2.90019
1	37964719	37965120	dedup.filtered.bam.atac_peak_3018	32	.	3.41425	5.22937	3.29087
1	37971807	37974229	dedup.filtered.bam.atac_peak_3019	66	.	3.24822	8.79841	6.68578
[truncated: 59,503 more rows]
