# Supplementary material for: Systematic alteration of ATAC-seq for profiling open chromatin in cryopreserved nuclei preparations from livestock tissues
Source: Sci Rep. 2020 Mar 23;10:5230. doi: 10.1038/s41598-020-61678-9 (PMC7089989; doi:10.1038/s41598-020-61678-9)
Supplement: Supplementary file 6 — DNaseSeq_Chicken_Lung_Peaks. [file 41598_2020_61678_MOESM6_ESM.txt]

1	116	1900
1	31200	31626
1	98547	98880
1	121629	121948
1	135072	135350
1	150639	150717
1	153299	153465
1	210659	211169
1	329260	329618
1	335888	336191
1	463460	464127
1	475757	475912
1	482136	482303
1	485937	486076
1	488931	489249
1	490237	490545
1	496454	496836
1	504060	504415
1	547840	547970
1	606790	606969
1	611611	611801
1	617696	617879
1	630702	630788
1	635194	635497
1	640836	640972
1	649388	649574
1	651704	651877
1	662498	663016
1	664080	664411
1	697560	698080
1	700486	700736
1	713075	713564
1	718786	718866
1	774989	775729
1	779019	779509
1	783547	783672
1	784646	785067
1	789690	790402
1	792239	793144
1	822910	823044
1	852937	853363
1	862024	862225
1	873406	873857
1	894432	894671
1	896748	897012
1	898200	898437
1	908495	909088
1	945311	945646
1	958785	959106
1	978866	979417
1	1002897	1003362
1	1014106	1014189
1	1019447	1019684
1	1020775	1021156
1	1031606	1031824
1	1044135	1044547
1	1057939	1058194
1	1061603	1062128
1	1066367	1066487
1	1076894	1077056
1	1091429	1092215
1	1104035	1104356
1	1104709	1105260
1	1110463	1110596
1	1123238	1123910
1	1129558	1130165
1	1136928	1137038
1	1143675	1144079
1	1144432	1144619
1	1148630	1148874
1	1149512	1149790
1	1166823	1168099
1	1168596	1168734
1	1169004	1169313
1	1169987	1170451
1	1175364	1175549
1	1176794	1176952
1	1189211	1189429
1	1341844	1341998
1	1367863	1368109
1	1636157	1636450
1	1647826	1647993
1	1649011	1649079
1	1841420	1841726
1	2002212	2002613
1	2325777	2326587
1	2508048	2508302
1	2841548	2841643
1	2843008	2843255
1	3042507	3042606
1	3049081	3049271
1	3107669	3107835
1	3108344	3108918
1	3140316	3140419
1	3144161	3144709
1	3149601	3149793
1	3150049	3150439
1	3153714	3154259
1	3161812	3161880
1	3163845	3164003
1	3165277	3165754
1	3173566	3173643
1	3179324	3179424
1	3195162	3195647
1	3200667	3200853
1	3213485	3213666
1	3226451	3226697
1	3227905	3228052
1	3231757	3231943
1	3240421	3240557
1	3243938	3244063
1	3260363	3260495
1	3263411	3263571
1	3284811	3285311
1	3287661	3287860
1	3299117	3299185
1	3299473	3299611
1	3304534	3304704
1	3307899	3308214
1	3312314	3312384
1	3314606	3315271
1	3328732	3328829
1	3331377	3331468
1	3353031	3353240
1	3380684	3381007
1	3384333	3384972
1	3397533	3397673
1	3404556	3404832
1	3414775	3415318
1	3419403	3419906
1	3420850	3421238
1	3427704	3428014
1	3433386	3433658
1	3446087	3446288
1	3515797	3516087
1	3516364	3516683
1	3522813	3523031
1	3523495	3523573
1	3531179	3531308
1	3543062	3543172
1	3544833	3545052
1	3551046	3551364
1	3553056	3553415
1	3560338	3560686
1	3561318	3561705
1	3565994	3566077
1	3581565	3582040
1	3584619	3584753
1	3596130	3596399
1	3625834	3626154
1	3630848	3631059
1	3633542	3633613
1	3638683	3638753
1	3652903	3653119
1	3662575	3663190
1	3672737	3673053
1	3684302	3684773
1	3711886	3712116
1	4017190	4017391
1	4037671	4037814
1	4120238	4120394
1	4125404	4125514
1	4128727	4128871
1	4133573	4133739
1	4137755	4138475
1	4143867	4144031
1	4151009	4151290
1	4162057	4162379
1	4165000	4165343
1	4167902	4168146
1	4248219	4248538
1	4257495	4258066
1	4271723	4271825
1	4290434	4290592
1	4315591	4316080
1	4339131	4339217
1	4399932	4400171
1	4400925	4401274
1	4409544	4409839
1	4549711	4549837
1	4559782	4559921
1	4560568	4560635
1	4569397	4569691
1	4593349	4593481
1	4596631	4596819
1	4627783	4628221
1	4934891	4934958
1	4999433	4999952
1	5607061	5607182
1	5619130	5619334
1	5624302	5624528
1	5762866	5762971
1	5778233	5778818
1	5932167	5932241
1	6042091	6042304
1	6060228	6060599
1	6067658	6067730
1	6069185	6069304
1	6079377	6079638
1	6081684	6081832
1	6082686	6082927
1	6091096	6091182
1	6093600	6093947
1	6094491	6094793
1	6095075	6095302
1	6110811	6110873
1	6121680	6121767
1	6130021	6130400
1	6136880	6137216
1	6142374	6142461
1	6143348	6143985
1	6150384	6150585
1	6159148	6159516
1	6164392	6164511
1	6176485	6176697
1	6184263	6184515
1	6185881	6186351
1	6191356	6191462
1	6198949	6199060
1	6204647	6205277
1	6209780	6209877
1	6222005	6222351
1	6228927	6229180
1	6235521	6235649
1	6244316	6244433
1	6271218	6271294
1	6271660	6272185
1	6299194	6299994
1	6327203	6327721
1	6332953	6333021
1	6339915	6340182
1	6387968	6388121
1	6388612	6388878
1	6414790	6415143
1	6421884	6422477
1	6447744	6447878
1	6497846	6498293
1	6503701	6504046
1	6504349	6504823
1	6519960	6520076
1	6527147	6527377
1	6530442	6530662
1	6591671	6591874
1	6629789	6629867
1	6641601	6641749
1	6644519	6644676
1	6664965	6665350
1	6667362	6667608
1	6684280	6684348
1	6685721	6685871
1	6691654	6692217
1	6714335	6714541
1	6718590	6718791
1	6740343	6740472
1	6745665	6746079
1	6751597	6751924
1	6775351	6775424
1	6777105	6777212
1	6784317	6784477
1	6796124	6796334
1	6800404	6800480
1	6828616	6829525
1	6838398	6838973
1	6849938	6850173
1	6861619	6861895
1	6885542	6885672
1	6888763	6888980
1	6889254	6889671
1	6896404	6896641
1	6897295	6897468
1	6903206	6903298
1	6908831	6909381
1	6909797	6910202
1	6936376	6936662
1	6942355	6942671
1	6944703	6944833
1	6946971	6947120
1	6949212	6949348
1	6963272	6963380
1	7046089	7046373
1	7055336	7055868
1	7068843	7069060
1	7287988	7288244
1	7293791	7293878
1	7303065	7303295
1	7307453	7307569
1	7371795	7371993
1	7433010	7433078
1	7436757	7437018
1	7449284	7449361
1	7469672	7470399
1	7484624	7485077
1	7495424	7495514
1	7496223	7496346
1	7496799	7497084
1	7504029	7504163
1	7522067	7522166
1	7522803	7523154
1	7524092	7524215
1	7528695	7528806
1	7613825	7613921
1	7660721	7660984
1	7720290	7721018
1	7724254	7724410
1	7733069	7733370
1	8001627	8001784
1	8002291	8002523
1	8065032	8065159
1	8105447	8105564
1	8238175	8238286
1	8239787	8240015
1	8308032	8308156
1	8310023	8310451
1	8321247	8321741
1	8332051	8332125
1	8341729	8341797
1	8346153	8346617
1	8361809	8361896
1	8373500	8374008
1	8374808	8375272
1	8404861	8405130
1	8420502	8420570
1	8448600	8448699
1	8613095	8613163
1	8746901	8747078
1	8753692	8754019
1	8754334	8754465
1	8836393	8836610
1	8859743	8859811
1	8945435	8945512
1	8970361	8970429
1	8973533	8973637
1	9028706	9028838
1	9030509	9031001
1	9031421	9031825
1	9032464	9032919
1	9069446	9069743
1	9089392	9089748
1	9118922	9119086
1	9155608	9155951
1	9170704	9170800
1	9198049	9198301
1	9219624	9219692
1	9235409	9235922
1	9271879	9272042
1	9307270	9307526
1	9359684	9359890
1	9370701	9370919
1	9371221	9371296
1	9372102	9372211
1	9372884	9373245
1	9373809	9373888
1	9374249	9374353
1	9374848	9375118
1	9375523	9375603
1	9376256	9376396
1	9377257	9377339
1	9377612	9377940
1	9378430	9378943
1	9379312	9379433
1	9380534	9380643
1	10134173	10134279
1	10221330	10221454
1	10251500	10251839
1	10269259	10269360
1	10269611	10269673
1	10274134	10274575
1	10306577	10306720
1	10496814	10497014
1	10574323	10574514
1	10663300	10663696
1	10665535	10665627
1	10669317	10669566
1	10733722	10733897
1	10751695	10751857
1	10753161	10753821
1	10795771	10795839
1	10964397	10964478
1	10995477	10995660
1	11019239	11019373
1	11021904	11022248
1	11040751	11040971
1	11043525	11043873
1	11050245	11050781
1	11053105	11053204
1	11065644	11065769
1	11166508	11166660
1	11174289	11174813
1	11187717	11188060
1	11199028	11199329
1	11211473	11211790
1	11215275	11215361
1	11218128	11218344
1	11220410	11220689
1	11244678	11245131
1	11250625	11250740
1	11261116	11261454
1	11270800	11271077
1	11281117	11281727
1	11294218	11294432
1	11299509	11299599
1	11323204	11323821
1	11342597	11343581
1	11364671	11364975
1	11377209	11377783
1	11393133	11393201
1	11403609	11404251
1	11410134	11410226
1	11410747	11410893
1	11411628	11412147
1	11447591	11448241
1	11448514	11448627
1	11537781	11537867
1	11681909	11682337
1	11695210	11695430
1	11696542	11696616
1	11706152	11706374
1	11721927	11722066
1	11745409	11745475
1	11951294	11951379
1	12152510	12152631
1	12182371	12182830
1	12192472	12192540
1	12227330	12227559
1	12389850	12389965
1	12419900	12419970
1	12433359	12433438
1	12450964	12451137
1	12456801	12456932
1	12485928	12486143
1	12491558	12491716
1	12497540	12497680
1	12504018	12504505
1	12530704	12530804
1	12555207	12555676
1	12559877	12560283
1	12560741	12560876
1	12566007	12566165
1	12571235	12571338
1	12584959	12585061
1	12594845	12595467
1	12622277	12622444
1	12624347	12624482
1	12630697	12630927
1	12641964	12642342
1	12642716	12642878
1	12676553	12676632
1	12678273	12678564
1	12711130	12711569
1	12716699	12716865
1	12728638	12728721
1	12736106	12736193
1	12751954	12752458
1	12762789	12762919
1	12776678	12777371
1	12796457	12797273
1	12806633	12806760
1	12825621	12825945
1	12834236	12834759
1	12857569	12857777
1	12871809	12871923
1	12875714	12875898
1	12913232	12913332
1	12916662	12917508
1	12928512	12928614
1	12930822	12931040
1	12931716	12932006
1	12941484	12941610
1	12946778	12947103
1	12966998	12967589
1	12967852	12968555
1	12980843	12981127
1	12993804	12994803
1	13021330	13022212
1	13037133	13037339
1	13038489	13039001
1	13071855	13071962
1	13292790	13293011
1	13416498	13416719
1	13554708	13554839
1	13558354	13558545
1	13574734	13574802
1	13632040	13632130
1	13650675	13651011
1	13712668	13713146
1	13716174	13716242
1	13721895	13722232
1	13741155	13741795
1	13742814	13742880
1	13762429	13764014
1	13764530	13764716
1	13767575	13767662
1	13774528	13774690
1	13783734	13783877
1	13785974	13786202
1	13807342	13807630
1	13815058	13815140
1	13847067	13847218
1	13849980	13850160
1	13871830	13871966
1	13877205	13877299
1	13897340	13897854
1	13906533	13906611
1	13909240	13909586
1	13917325	13917700
1	13939039	13939232
1	13946933	13947036
1	13955238	13955423
1	13973082	13973242
1	13977399	13978182
1	13999800	14000680
1	14013157	14013248
1	14013573	14013883
1	14017152	14017469
1	14021891	14022286
1	14027860	14028100
1	14054613	14055158
1	14055859	14055997
1	14064176	14065082
1	14084886	14085290
1	14106796	14106992
1	14116081	14116215
1	14128622	14128840
1	14160225	14160537
1	14186090	14186281
1	14198716	14199297
1	14210553	14210942
1	14212152	14212416
1	14216107	14216485
1	14253816	14254410
1	14261895	14262092
1	14276419	14276795
1	14296562	14296885
1	14313070	14313322
1	14315510	14316063
1	14321830	14322124
1	14366819	14366887
1	14382073	14382224
1	14399989	14400309
1	14407402	14407656
1	14417595	14417664
1	14421810	14421879
1	14431472	14431554
1	14432582	14433148
1	14440208	14440736
1	14448928	14449423
1	14452791	14452915
1	14466202	14466334
1	14471921	14472439
1	14479935	14480062
1	14483785	14484117
1	14493073	14493180
1	14495118	14495281
1	14532389	14532469
1	14542790	14542884
1	14555385	14555797
1	14556238	14556613
1	14558173	14558289
1	14564192	14564268
1	14753921	14754614
1	14768715	14769312
1	14772704	14772920
1	14822187	14822982
1	14848611	14848734
1	14866827	14867172
1	14883762	14884052
1	14887466	14887736
1	14909965	14910662
1	14920201	14920377
1	14925763	14925926
1	14942820	14943322
1	14949186	14949404
1	14962291	14962518
1	14978143	14978602
1	14980206	14980325
1	15009609	15009911
1	15055316	15055390
1	15072311	15072630
1	15073348	15073481
1	15080855	15080975
1	15116694	15117632
1	15119997	15120150
1	15136482	15136718
1	15263734	15263942
1	15279828	15280089
1	15280940	15281008
1	15282837	15282940
1	15286099	15286241
1	15305815	15305929
1	15313070	15313227
1	15315437	15316021
1	15320187	15320310
1	15334883	15335013
1	15350941	15351066
1	15352488	15352832
1	15372290	15372405
1	15373628	15373696
1	15391045	15391209
1	15502821	15502884
1	15506655	15506834
1	15507623	15508188
1	15508982	15509099
1	15514635	15514743
1	15698212	15699204
1	15710173	15710353
1	15721802	15721973
1	15730189	15730276
1	15738294	15738510
1	15748220	15748511
1	15749608	15749938
1	15758602	15758791
1	15776263	15776325
1	15794115	15794193
1	15795115	15795258
1	15805656	15805840
1	15810864	15811225
1	15828621	15828778
1	15843363	15843487
1	15863538	15863665
1	15872313	15872432
1	15872839	15873212
1	15879334	15879726
1	15885096	15885433
1	15894969	15896189
1	15900960	15901156
1	15910328	15910477
1	15914415	15914578
1	15929944	15930022
1	15944484	15944722
1	15945486	15945696
1	15956571	15956661
1	15969349	15969620
1	15981522	15982214
1	15988183	15988254
1	15995106	15995601
1	16001902	16002120
1	16028803	16028903
1	16029779	16029927
1	16061101	16061470
1	16063127	16063449
1	16126973	16127138
1	16172076	16172326
1	16177119	16177462
1	16187435	16187839
1	16199881	16200392
1	16218821	16218987
1	16840850	16841236
1	17079226	17079390
1	17186944	17187035
1	17462612	17462796
1	17714090	17714460
1	18804273	18804798
1	18805211	18805457
1	18815029	18815282
1	18815589	18815858
1	18863786	18864035
1	18864843	18865403
1	18884407	18884555
1	18898632	18898872
1	18980988	18981068
1	19004662	19004787
1	19008764	19008999
1	19025684	19025802
1	19032214	19032509
1	19055869	19056366
1	19085829	19085951
1	19098058	19098747
1	19129204	19129345
1	19161797	19161938
1	19168707	19169680
1	19201984	19202207
1	19226278	19226728
1	19289357	19289534
1	19295357	19295851
1	19296240	19296615
1	19331756	19331865
1	19399929	19400212
1	19409280	19409716
1	19411134	19411202
1	19417214	19417490
1	19431840	19432269
1	19438919	19439320
1	19479362	19479449
1	19602833	19603013
1	19658209	19658415
1	19667998	19668132
1	19692339	19692476
1	19735002	19735287
1	19757055	19757889
1	19787766	19787898
1	19816760	19816833
1	19915139	19915611
1	19924123	19924225
1	19985415	19985550
1	20002773	20003002
1	20013230	20013634
1	20031118	20031389
1	20047228	20047311
1	20047840	20048009
1	20048954	20049055
1	20055643	20055796
1	20056223	20056422
1	20069914	20070010
1	20076086	20076191
1	20080589	20081146
1	20119862	20120009
1	20133354	20133469
1	20221065	20221243
1	20222815	20223033
1	20223685	20223917
1	20232134	20232498
1	20235447	20235556
1	20241932	20242127
1	20245184	20245268
1	20257732	20257806
1	20269395	20269476
1	20290104	20290378
1	20295265	20295568
1	20328197	20328523
1	20344309	20344656
1	20354072	20354190
1	20370412	20370567
1	20386668	20386762
1	20395794	20395915
1	20399590	20399784
1	20423618	20423782
1	20431746	20431945
1	20432592	20432951
1	20457576	20457671
1	20463193	20463598
1	20478459	20478646
1	20531444	20531627
1	20548001	20548102
1	20551549	20551900
1	20559076	20559230
1	20567378	20567515
1	20574111	20574637
1	20577790	20577989
1	20600426	20600773
1	20602355	20602651
1	20611555	20611695
1	20614477	20614646
1	20615917	20616395
1	20634869	20635386
1	20655022	20655253
1	20661774	20661974
1	20673919	20674205
1	20675162	20675442
1	20675827	20675916
1	20687116	20687184
1	20691732	20691855
1	20727148	20727258
1	20739269	20739534
1	20745700	20746284
1	20754816	20754921
1	20759865	20760485
1	20770254	20770534
1	20776093	20776364
1	20798192	20798339
1	20804859	20805008
1	21335837	21336392
1	21741560	21742445
1	22089703	22090024
1	22136208	22136481
1	22188858	22188952
1	22208895	22209237
1	22217543	22218037
1	22218647	22218911
1	22229440	22229570
1	22251689	22251851
1	22255380	22255442
1	22265154	22265553
1	22307326	22307691
1	22314487	22314744
1	22322054	22322189
1	22343822	22344213
1	22399089	22399344
1	22411798	22412253
1	22435030	22435189
1	22527991	22528316
1	22548161	22548678
1	22570041	22570249
1	22866856	22867441
1	22887728	22888417
1	23170407	23170499
1	23191249	23191670
1	23202541	23203016
1	23210140	23210224
1	23215932	23216234
1	23221967	23222075
1	23222730	23222915
1	23230208	23230420
1	23241901	23242063
1	23247579	23247766
1	23249039	23249360
1	23255349	23255557
1	23260269	23260442
1	23284748	23284836
1	23304772	23305036
1	23310117	23310219
1	23362207	23362424
1	23380503	23380681
1	23383269	23383415
1	23387200	23387286
1	23387745	23387858
1	23389448	23389632
1	23397972	23398113
1	23403286	23403833
1	23413256	23413905
1	23419970	23420058
1	23423625	23424155
1	23435594	23435670
1	23444823	23446148
1	23467819	23467913
1	23476122	23476763
1	23500510	23500589
1	23520667	23520756
1	23523572	23524060
1	23541504	23541574
1	23674919	23675087
1	23787009	23787154
1	24294432	24294647
1	24308974	24309078
1	24344679	24344747
1	24345388	24345773
1	24354411	24354877
1	24396301	24396582
1	24412667	24412831
1	24552965	24553037
1	24554325	24554492
1	24558334	24558402
1	24672246	24672316
1	24725963	24726095
1	24748136	24748358
1	24767325	24767653
1	24795143	24795562
1	24809742	24810162
1	24821213	24821823
1	24837972	24838632
1	24844973	24845349
1	24853643	24853768
1	24854054	24854208
1	24874592	24874660
1	24882073	24882218
1	24895530	24895940
1	24903277	24903586
1	24908703	24908877
1	24910913	24911054
1	24919017	24919166
1	24920726	24921146
1	24926064	24926374
1	24932783	24933174
1	24941005	24941158
1	24946472	24946555
1	24961701	24961866
1	24962590	24963066
1	24974994	24975270
1	24988653	24988902
1	24996362	24996696
1	25007335	25007448
1	25016139	25016297
1	25050979	25051680
1	25065317	25065401
1	25106293	25106361
1	25129071	25129149
1	25135243	25135537
1	25141426	25142903
1	25155757	25157021
1	25166781	25167247
1	25170394	25170486
1	25177672	25177780
1	25185930	25186033
1	25197601	25197820
1	25200737	25200887
1	25201361	25201662
1	25238528	25238654
1	25529181	25529689
1	25529965	25530096
1	25573793	25574125
1	25675510	25676051
1	25780222	25780347
1	25780973	25781172
1	25786599	25787145
1	25793740	25794543
1	25799635	25799749
1	25805753	25805973
1	25808787	25808872
1	25811855	25812079
1	25812959	25813085
1	25815014	25815285
1	25828048	25828315
1	25855408	25855578
1	25855938	25856136
1	25938953	25939060
1	26000286	26000489
1	26027869	26028168
1	26035872	26036101
1	26045636	26046168
1	26104693	26104991
1	26118204	26118311
1	26161779	26161847
1	26213967	26214080
1	26311205	26311317
1	26321631	26321724
1	26336445	26336991
1	26355097	26355459
1	26405618	26405804
1	26427132	26427689
1	26693805	26693996
1	26703162	26703317
1	26703731	26703930
1	26725686	26725774
1	26759465	26759851
1	26768385	26768583
1	26804437	26804748
1	26805799	26806047
1	26836439	26836638
1	26891248	26891406
1	26902180	26903344
1	26915737	26915834
1	26916285	26916744
1	26927031	26928233
1	26931874	26931974
1	26932959	26933302
1	26935707	26935900
1	26940563	26940760
1	26947834	26947926
1	27022242	27022323
1	27231569	27231800
1	27252129	27252325
1	27263816	27264120
1	27265404	27265569
1	27274844	27275092
1	27279638	27280091
1	27286894	27287902
1	27288609	27288844
1	27307000	27307095
1	27592719	27593145
1	28121521	28121812
1	28426753	28427037
1	28437805	28437972
1	28446014	28446133
1	28456478	28456582
1	28525579	28526476
1	28722932	28723019
1	28758877	28758959
1	28928567	28928838
1	28989236	28989585
1	29083992	29084192
1	29223574	29223654
1	29279711	29279793
1	29477827	29477927
1	29487230	29487381
1	29495188	29495427
1	29504712	29504924
1	29530041	29530202
1	29535994	29536172
1	29560296	29560588
1	29576937	29577113
1	29587839	29588397
1	29588874	29589168
1	29620271	29620333
1	29641230	29641364
1	29647182	29647886
1	29664015	29664083
1	29678756	29679051
1	29681671	29682015
1	29698702	29698785
1	29706914	29707079
1	29719677	29720091
1	29731841	29731942
1	29744154	29744314
1	29751251	29751366
1	29768289	29768403
1	29768969	29769147
1	29780105	29780262
1	29785036	29785384
1	29785974	29786100
1	29911221	29911660
1	29916753	29916963
1	29920582	29920725
1	29921163	29921418
1	30069431	30070311
1	30080724	30081097
1	30086749	30087177
1	30100874	30101169
1	30159261	30159349
1	30267185	30267253
1	30594565	30594674
1	30607432	30607554
1	30617246	30617507
1	30682154	30682448
1	30711097	30711281
1	30717098	30717182
1	30726892	30727249
1	30742893	30742980
1	30749469	30749764
1	30750443	30750729
1	30751491	30751757
1	30773222	30773284
1	30781498	30781727
1	30786247	30786384
1	30789907	30790189
1	30796298	30796456
1	30815065	30815202
1	30833355	30833779
1	30904709	30904824
1	30905468	30905799
1	30918513	30918664
1	30918984	30919344
1	30926295	30926952
1	30944994	30945078
1	30948744	30948823
1	30950655	30951225
1	30963307	30963648
1	30976851	30977404
1	30982712	30983123
1	30997218	30997348
1	31000291	31000520
1	31001246	31001441
1	31001968	31002045
1	31006348	31006574
1	31010552	31010757
1	31014309	31014429
1	31018150	31018607
1	31018907	31019508
1	31030364	31030497
1	31030809	31030877
1	31032428	31032574
1	31043131	31043381
1	31044177	31044524
1	31048132	31048334
1	31052701	31052811
1	31062846	31062941
1	31063934	31064288
1	31070781	31071077
1	31082999	31083081
1	31085503	31085616
1	31090893	31091056
1	31119752	31119820
1	31143248	31143323
1	31212397	31212469
1	31409405	31409654
1	31418456	31418644
1	31441639	31442012
1	31700459	31700900
1	31757601	31758087
1	31762822	31762908
1	31779079	31779299
1	31790859	31791065
1	31805358	31805613
1	31875066	31875212
1	32006870	32007072
1	32040760	32040932
1	32041670	32042040
1	32069556	32069837
1	32156959	32157038
1	32426859	32427098
1	32551891	32552245
1	32604228	32604746
1	32609622	32609894
1	32610327	32610589
1	32737965	32738050
1	32740305	32740385
1	32846074	32846205
1	32892224	32892312
1	32904890	32905645
1	32983138	32983800
1	32984328	32984482
1	32993102	32993604
1	33013771	33013933
1	33059580	33060034
1	33105291	33105844
1	33108340	33108418
1	33190759	33190915
1	33219320	33219586
1	33267943	33268092
1	33395198	33395476
1	33395770	33395887
1	33402315	33402487
1	33410167	33410359
1	33418722	33419395
1	33431978	33432143
1	33439861	33440101
1	33459543	33459743
1	33493804	33494130
1	33519221	33519477
1	33531982	33532509
1	33540520	33541039
1	33542168	33542463
1	33555824	33556270
1	33602636	33602914
1	33606068	33606483
1	33606773	33607024
1	33637800	33638180
1	33656854	33656991
1	33686870	33686939
1	33697557	33697671
1	33705170	33705342
1	33716186	33716340
1	33733467	33733564
1	33748431	33748531
1	33750337	33750650
1	33758819	33759179
1	33765535	33765669
1	33784499	33784733
1	33793131	33793381
1	33793678	33793755
1	33804460	33804668
1	33806395	33806499
1	33823636	33823780
1	33846541	33846712
1	33870645	33870812
1	33923719	33923923
1	33924258	33924478
1	33937340	33938062
1	33947011	33947125
1	33966427	33966549
1	33987082	33987168
1	33988603	33988718
1	33989592	33990212
1	33995608	33995861
1	34096762	34097113
1	34126870	34127696
1	34162154	34162222
1	34196743	34197459
1	34201587	34201867
1	34202693	34203224
1	34203765	34203833
1	34204133	34204349
1	34256161	34256528
1	34337918	34338256
1	34362022	34362161
1	34369268	34369420
1	34376614	34376740
1	34377016	34377458
1	34415575	34415886
1	34416186	34416466
1	34779554	34780438
1	34786578	34786847
1	34816947	34817036
1	34841859	34842025
1	34852014	34852189
1	34856647	34856946
1	34860482	34860890
1	34878617	34878828
1	34897896	34898040
1	34905318	34905804
1	34932252	34932403
1	34932739	34932815
1	34933951	34934019
1	34941475	34941727
1	34958054	34958179
1	35031104	35031230
1	35141284	35141599
1	35142365	35142597
1	35162321	35162582
1	35166630	35166866
1	35169279	35169351
1	35207761	35207961
1	35215682	35216127
1	35228104	35228214
1	35250503	35250929
1	35251314	35251427
1	35276285	35277072
1	35285243	35285557
1	35285810	35285948
1	35289903	35290077
1	35293878	35294129
1	35298174	35298462
1	35308293	35308579
1	35317362	35317751
1	35347368	35347541
1	35352168	35352236
1	35377450	35377550
1	35385942	35386442
1	35423487	35423604
1	35429505	35430319
1	35433702	35433851
1	35449230	35449523
1	35453255	35453485
1	35465828	35466138
1	35467532	35467954
1	35503871	35504035
1	35519266	35519449
1	35523790	35524266
1	35568805	35568912
1	35575831	35576027
1	35585898	35586028
1	35601839	35602218
1	35604689	35604778
1	35640073	35640262
1	35651665	35651793
1	35654656	35655123
1	35677627	35677695
1	35679309	35679462
1	35687418	35687489
1	35703250	35703388
1	35703689	35703865
1	35724806	35724917
1	35725361	35725445
1	35751370	35751640
1	35769252	35769563
1	35786227	35786558
1	35798291	35798703
1	35820733	35821185
1	35871205	35871345
1	35876739	35876807
1	35886787	35887046
1	35964816	35964920
1	36253472	36253553
1	36274083	36274163
1	36279783	36279851
1	36287248	36287345
1	36304863	36305183
1	36306150	36306250
1	36373159	36373290
1	36387476	36387811
1	36388531	36388914
1	36406250	36406559
1	36436184	36436780
1	36447640	36448090
1	36466865	36466935
1	36470986	36471802
1	36476936	36477131
1	36503320	36503552
1	36640932	36641249
1	37752489	37752559
1	37771049	37771342
1	37779101	37779184
1	37787989	37788191
1	37789545	37789687
1	37799698	37800035
1	37816982	37817177
1	37826324	37826822
1	37839052	37839225
1	37888972	37889281
1	37904702	37904950
1	37912811	37913028
1	37931733	37932036
1	37932945	37933310
1	37940639	37940796
1	37952012	37952161
1	37964833	37964936
1	37971799	37972354
1	37973466	37973740
1	38034656	38035304
1	38042166	38042375
1	38062916	38063141
1	38066736	38066821
1	38072726	38073070
1	38094469	38094767
1	38098472	38098622
1	38101734	38101995
1	38117670	38118204
1	38120809	38120974
1	38168013	38168319
1	38244820	38244963
1	38245438	38245548
1	38264880	38264950
1	38275427	38275591
1	38309090	38309292
1	38454066	38454258
1	38654122	38654206
1	38667889	38668006
1	38679872	38679955
1	38689175	38689500
1	38690902	38691016
1	38704010	38704314
1	38724565	38724864
1	38725398	38725705
1	38762689	38762850
1	38826105	38826349
1	38842014	38842238
1	38856165	38857097
1	38957199	38957475
1	39464719	39464897
1	39468935	39469275
1	39469827	39470085
1	39489145	39489636
1	39549666	39549754
1	39558502	39558915
1	39559431	39559772
1	39568470	39568675
1	39574837	39574924
1	39606296	39606651
1	39618277	39618703
1	39643406	39643509
1	39655412	39655494
1	39658491	39658606
1	39675966	39676239
1	39684382	39684462
1	39685510	39686068
1	39708771	39708880
1	39728415	39728483
1	39729808	39729876
1	39731447	39731587
1	39737027	39737095
1	39737865	39737964
1	39738560	39738772
1	39748464	39748647
1	39749648	39749839
1	39750329	39750905
1	39756493	39756635
1	39776329	39776543
1	39803371	39803514
1	39823257	39823411
1	39865880	39866052
1	39894316	39894388
1	40074214	40074428
1	40102948	40103275
1	40204569	40204677
1	40628497	40628804
1	40675620	40675749
1	40676123	40676711
1	40708701	40709258
1	40719700	40720144
1	40759559	40760154
1	40814868	40815104
1	40815687	40815799
1	40827307	40827880
1	40830274	40830489
1	40905753	40906053
1	40908047	40908109
1	41025299	41025405
1	41205422	41205484
1	41337207	41337269
1	41345179	41345256
1	41496863	41497479
1	41611209	41611277
1	41614930	41615381
1	42101196	42101693
1	42139800	42140068
1	42148956	42149030
1	42155739	42156247
1	42172475	42172649
1	42198023	42198176
1	42720581	42720779
1	42778253	42778368
1	42795716	42795949
1	42853102	42853723
1	42860793	42860935
1	42867268	42867463
1	42890764	42890960
1	42903844	42904075
1	42927754	42927816
1	42946297	42946709
1	42967657	42967749
1	42969927	42970076
1	43005985	43006091
1	43013012	43013327
1	43032753	43033640
1	43037175	43037439
1	43041686	43041895
1	43047584	43048391
1	43060822	43061409
1	43126245	43126771
1	43132234	43132512
1	43143469	43143594
1	43170442	43170925
1	43172273	43172453
1	43178630	43178698
1	43187223	43187341
1	43191690	43191964
1	43196531	43196711
1	43200048	43200641
1	43205859	43206341
1	43208629	43209117
1	43216019	43216183
1	43234369	43234821
1	43250137	43250414
1	43269216	43269317
1	43286833	43287660
1	43292773	43293388
1	43305608	43305999
1	43312287	43312764
1	43320077	43320360
1	43320686	43321015
1	43329264	43329621
1	43329998	43330099
1	43342183	43342621
1	43348553	43348709
1	43369828	43370596
1	43408986	43409107
1	43440608	43440676
1	43443058	43443232
1	43445264	43445507
1	43454645	43455437
1	43490146	43490312
1	43490574	43491237
1	43492429	43492505
1	43539400	43539822
1	43549867	43550166
1	43575731	43576145
1	43680368	43680659
1	43714426	43714841
1	43759900	43760100
1	43760587	43760861
1	43762314	43762626
1	43918024	43918206
1	43931836	43932154
1	43943531	43943860
1	43957412	43957788
1	43962708	43962795
1	43963900	43964089
1	43965089	43965454
1	44001103	44001284
1	44015884	44016046
1	44029719	44029857
1	44032064	44032388
1	44042959	44043259
1	44050423	44050920
1	44053511	44053652
1	44060419	44060601
1	44063835	44064114
1	44094401	44094689
1	44101514	44101807
1	44106991	44107512
1	44115648	44116293
1	44135302	44135574
1	44144819	44144961
1	44155247	44156224
1	44221660	44221741
1	44268358	44268719
1	44296860	44297018
1	44317812	44318054
1	44321703	44321990
1	44322354	44322545
1	44334051	44334119
1	44349543	44349831
1	44364877	44365237
1	44366507	44366827
1	44367094	44367277
1	44371616	44371895
1	44397464	44397770
1	44399876	44399963
1	44400716	44401535
1	44409215	44409591
1	44417782	44417981
1	44424786	44424949
1	44458273	44458359
1	44490622	44491144
1	44522654	44523561
1	44533442	44533859
1	44550696	44550764
1	44551131	44551294
1	44557112	44557938
1	44569490	44569792
1	44577267	44577345
1	44597188	44597263
1	44650822	44650965
1	44662478	44662597
1	44668782	44668985
1	44682932	44683482
1	44689429	44689948
1	44704731	44704870
1	44705866	44706019
1	44717348	44717884
1	44739198	44739390
1	44742496	44743084
1	44744811	44745026
1	44763912	44763974
1	44765594	44765684
1	44778436	44778504
1	44788452	44788603
1	44799191	44799460
1	44816198	44816429
1	44817220	44817536
1	44827694	44827800
1	44832453	44832603
1	44850271	44850409
1	44860309	44860540
1	44870038	44870668
1	44880098	44880223
1	44885462	44885579
1	44890866	44891187
1	44902271	44903127
1	44910746	44910908
1	44911775	44911874
1	44918568	44918636
1	44925061	44925277
1	44933651	44933749
1	44938473	44938625
1	44955151	44955523
1	44956003	44956103
1	44957422	44957595
1	44976863	44977226
1	44984126	44984386
1	44984720	44985104
1	44989931	44990825
1	45008376	45008848
1	45015386	45015814
1	45032874	45032954
1	45040429	45040508
1	45047033	45047108
1	45047702	45048112
1	45049014	45049245
1	45062439	45062855
1	45122020	45122282
1	45130860	45131244
1	45134363	45134486
1	45154894	45155035
1	45157484	45157667
1	45173085	45173530
1	45176860	45177209
1	45178747	45178850
1	45204875	45205212
1	45208297	45208758
1	45233367	45233446
1	45241653	45242417
1	45273053	45273341
1	45274028	45274155
1	45315736	45316235
1	45356949	45357086
1	45361721	45361846
1	45379476	45379656
1	45388473	45389107
1	45393856	45394035
1	45394344	45394412
1	45401838	45402148
1	45411266	45411635
1	45419105	45419214
1	45420341	45420507
1	45438792	45439233
1	45439586	45439730
1	45457688	45457854
1	45529525	45529879
1	45535114	45535447
1	45535906	45536042
1	45558960	45559142
1	45570082	45570387
1	45578576	45578764
1	45581523	45582167
1	45584818	45585043
1	45603983	45604325
1	45604960	45605057
1	45611568	45611763
1	45617358	45617963
1	45642495	45642576
1	45646736	45646879
1	45663361	45663615
1	45664669	45664757
1	45665112	45665329
1	45678825	45679050
1	45714479	45714555
1	45714976	45715047
1	45718269	45718890
1	45728108	45728182
1	45732034	45732218
1	45740739	45741485
1	45758840	45759165
1	45759808	45759975
1	45768219	45768607
1	45774427	45774557
1	45790862	45791235
1	45802393	45802684
1	45807328	45807543
1	45814462	45814647
1	45816228	45816428
1	45818125	45818394
1	45822051	45822208
1	45837738	45838175
1	45869142	45869513
1	45876729	45877113
1	45886492	45887529
1	45917913	45918345
1	45922373	45922994
1	45923607	45923675
1	45941099	45941255
1	45966030	45966195
1	45992475	45992593
1	46009418	46009801
1	46018648	46018721
1	46033489	46033837
1	46042900	46043077
1	46264901	46264969
1	46312735	46312910
1	46529514	46529622
1	46641043	46641222
1	46652392	46652505
1	46660043	46660557
1	46660853	46661095
1	46669421	46669743
1	46672075	46672464
1	46672726	46672863
1	46685307	46685414
1	46695142	46696048
1	46717619	46718317
1	46732973	46733083
1	46740282	46740356
1	46855858	46855996
1	46876240	46876451
1	46895791	46895894
1	47043058	47043186
1	47257586	47258361
1	47268001	47268142
1	47304986	47305252
1	47386167	47386266
1	47427445	47427628
1	47660783	47660933
1	47680991	47681098
1	47685585	47685653
1	47686943	47687179
1	47695134	47695350
1	47737495	47738245
1	47784457	47785111
1	47799495	47800079
1	47823970	47824162
1	47834455	47834886
1	47859444	47859636
1	47860616	47860830
1	47871556	47871765
1	47889094	47889248
1	47905836	47906556
1	47919414	47919476
1	47919852	47919987
1	47922957	47923081
1	47928682	47929169
1	47938165	47938286
1	47944994	47945152
1	47946861	47947062
1	47950576	47950811
1	47951249	47951867
1	47962319	47962461
1	47969860	47970010
1	47976489	47977296
1	48004587	48004802
1	48011042	48011266
1	48028382	48029449
1	48039467	48039717
1	48048196	48048452
1	48049106	48049437
1	48050909	48051041
1	48061461	48061639
1	48068887	48069117
1	48069955	48070555
1	48078697	48078848
1	48080065	48080492
1	48091069	48091401
1	48093563	48093712
1	48094833	48094906
1	48095850	48096187
1	48099071	48099210
1	48100922	48101121
1	48101507	48101764
1	48102355	48102824
1	48103217	48103495
1	48111003	48111383
1	48112497	48112937
1	48114551	48114731
1	48118667	48119099
1	48120097	48120644
1	48125762	48126240
1	48127132	48127363
1	48128556	48128702
1	48139955	48140241
1	48141616	48141839
1	48145784	48145981
1	48147826	48148064
1	48148785	48148907
1	48153281	48153349
1	48154318	48154437
1	48159843	48160071
1	48162020	48162416
1	48163099	48163358
1	48163954	48164129
1	48166015	48166316
1	48175524	48175748
1	48176841	48176971
1	48177756	48178089
1	48183279	48183404
1	48184151	48184261
1	48185032	48185372
1	48192310	48192479
1	48194349	48194511
1	48196037	48196240
1	48199453	48199808
1	48200285	48200677
1	48201366	48201539
1	48213697	48214228
1	48221213	48221309
1	48221597	48221675
1	48224307	48224972
1	48234508	48235225
1	48236123	48236191
1	48247805	48248135
1	48256452	48256835
1	48257798	48258326
1	48270407	48270987
1	48274191	48274421
1	48283925	48284106
1	48288859	48289301
1	48321429	48321597
1	48322240	48322355
1	48325062	48325217
1	48333508	48334165
1	48339741	48340066
1	48345066	48345239
1	48351044	48351470
1	48358046	48358221
1	48383803	48383885
1	48387976	48388044
1	48416630	48416718
1	48490363	48490450
1	48538020	48538266
1	48737323	48737491
1	48761126	48761355
1	48764479	48764547
1	48772645	48773374
1	48775460	48775532
1	48785892	48786346
1	48791403	48791700
1	48802275	48802598
1	48815988	48816792
1	48831931	48832117
1	48833793	48834707
1	48851372	48851540
1	48860024	48860423
1	48863304	48863790
1	48925250	48925318
1	48925970	48926171
1	48927983	48928245
1	48929246	48929605
1	48935312	48935537
1	48938956	48939291
1	48940094	48940325
1	48948051	48948194
1	48951475	48951711
1	48963930	48964001
1	48997617	48997685
1	49026376	49026558
1	49030814	49030886
1	49063389	49063890
1	49077274	49077656
1	49084075	49084311
1	49084646	49085021
1	49141192	49142000
1	49144874	49145316
1	49145703	49145833
1	49170437	49170863
1	49196997	49197088
1	49206932	49208025
1	49220783	49220921
1	49224647	49224939
1	49227728	49227853
1	49237259	49238206
1	49262571	49262757
1	49275844	49275936
1	49295162	49295636
1	49356235	49356313
1	49356600	49357202
1	49357992	49358080
1	49364845	49365032
1	49378930	49379125
1	49403192	49403349
1	49405900	49406018
1	49407012	49407516
1	49422802	49423339
1	49431414	49431600
1	49436205	49436756
1	49437128	49437401
1	49442227	49442528
1	49444030	49444186
1	49445575	49445780
1	49452064	49452510
1	49456247	49456946
1	49474643	49475095
1	49496047	49496518
1	49500536	49500642
1	49502182	49502372
1	49544791	49545424
1	49553434	49553578
1	49562256	49562354
1	49587086	49587509
1	49604981	49605648
1	49614709	49614843
1	49620016	49620141
1	49626370	49626453
1	49635022	49635384
1	49641749	49641952
1	49653608	49653712
1	49662694	49663733
1	49671624	49671819
1	49673310	49673664
1	49673916	49674184
1	49674669	49675026
1	49680755	49680878
1	49688038	49688140
1	49688985	49689282
1	49708411	49709155
1	49713095	49713291
1	49714534	49714676
1	49716171	49716390
1	49720909	49721107
1	49728019	49728149
1	49730257	49730319
1	49732443	49732792
1	49736771	49736887
1	49768276	49768565
1	49770884	49771035
1	49777880	49778033
1	49778387	49778485
1	49785637	49785773
1	49807743	49808036
1	49812142	49812293
1	49821494	49821569
1	49850369	49850503
1	49855359	49855653
1	49863907	49864058
1	49872334	49873106
1	49905540	49906398
1	49922822	49923163
1	49939947	49941204
1	49949654	49949782
1	49965586	49965749
1	49997891	49998485
1	50001585	50001794
1	50019629	50019931
1	50034934	50035049
1	50036155	50036386
1	50037182	50037250
1	50052380	50052729
1	50059568	50060000
1	50091724	50091916
1	50098237	50098305
1	50118377	50118509
1	50119245	50119334
1	50133760	50133960
1	50139937	50140169
1	50140814	50141396
1	50163435	50163527
1	50172005	50172073
1	50177633	50177853
1	50180296	50180358
1	50195797	50196615
1	50202421	50202643
1	50204717	50205034
1	50218425	50218607
1	50227459	50227545
1	50228472	50228985
1	50243163	50243316
1	50249422	50249687
1	50269049	50269226
1	50281821	50282936
1	50299497	50299627
1	50329599	50329692
1	50331141	50331362
1	50338682	50338865
1	50343352	50343515
1	50517237	50517349
1	50598362	50598430
1	50625168	50625468
1	50628013	50628156
1	50629822	50629900
1	50636462	50637294
1	50655006	50655567
1	50657784	50658115
1	50672689	50672994
1	50673469	50673567
1	50686157	50686439
1	50687234	50687696
1	50692577	50692698
1	50693904	50694057
1	50702735	50703288
1	50707954	50708210
1	50710752	50710939
1	50725622	50725954
1	50727870	50727932
1	50730095	50730313
1	50731280	50731474
1	50736372	50736582
1	50741053	50741198
1	50752392	50752628
1	50759192	50759368
1	50763740	50764192
1	50765444	50765834
1	50777863	50778046
1	50783025	50783198
1	50784967	50785137
1	50791431	50791565
1	50804233	50804491
1	50810090	50810318
1	50818743	50818820
1	50829223	50829433
1	50836490	50836601
1	50839457	50839574
1	50842965	50843386
1	50850830	50851339
1	50868367	50868987
1	50878529	50878758
1	50881281	50881547
1	50884429	50884607
1	50885079	50885196
1	50888032	50888103
1	50890905	50891143
1	50896558	50897043
1	50911206	50911749
1	50922461	50922780
1	50956308	50956820
1	50962254	50962432
1	50968994	50969144
1	50971133	50971322
1	50979032	50979171
1	50984319	50984965
1	50986640	50987026
1	50991563	50991631
1	50996289	50996640
1	51003675	51003779
1	51013344	51014087
1	51022509	51023078
1	51033756	51033905
1	51064694	51065408
1	51105184	51105416
1	51127592	51128104
1	51141008	51141416
1	51146203	51146349
1	51146910	51147156
1	51162457	51162716
1	51163618	51163951
1	51165966	51166411
1	51166824	51167053
1	51167700	51167945
1	51177342	51177628
1	51183263	51183501
1	51186624	51186841
1	51189725	51189940
1	51194923	51195082
1	51203283	51203602
1	51203980	51204458
1	51204795	51205035
1	51219399	51219901
1	51239517	51240149
1	51242443	51242708
1	51258547	51258645
1	51265194	51265525
1	51267566	51267683
1	51276674	51276781
1	51280812	51281065
1	51283945	51284089
1	51418486	51418722
1	51448206	51448475
1	51469565	51469738
1	51471749	51471900
1	51473349	51473451
1	51484361	51484509
1	51506047	51506116
1	51519367	51519473
1	51528107	51528229
1	51545920	51546150
1	51561120	51561337
1	51645462	51645550
1	51662956	51663918
1	51730910	51731226
1	51753826	51754492
1	51761337	51761940
1	51772007	51772304
1	51785560	51786665
1	51791970	51792099
1	51795922	51796558
1	51802447	51803000
1	51811717	51811815
1	51816843	51817131
1	51819161	51819327
1	51827504	51827620
1	51828268	51828815
1	51829609	51829881
1	51831963	51832097
1	51836240	51836517
1	51839730	51839897
1	51845896	51845970
1	51866726	51867041
1	51876170	51876596
1	51896486	51896564
1	51907669	51907938
1	51916661	51916824
1	51921279	51922019
1	51929562	51929737
1	51936548	51936672
1	51943840	51943975
1	51950301	51950540
1	51957439	51957570
1	51978985	51979248
1	52005295	52005415
1	52005998	52006593
1	52032518	52032633
1	52039072	52039321
1	52052497	52052674
1	52053095	52053280
1	52069608	52070188
1	52076839	52077290
1	52089176	52089300
1	52094761	52094926
1	52123282	52123350
1	52143517	52143641
1	52152430	52153002
1	52155433	52155621
1	52158147	52158316
1	52159859	52159985
1	52163281	52163885
1	52164336	52164570
[truncated: 44,995 more rows]
