# Supplementary material for: Systematic alteration of ATAC-seq for profiling open chromatin in cryopreserved nuclei preparations from livestock tissues
Source: Sci Rep. 2020 Mar 23;10:5230. doi: 10.1038/s41598-020-61678-9 (PMC7089989; doi:10.1038/s41598-020-61678-9)
Supplement: Supplementary file 7 — H3K4me1_Chicken_Lung_Peaks [file 41598_2020_61678_MOESM7_ESM.txt]

1	124	554
1	876	933
1	1452	2123
1	2399	2691
1	3185	3593
1	30681	30985
1	32204	32436
1	32678	32753
1	99821	99883
1	120406	120994
1	127668	127721
1	464381	464599
1	464851	465828
1	488044	488204
1	497465	497528
1	498882	498937
1	499651	499859
1	502507	502560
1	611830	612254
1	612509	612633
1	613065	613273
1	616442	616672
1	617458	617652
1	617979	618145
1	618439	618536
1	620068	620121
1	626102	626226
1	628645	628797
1	632780	633638
1	633821	634203
1	649422	649513
1	652057	652235
1	652611	652710
1	661875	662003
1	696855	697065
1	698181	698350
1	700023	700122
1	773748	774022
1	775839	775897
1	776398	776578
1	783099	783193
1	783609	784364
1	784604	785200
1	785396	785742
1	786013	786338
1	786859	787141
1	787374	787449
1	787642	788590
1	789000	789125
1	789301	789811
1	790058	790690
1	791174	791597
1	794010	794298
1	795182	795556
1	795863	796161
1	796357	796486
1	796591	796861
1	797935	798214
1	800223	800388
1	800566	801170
1	802684	802940
1	868333	868442
1	868656	868719
1	871985	872038
1	872816	873017
1	873962	874144
1	875649	875751
1	886499	886790
1	891276	891476
1	892464	892525
1	893694	893794
1	899081	900582
1	907532	908038
1	909778	909953
1	978229	978363
1	1002135	1002589
1	1018028	1018205
1	1021965	1022072
1	1022599	1022683
1	1039831	1040404
1	1041234	1042047
1	1042573	1042638
1	1042753	1043463
1	1044940	1045312
1	1061219	1061290
1	1063641	1063801
1	1104334	1104416
1	1105089	1105569
1	1105651	1105739
1	1108587	1109221
1	1111033	1111112
1	1143465	1144378
1	1144711	1144818
1	1144943	1145081
1	1145370	1145488
1	1158615	1158870
1	1160229	1160344
1	1170095	1170187
1	1187995	1188045
1	1188470	1188572
1	1189013	1189127
1	1636585	1636830
1	1649000	1649108
1	1789411	1789650
1	1836029	1836110
1	1840220	1840653
1	2003475	2003601
1	2003702	2003935
1	3195156	3195267
1	3206930	3207095
1	3221351	3222109
1	3227586	3227678
1	3227939	3228287
1	3228771	3228915
1	3230072	3230462
1	3230684	3230810
1	3231036	3231176
1	3231796	3231893
1	3234186	3234290
1	3234547	3234772
1	3237278	3237764
1	3240716	3240855
1	3240869	3241259
1	3244521	3244767
1	3384750	3384965
1	3400937	3401119
1	3401354	3402586
1	3420216	3421292
1	3421587	3422250
1	3422572	3422675
1	3517180	3517455
1	3517708	3517928
1	3565159	3565336
1	3567197	3567514
1	3567613	3567710
1	3567994	3568060
1	3574157	3574590
1	3578436	3578591
1	3580706	3580924
1	3581299	3581527
1	3582714	3582877
1	3583139	3583544
1	3583943	3584365
1	3587770	3587904
1	3588539	3588832
1	3589560	3590159
1	3591060	3591293
1	3591714	3592224
1	3592763	3592834
1	3593576	3593842
1	4247595	4247842
1	4257138	4257447
1	4259637	4260002
1	4279662	4279953
1	4333353	4333471
1	4333676	4333744
1	4333844	4334329
1	4334567	4334926
1	4335459	4335897
1	4407204	4407254
1	4408716	4408927
1	4410366	4410713
1	4411346	4411521
1	5602807	5602944
1	5603242	5603306
1	5603379	5603540
1	5769846	5770432
1	5776370	5776677
1	5777306	5777743
1	5779367	5779446
1	5800967	5801320
1	6109725	6109846
1	6110289	6110356
1	6192725	6192933
1	6210113	6210163
1	6210301	6210412
1	6299769	6299923
1	6692804	6692944
1	6693085	6693138
1	6713909	6714351
1	6714827	6715065
1	6744212	6744334
1	6746123	6746362
1	6746667	6746892
1	6769048	6769133
1	6769721	6770183
1	6776150	6776270
1	6777667	6777813
1	6828987	6829609
1	6829826	6830022
1	6831454	6831507
1	6834832	6834992
1	7436460	7436729
1	7436880	7436974
1	7437393	7437491
1	7448696	7448828
1	7469519	7469742
1	7520294	7520416
1	7523241	7523456
1	8322736	8322866
1	8323363	8323426
1	8368887	8369047
1	8375806	8375999
1	8377864	8377997
1	11188143	11188305
1	11197677	11197927
1	11198000	11198850
1	11199125	11199209
1	11200454	11200864
1	11202855	11202945
1	11204690	11204802
1	11215369	11215540
1	11218798	11218995
1	11220209	11220271
1	11235643	11235710
1	11237952	11238179
1	11248583	11248829
1	12457199	12457324
1	12505262	12505516
1	12531735	12531824
1	12550094	12550376
1	12550653	12551215
1	12551800	12551979
1	12552910	12553171
1	12553194	12553780
1	12554397	12554479
1	12555936	12556397
1	12557026	12557096
1	12557545	12557651
1	12561644	12561760
1	12567213	12567328
1	12634011	12634082
1	12642348	12642403
1	12798035	12798333
1	12946571	12946786
1	13030539	13030694
1	13031242	13031343
1	13032351	13032836
1	13033227	13033648
1	13038910	13038960
1	13039063	13039116
1	13739915	13740131
1	13741835	13742738
1	13742958	13743368
1	13749967	13750300
1	13753859	13754015
1	13754272	13754509
1	13754654	13754726
1	13755472	13755695
1	13757063	13757239
1	13758167	13758305
1	13758340	13758420
1	13758790	13758886
1	13773012	13773066
1	13775374	13775540
1	13846882	13847050
1	13853057	13853214
1	13867617	13867821
1	13943694	13943889
1	13957238	13957326
1	13964996	13965245
1	13966165	13966506
1	13978332	13978616
1	14012755	14012851
1	14013253	14013463
1	14017757	14017925
1	14018670	14018943
1	14021415	14021769
1	14022064	14023024
1	14025937	14026098
1	14040267	14040452
1	14052073	14052126
1	14052485	14052667
1	14053730	14054001
1	14056394	14056672
1	14062551	14062820
1	14065225	14065746
1	14116603	14117028
1	14117803	14117996
1	14127850	14128058
1	14251927	14252065
1	14254654	14254724
1	14531427	14531505
1	14532035	14532377
1	14532753	14532890
1	14533149	14533982
1	14537619	14537669
1	14553866	14554026
1	14554065	14554181
1	14557505	14557708
1	14753295	14753355
1	14754667	14754844
1	14771717	14772288
1	14822137	14822294
1	14823591	14823659
1	14868531	14869069
1	14979173	14979852
1	15281817	15282088
1	15301694	15301782
1	15699812	15699953
1	15710391	15710985
1	16199561	16199611
1	18799703	18799908
1	18806005	18806254
1	18806958	18807248
1	18811951	18812190
1	18816978	18817298
1	18820762	18820944
1	18865758	18866093
1	20223405	20223530
1	20229698	20229857
1	20296598	20296731
1	20297323	20297424
1	20327531	20327606
1	20327692	20328041
1	20344469	20344898
1	20387030	20387146
1	20395688	20396328
1	20397661	20397857
1	20403847	20404235
1	20407998	20408183
1	20413819	20414051
1	20419950	20420011
1	20420886	20421179
1	20421625	20421976
1	21742061	21742205
1	21742548	21742878
1	21770534	21770601
1	22208527	22208981
1	22217461	22217840
1	22229431	22229637
1	22306841	22307048
1	22309162	22309215
1	22313025	22313167
1	22313486	22313598
1	22343355	22343605
1	22343824	22344077
1	23210301	23210471
1	23210759	23211014
1	23219345	23219582
1	23220213	23220393
1	23220675	23220780
1	23413259	23413819
1	23421965	23422192
1	23422205	23422484
1	23422547	23422629
1	23424232	23424295
1	23441478	23441736
1	23443029	23443114
1	24352444	24352531
1	24355013	24355279
1	24475083	24475143
1	24529854	24530064
1	24537204	24537441
1	24789121	24789345
1	24805379	24805512
1	24809567	24810074
1	24810287	24811560
1	24882779	24883256
1	24883491	24883976
1	24885518	24886015
1	24892929	24893083
1	25781012	25781487
1	25782424	25782589
1	25782969	25783065
1	25805336	25805586
1	25807869	25807930
1	25809748	25809798
1	25815356	25815469
1	26703215	26703392
1	26803347	26803403
1	26805743	26806016
1	26920854	26920904
1	26923356	26923532
1	26924417	26924501
1	26925085	26925274
1	26929303	26929817
1	26929873	26930503
1	26932484	26932579
1	26933058	26933150
1	26933406	26933671
1	26934124	26934236
1	26934589	26934801
1	26940307	26940432
1	26947226	26947505
1	27021760	27021888
1	27288016	27288126
1	28439898	28440120
1	28446963	28447188
1	28447297	28447451
1	28459735	28459906
1	28460548	28460939
1	28463070	28463520
1	28464362	28464565
1	28465582	28465903
1	28465943	28466092
1	28757302	28757496
1	28757835	28757905
1	28757975	28758193
1	29148526	29148930
1	29314368	29314526
1	29483029	29483407
1	29487863	29488320
1	29488973	29489420
1	29489556	29489784
1	29490317	29490753
1	29495433	29495600
1	29527252	29527307
1	29527925	29528217
1	29530846	29530978
1	29531887	29531984
1	29532705	29532846
1	29571020	29571653
1	29574604	29574947
1	29579048	29579269
1	29580309	29580719
1	29581438	29581600
1	29586897	29587176
1	29587926	29588105
1	29588851	29589511
1	29590513	29590731
1	29591360	29591516
1	29591616	29592141
1	29632421	29632480
1	30070155	30070720
1	30682178	30682434
1	30709540	30709887
1	30710845	30711077
1	30739996	30740439
1	30740687	30741563
1	30745909	30746118
1	30747445	30747505
1	30756296	30756426
1	30758352	30758572
1	30764360	30764426
1	30765273	30765510
1	30767971	30768139
1	30795726	30795829
1	30796187	30796430
1	30896503	30896644
1	30902059	30902196
1	30963797	30964152
1	30964512	30965032
1	30965303	30965422
1	30965854	30967073
1	30967686	30967901
1	30987388	30987599
1	30987956	30988181
1	30993219	30993451
1	30994405	30994618
1	31004080	31004219
1	31006045	31006279
1	31007170	31007250
1	31009907	31010111
1	31013124	31013177
1	31440803	31440908
1	32904943	32905035
1	32952936	32952986
1	32992218	32992378
1	33395884	33396176
1	33439390	33439548
1	33441238	33441354
1	33467634	33467806
1	33484811	33485115
1	33486402	33486480
1	33508242	33508709
1	33545137	33545471
1	33603231	33603587
1	33608211	33608309
1	33637284	33637483
1	33640197	33641260
1	33641990	33642173
1	33703208	33703339
1	33715822	33716334
1	33786376	33786431
1	33788352	33788618
1	33794125	33794332
1	33936880	33936930
1	33941030	33941254
1	33941293	33941374
1	33942515	33942739
1	33944334	33944659
1	34163920	34164111
1	34167886	34168200
1	34187955	34188183
1	34199075	34199144
1	34199392	34200143
1	34200227	34200864
1	34200929	34201665
1	34205227	34205328
1	34205864	34206114
1	34206930	34207276
1	34212939	34213102
1	34215590	34215670
1	34223904	34224111
1	34286680	34286758
1	34354690	34354806
1	34371883	34372134
1	34375625	34375754
1	34782003	34782551
1	34783416	34783606
1	34905256	34905309
1	34918881	34919428
1	35136941	35136999
1	35230617	35230844
1	35231175	35231509
1	35249895	35250137
1	35288554	35288892
1	35297357	35297421
1	35300132	35300264
1	35387261	35387480
1	35387770	35387825
1	35388915	35389020
1	35389171	35389525
1	35454004	35454202
1	35454868	35455045
1	35455560	35455900
1	35456108	35456814
1	35458616	35459041
1	35462504	35463133
1	35463426	35463837
1	35463953	35464060
1	35464679	35464883
1	35467890	35468200
1	35473053	35473604
1	35709870	35710039
1	35727908	35728103
1	35728413	35728527
1	35729673	35729772
1	35731377	35731620
1	35733697	35733886
1	35736757	35736940
1	35743238	35743291
1	35746960	35747046
1	35747547	35747766
1	35754056	35754110
1	35757395	35757820
1	35759925	35759978
1	35760745	35761161
1	35761368	35761578
1	35763745	35763819
1	35767754	35767882
1	35769786	35769858
1	35773572	35773641
1	35792559	35792663
1	35794345	35794617
1	35795413	35795795
1	36364100	36364240
1	36408493	36408683
1	36445634	36446050
1	36451368	36451440
1	36466610	36466876
1	36470762	36471044
1	36476778	36476978
1	36804513	36804632
1	36805063	36805659
1	36833122	36833350
1	37778014	37778131
1	37971672	37971847
1	37971873	37972430
1	37973745	37973997
1	38035065	38035389
1	38090084	38090518
1	38091727	38091893
1	38092516	38093504
1	38094393	38094640
1	38095471	38095650
1	38096231	38096358
1	38096574	38096814
1	38099067	38099211
1	38099385	38099986
1	38101248	38101329
1	38101571	38102222
1	38103354	38103577
1	38103648	38103731
1	38104131	38104184
1	38104273	38104323
1	38104997	38105082
1	38107094	38107244
1	38108288	38108414
1	38108838	38109072
1	38109424	38109976
1	38111867	38112032
1	38113159	38113380
1	38118405	38119388
1	38119563	38119788
1	38120055	38120289
1	38136171	38136585
1	38136988	38137346
1	38138299	38138742
1	38150607	38150904
1	38151232	38152299
1	38155151	38155408
1	38167600	38167692
1	38167810	38167889
1	38171377	38171430
1	38180772	38180954
1	38239201	38239251
1	38244495	38245571
1	38245753	38245904
1	38259703	38260499
1	38260866	38260925
1	38265716	38265907
1	38308201	38309007
1	39642822	39642887
1	39653416	39653680
1	39655874	39656021
1	39660133	39660339
1	39663722	39663932
1	39664548	39664963
1	39669952	39670003
1	39670620	39670842
1	39674224	39674359
1	39675006	39675635
1	39676152	39676332
1	39677814	39678342
1	39680964	39681327
1	40707781	40707875
1	42796683	42796799
1	42854538	42854783
1	43370061	43370478
1	43439327	43440102
1	43440349	43440514
1	43440980	43441151
1	43441220	43441435
1	43442268	43442507
1	43443200	43443682
1	43444187	43444244
1	43446170	43446393
1	43453159	43453582
1	43502083	43502284
1	43502648	43504146
1	43504532	43504677
1	43508061	43508140
1	43508287	43508937
1	43508946	43509111
1	43509174	43509260
1	43561744	43561935
1	43562905	43563123
1	43575261	43575314
1	43586572	43586648
1	44078020	44078147
1	44078851	44079066
1	44322031	44322158
1	44347110	44347235
1	44347813	44347934
1	44349429	44349704
1	44349970	44350430
1	44361516	44361664
1	44373785	44373864
1	44376548	44376661
1	44377453	44377631
1	44377678	44377742
1	44378264	44378355
1	44380765	44380908
1	44381442	44381792
1	44382206	44382386
1	44383099	44383197
1	44383440	44383997
1	44384299	44384508
1	44385329	44385407
1	44386218	44386356
1	44387255	44387401
1	44388268	44388674
1	44389113	44389437
1	44390467	44390668
1	44391340	44391693
1	44392021	44392203
1	44393650	44393920
1	44452877	44453368
1	44620347	44620597
1	44690036	44690183
1	44764609	44765230
1	44765537	44766573
1	44817867	44818196
1	44851230	44851340
1	44851996	44852247
1	44852494	44853137
1	44924776	44925086
1	44925137	44925187
1	44925608	44925727
1	44926392	44926442
1	44930063	44930404
1	44931031	44931440
1	44931473	44931687
1	44932395	44932570
1	44972127	44972493
1	44982151	44983283
1	44983347	44983606
1	45204885	45205024
1	45208939	45209527
1	45232586	45232653
1	45243007	45243184
1	45243532	45243748
1	45316222	45316360
1	45359322	45359627
1	45360888	45361115
1	45364832	45365190
1	45365480	45365531
1	45367189	45367406
1	45403995	45404158
1	45440512	45440611
1	45440765	45441089
1	45458051	45458190
1	45539995	45540355
1	45541780	45542017
1	45664595	45664816
1	45665722	45666081
1	45668333	45668568
1	45669327	45669682
1	45717664	45717735
1	45816982	45817131
1	45818845	45819179
1	45820030	45820152
1	45820519	45820787
1	45821448	45821519
1	45822173	45822229
1	45822478	45823047
1	45856967	45857017
1	45870098	45870199
1	45876885	45877333
1	45877605	45877792
1	45880144	45880331
1	45880750	45881120
1	45881965	45882185
1	45883501	45883747
1	45884114	45884415
1	45923451	45923570
1	46034320	46034795
1	46660648	46660796
1	46661072	46661378
1	46668901	46668971
1	46671302	46671501
1	46672732	46672825
1	46673937	46674275
1	46694063	46694228
1	46694363	46694522
1	46716719	46716772
1	46717081	46717134
1	47253289	47253464
1	47267427	47267648
1	47268944	47269155
1	47391682	47392480
1	47672066	47672200
1	47672242	47672680
1	47672964	47673050
1	47735576	47736230
1	47783643	47783935
1	47819523	47819716
1	47905372	47905518
1	47905695	47906629
1	47926540	47926598
1	47929977	47930204
1	47930688	47930744
1	47930800	47931467
1	47931667	47932275
1	47932396	47932531
1	47932807	47933230
1	47946276	47946457
1	47947497	47947827
1	48080908	48081187
1	48093680	48093773
1	48094070	48094605
1	48098519	48098664
1	48102404	48102527
1	48102746	48102803
1	48110312	48110602
1	48113756	48114028
1	48121715	48121768
1	48124098	48124183
1	48124600	48124748
1	48125759	48125825
1	48125840	48126049
1	48127224	48127520
1	48128002	48128203
1	48141308	48141534
1	48148173	48148248
1	48153574	48153740
1	48154314	48154517
1	48154979	48155166
1	48160459	48160550
1	48160989	48161150
1	48162386	48162679
1	48174967	48175146
1	48178517	48178966
1	48182556	48182834
1	48183198	48183353
1	48190973	48191023
1	48192250	48192303
1	48196862	48197181
1	48198573	48198994
1	48224801	48225082
1	48248156	48248239
1	48261826	48262052
1	48262195	48262359
1	48262833	48262910
1	48263178	48263341
1	48264841	48264926
1	48266025	48266220
1	48266569	48266805
1	48268710	48268875
1	48269398	48269670
1	48274782	48274981
1	48280725	48280778
1	48289716	48290133
1	48290675	48290740
1	48290953	48291278
1	48291344	48291468
1	48293248	48293441
1	48293682	48294089
1	48294227	48294547
1	48333369	48333525
1	48333775	48334019
1	48350891	48351240
1	48351559	48351776
1	48395986	48396039
1	48396545	48396980
1	48397252	48397489
1	48397810	48398281
1	48398587	48399289
1	48399948	48400149
1	48414436	48414807
1	48415348	48415428
1	48415462	48415614
1	48654987	48655385
1	48774234	48774595
1	48787273	48787654
1	48788056	48788169
1	48789750	48789986
1	48790692	48790921
1	48792118	48792168
1	48792546	48792630
1	48792774	48793080
1	48794667	48794790
1	48798870	48798920
1	48818840	48818968
1	48819149	48819306
1	48820054	48820107
1	48822842	48823048
1	48825494	48825580
1	48832756	48832996
1	48833441	48834049
1	48834305	48834462
1	48835258	48835515
1	48860505	48860705
1	48864938	48865078
1	48874798	48875118
1	48878464	48878695
1	48966131	48966491
1	48969043	48969111
1	49098988	49099106
1	49141052	49141234
1	49142484	49142587
1	49142877	49143044
1	49143566	49143666
1	49144115	49144256
1	49144375	49144571
1	49146866	49147313
1	49147577	49147807
1	49148754	49148935
1	49149654	49149934
1	49150784	49150975
1	49151366	49151573
1	49157370	49157461
1	49179356	49179615
1	49206377	49206793
1	49209142	49209292
1	49225551	49225865
1	49235743	49235880
1	49237362	49237756
1	49237959	49238293
1	49295234	49295432
1	49300658	49301048
1	49358122	49358541
1	49363646	49363801
1	49365674	49365765
1	49365994	49366305
1	49366342	49366473
1	49366774	49367346
1	49368461	49368725
1	49368975	49369876
1	49370247	49370377
1	49373979	49374287
1	49374563	49374669
1	49374691	49374852
1	49375042	49375497
1	49376160	49376213
1	49376906	49377646
1	49383274	49383525
1	49385023	49385165
1	49386837	49387057
1	49389293	49389530
1	49390414	49390716
1	49395797	49396021
1	49422132	49422450
1	49451244	49451294
1	49454609	49454710
1	49455291	49455462
1	49458988	49459216
1	49460329	49460395
1	49463090	49463146
1	49473494	49473842
1	49495150	49495265
1	49496237	49496714
1	49496976	49497265
1	49543979	49544230
1	49549079	49549263
1	49588002	49588397
1	49604446	49604838
1	49606507	49606822
1	49607414	49607628
1	49636493	49636716
1	49655361	49655841
1	49660294	49660478
1	49661915	49662394
1	49664581	49664679
1	49664759	49665009
1	49665657	49665933
1	49667943	49668073
1	49668516	49668569
1	49669145	49669214
1	49669216	49669368
1	49669789	49670145
1	49670341	49670717
1	49670975	49671385
1	49671590	49671720
1	49676138	49676188
1	49676373	49676752
1	49688258	49688591
1	49703833	49704407
1	49712925	49713042
1	49730078	49730902
1	49731465	49731554
1	49731868	49731966
1	49763634	49764227
1	49769806	49770032
1	49806677	49807010
1	49851287	49851538
1	49853962	49854159
1	49854534	49854603
1	49858114	49858326
1	49860752	49861199
1	49861466	49861781
1	49862088	49862242
1	49862644	49863244
1	49863345	49863395
1	49863460	49863533
1	49863791	49863888
1	49864758	49865035
1	49865304	49865627
1	49865789	49866354
1	49867980	49868268
1	49873340	49873480
1	49873604	49873919
1	49905067	49905126
1	49906505	49906640
1	49939527	49939600
1	49997857	49997941
1	50043512	50043680
1	50123601	50123798
1	50183145	50183255
1	50190131	50190351
1	50213742	50213836
1	50215603	50215694
1	50216400	50216518
1	50218056	50218106
1	50219094	50219325
1	50219629	50219774
1	50220284	50220335
1	50222324	50222449
1	50222878	50223123
1	50225644	50225810
1	50226177	50226388
1	50226562	50226767
1	50230399	50230476
1	50233802	50233985
1	50252366	50252449
1	50253025	50253101
1	50256847	50256916
1	50269671	50270693
1	50270916	50271099
1	50271457	50271550
1	50272118	50272591
1	50274185	50274458
1	50276644	50276841
1	50278321	50278568
1	50360732	50360884
1	50467032	50467248
1	50538600	50538766
1	50541352	50541423
1	50541888	50542014
1	50542366	50542830
1	50543046	50543351
1	50543653	50543926
1	50632716	50633340
1	50633638	50634428
1	50637151	50637480
1	50638067	50638150
1	50638450	50638712
1	50639279	50639469
1	50639685	50639972
1	50640627	50640839
1	50641664	50641840
1	50642463	50642679
1	50644299	50644384
1	50644997	50645123
1	50645355	50645582
1	50646740	50646914
1	50647809	50648315
1	50653640	50653817
1	50657135	50658639
1	50660199	50660878
1	50664331	50664383
1	50671425	50671823
1	50672829	50673356
1	50674172	50674344
1	50675043	50675275
1	50676148	50676287
1	50676901	50676986
1	50677022	50677445
1	50680447	50680748
1	50688381	50688652
1	50689061	50689246
1	50689726	50689872
1	50693984	50694222
1	50701611	50701679
1	50701857	50702240
1	50703224	50703372
1	50721987	50722259
1	50784507	50784729
1	50789452	50789645
1	50791604	50791795
1	50804851	50804979
1	50829470	50829793
1	50867077	50867172
1	50870426	50870681
1	50870887	50871101
1	50871172	50871370
1	50880453	50880689
1	50881683	50881830
1	50883562	50884036
1	50910910	50911148
1	50963844	50964080
1	50969223	50969641
1	50974729	50975225
1	50979353	50979403
1	50982232	50982299
1	50982981	50983315
1	50983456	50983642
1	50991045	50991095
1	50991755	50991896
1	50993746	50994038
1	50994075	50994314
1	50994525	50994638
1	50997659	50997845
1	51001431	51001588
1	51005421	51005616
1	51014653	51014784
1	51014909	51015021
1	51028333	51028568
1	51031038	51032063
1	51032628	51032798
1	51032852	51032925
1	51033025	51033411
1	51052128	51053138
1	51103184	51103239
1	51105582	51105838
1	51126492	51126677
1	51127366	51127475
1	51128045	51128833
1	51146001	51146175
1	51154401	51154668
1	51155678	51156031
1	51156500	51156719
1	51157009	51157314
1	51157926	51157976
1	51158335	51158397
1	51159390	51159600
1	51160441	51160594
1	51169437	51170506
1	51170836	51170999
1	51172222	51172489
1	51174529	51174604
1	51174865	51175590
1	51178381	51179493
1	51183190	51183838
1	51184692	51184871
1	51188281	51188368
1	51218724	51218781
1	51238675	51238829
1	51240160	51240421
1	51240656	51241249
1	51241513	51241685
1	51241796	51242043
1	51244055	51244235
1	51264908	51265384
1	51448542	51449019
1	51534674	51534778
1	51535012	51536228
1	51536614	51537224
1	51538347	51538436
1	51543043	51543169
1	51543724	51543817
1	51544942	51545139
1	51546690	51546775
1	51556419	51556500
1	51754945	51755013
1	51760496	51761101
1	51773328	51773614
1	51785249	51785498
1	51786378	51786469
1	51786701	51786956
1	51791932	51792001
1	51802373	51802432
1	51804215	51804325
1	51804548	51804724
1	51805691	51805847
1	51808308	51808581
1	51808725	51809467
1	51809771	51809903
1	51810470	51810682
1	51810973	51811169
1	51812068	51812393
1	51815235	51815357
1	51815622	51815706
1	51816578	51816677
1	51818123	51818636
1	51827445	51827495
1	51828259	51828360
1	52152184	52152366
1	52152818	52153027
1	52164110	52164329
1	52201030	52201633
1	53158078	53158249
1	53158705	53158852
1	53159525	53159673
1	53160531	53161226
1	53161628	53161894
1	53161927	53163384
1	53164166	53164576
1	53168221	53168893
1	53237956	53238010
1	53238314	53238698
1	53238835	53239319
1	53240244	53240296
1	53240376	53241010
1	53261600	53261669
1	53338215	53338389
1	53676297	53676451
1	53678003	53678234
1	53678704	53678998
1	53744831	53745000
1	53749361	53749528
1	53752921	53753028
1	53754394	53754565
1	53919725	53919928
1	53927927	53928049
1	53949080	53949555
1	53949783	53950163
1	53955114	53956508
1	53959409	53960067
1	54333581	54334150
1	54374271	54374466
1	54660742	54661049
1	54661455	54661524
1	54663671	54663824
1	54664670	54664876
1	54670415	54670762
1	54722770	54722820
1	54723019	54723354
1	54725232	54725501
1	54798295	54798710
1	55471517	55471890
1	55472346	55472489
1	55504766	55504843
1	55504921	55505048
1	55793246	55793296
1	55999555	55999732
1	56019446	56019654
1	56069804	56069989
1	56070891	56071014
1	56072049	56072231
1	56074232	56074308
1	56087838	56087972
1	56122289	56122413
1	56140287	56140482
1	56141879	56142123
1	56161031	56161143
1	56163644	56163694
1	56168055	56168277
1	56169562	56169760
1	56170121	56170218
1	56170658	56171092
1	56172789	56172908
1	56177371	56177563
1	56187241	56187415
1	56226833	56227029
1	56379648	56379819
1	56380164	56380904
1	56381017	56381322
1	56381947	56382411
1	56383096	56384156
1	56390741	56390791
1	56394134	56394316
1	56472512	56472674
1	56482107	56482167
1	56487031	56487097
1	56514100	56514359
1	56514572	56514823
1	56514880	56514944
1	56526250	56526496
1	56777145	56777350
1	56779820	56779870
1	56780208	56780446
1	56781087	56781552
1	56783089	56783336
1	56783830	56783902
1	56784506	56785246
1	56788889	56790385
1	56790553	56793125
1	56793366	56794245
1	56794508	56794826
1	56816991	56817583
1	56826519	56826699
1	56826961	56828113
1	56842299	56842407
1	56854767	56854885
1	56855213	56855354
1	56855699	56855795
1	56856096	56856692
1	56930895	56931003
1	56946243	56946409
1	56947393	56948158
1	57029734	57029956
1	57053376	57053529
1	57055785	57055866
1	57075178	57075407
1	57076141	57076211
1	57332865	57332939
1	57333841	57333896
1	57407411	57407619
1	58263265	58263746
1	58279874	58280063
1	58283038	58283147
1	58284624	58284751
1	58374800	58375086
1	58375105	58375244
1	58375304	58375676
1	58376263	58376900
1	58377097	58378005
1	58415371	58415538
1	58458988	58459835
1	58460641	58461255
1	58961534	58961639
1	58998583	58998920
1	59002580	59002976
1	59003993	59004402
1	59007809	59008363
1	59012593	59012875
1	59064702	59064781
1	59367141	59367204
1	59393880	59394408
1	59409043	59409513
1	59452519	59452662
1	59453152	59453205
1	59473129	59473324
1	59477937	59478082
1	59479336	59479616
1	59479682	59479949
1	59480776	59480943
1	59482967	59483296
1	59483564	59483744
1	59483988	59484147
1	59484905	59485109
1	59485264	59485404
1	59487057	59487226
1	59494037	59494326
1	59619304	59619465
1	59687110	59687304
1	59990420	59990978
1	60027387	60027503
1	60034073	60034156
1	60035295	60035773
1	60036851	60036904
1	60037600	60037879
1	60040021	60040506
1	60040738	60040927
1	60041953	60042226
1	60043500	60043554
1	60044385	60044820
1	60046400	60046465
1	60046734	60046957
1	60047213	60047390
1	60047788	60047978
1	60048558	60048626
1	60048920	60049020
1	60289553	60289895
1	60290186	60290400
1	60290684	60290956
1	60291475	60291558
1	60291673	60292071
1	60292328	60292409
1	60347945	60348158
1	60348434	60349076
1	60349864	60349914
1	60350139	60350245
1	60409554	60409939
1	60505312	60505574
1	60507466	60507904
1	60508059	60508427
1	60508941	60509031
1	60513017	60513116
1	60513350	60513712
1	60522694	60522751
1	60524106	60524239
1	60524866	60525432
1	60526069	60526277
1	60526564	60526858
1	60527506	60528348
1	60528703	60528991
1	60530458	60531544
1	60617153	60617487
1	60957051	60957240
1	60995326	60995461
1	60995766	60996075
1	61001153	61001250
1	61001648	61001878
1	61002110	61002233
1	61002812	61002879
1	61003068	61003205
1	61003325	61003708
1	61004007	61004621
1	61006890	61007634
1	61008091	61008343
1	61008693	61008821
1	61046213	61046717
1	61047314	61048388
1	61050469	61050641
1	61070587	61070911
1	61071265	61071964
1	61072165	61072215
1	61072410	61072507
1	61072740	61073209
1	61125998	61126090
1	61126178	61126989
1	61127013	61127142
1	61127313	61127366
1	61204443	61204535
1	61679314	61679520
1	61720606	61721233
1	61743316	61744169
1	61744214	61744265
1	61746155	61746734
1	61896787	61896917
1	61897520	61897677
1	61915758	61915876
1	61916162	61916978
1	61917090	61918544
1	61918545	61918867
1	61928252	61928347
1	61930549	61930706
1	61931291	61931620
1	61932905	61933414
1	61995694	61995775
1	62049730	62050218
1	62055893	62056114
1	62057122	62057350
1	62057714	62058080
1	62058230	62058640
1	62059216	62059401
1	62061569	62062067
1	62062960	62063422
1	62063671	62063723
1	62064002	62064437
1	62064576	62065101
1	62065822	62066378
1	62067823	62068147
1	62068805	62069009
1	62069763	62070117
1	62070562	62070692
1	62072154	62072548
1	62073265	62073510
1	62073620	62073780
1	62074867	62075249
1	62075652	62075862
1	62076874	62076996
1	62077695	62077837
1	62078618	62078949
1	62082233	62082614
1	62083847	62084174
1	62084438	62084524
1	62085094	62085626
1	62086833	62087011
1	62087225	62087460
1	62087911	62088223
1	62107832	62107975
1	62140922	62141070
1	62187132	62187677
1	62188291	62188537
1	62195869	62196492
1	62196680	62196797
1	62236212	62236348
1	62238771	62239051
1	62241272	62241424
1	62249796	62249997
1	62252403	62252589
1	62252894	62253027
1	62432619	62432838
1	63131309	63131477
1	63140939	63141043
1	63141541	63141743
1	63309016	63309143
1	64213379	64213439
1	64213864	64214214
1	64597847	64598013
1	65387732	65387782
1	65388988	65389232
1	65389329	65389462
1	65391394	65391534
1	65391563	65391654
1	66533848	66534095
1	66557944	66558750
1	66561152	66561373
1	67097548	67097752
1	67098640	67098939
1	67099185	67099238
1	67196535	67196590
1	67196895	67197215
1	67237559	67237744
1	67263626	67263688
1	67558272	67558482
1	67585468	67585694
1	67635898	67636002
1	68043811	68043862
1	68047843	68048337
1	68072214	68072309
1	68074116	68074324
1	68076071	68076200
1	68151265	68152112
1	68158536	68158744
1	68159013	68159508
1	68161812	68161895
1	68371194	68371607
1	68372457	68372513
1	68457473	68457761
1	68458743	68458903
1	68459437	68459492
1	68497293	68497586
1	68522754	68523544
1	68562246	68562633
1	68575861	68576002
1	68580746	68580892
1	68583625	68583869
1	68584716	68584784
1	68585793	68586109
1	68586469	68587273
1	68587501	68587777
1	68589359	68589459
1	68611576	68612070
1	68612318	68612590
1	68614771	68615043
1	69152446	69152589
1	69153849	69153918
1	69160768	69160839
1	69177678	69177731
1	69179084	69179234
1	69179801	69180662
1	69181001	69181515
1	69181817	69182790
1	69183030	69183319
1	69183655	69183719
1	69184044	69184120
1	69185196	69185249
1	69185758	69186173
1	69186302	69186424
1	69186520	69186822
1	69191561	69191797
1	69192129	69192224
1	69192451	69192533
1	69192689	69192817
1	69193183	69193572
1	69194363	69194781
1	69195108	69195239
1	69195603	69195852
1	69196478	69196994
1	69199653	69200051
1	69238610	69238888
1	69239398	69239448
1	69765581	69765981
1	69766373	69766690
1	69766824	69766916
1	69767247	69767515
1	69767572	69767683
1	69797329	69797471
1	69797733	69798031
1	69904365	69904495
1	70346489	70346713
1	70373404	70373745
1	70374556	70374609
1	70383959	70384217
1	70660032	70660234
1	71048853	71048906
1	71204667	71204728
1	71204952	71205135
1	71208980	71209142
1	71211274	71211351
1	71247291	71247415
1	71317585	71317657
1	71330145	71330195
1	71386968	71387030
1	71390940	71391163
1	71391644	71391784
1	71392884	71393142
1	71492644	71492697
1	71492736	71493025
1	71495029	71495282
1	71558645	71558834
1	71558992	71559042
1	71565984	71566101
1	71568558	71568621
1	71589516	71589569
1	71722961	71723306
1	71810772	71811226
1	71899296	71899504
1	71936297	71936394
1	72171361	72171642
1	72180610	72181013
1	72181374	72181761
1	72181984	72182583
1	72188474	72188860
1	72420354	72420716
1	72421400	72421574
1	72634091	72634159
1	72634759	72635069
1	73224844	73224963
1	75360519	75361523
1	75483960	75484368
1	75645818	75645891
1	75649163	75649220
1	75649514	75649778
1	75654241	75655220
1	75734711	75734778
1	75823175	75823385
1	75829771	75829974
1	75836197	75836290
1	75872656	75872734
1	76188833	76188933
1	76212913	76213245
1	76613243	76613541
1	76796641	76796896
1	76852111	76852314
1	76855048	76855207
1	76856917	76857147
1	76858313	76858450
1	76858527	76858638
1	76860065	76860278
1	76880842	76881044
1	76919975	76920120
1	76921451	76921828
1	76951544	76951600
1	76952145	76952413
1	77007644	77008185
1	77013842	77014214
1	77081854	77081988
1	77082914	77083191
1	77084849	77084906
1	77085222	77085673
1	77116478	77116783
1	77132121	77132466
1	77132531	77133610
1	77133951	77134001
1	77150615	77150932
1	77173101	77173234
1	77177214	77177352
1	77179421	77179613
1	77257756	77258684
1	77258780	77258850
1	77260133	77260679
1	77278841	77279176
1	77301896	77301986
1	77371765	77371945
1	77373414	77373475
1	77399177	77399628
1	77430154	77430396
1	77542603	77542778
1	77546509	77546789
1	77649892	77650121
1	77695594	77695872
1	77696224	77696427
1	77697270	77697480
1	77698436	77698486
1	77848385	77848592
1	77848643	77848732
1	77860702	77860842
1	78315962	78316160
1	78321490	78321588
1	78322337	78322574
1	78326404	78327100
1	78327979	78328294
1	78335418	78335542
1	78335830	78335998
1	78339258	78339433
1	78340301	78340596
1	78342619	78342849
1	78343483	78343687
1	78343891	78343944
1	78344219	78344458
1	78345768	78346002
1	78347072	78347419
1	78397329	78397933
1	78401452	78401746
1	79120521	79120649
1	79140464	79140637
1	79169203	79169261
1	79169714	79169853
1	79170394	79170519
1	79170832	79170897
1	79176945	79177037
1	79178656	79178968
1	79199869	79199922
1	79201025	79201137
1	79201435	79201598
1	79202140	79202543
1	79204828	79204936
1	79205603	79205712
1	79206741	79206914
1	79211449	79211821
1	79216309	79216383
1	79216774	79217035
1	79217509	79217693
1	79223976	79224026
1	79226882	79227029
1	79233392	79233472
1	79240272	79240369
1	79243516	79243566
1	79311524	79311586
1	79393773	79394438
1	79396706	79397269
1	79423075	79423233
1	79757049	79757213
1	79760664	79760783
1	79768289	79768419
1	79768677	79768919
1	79909222	79909806
1	79961903	79962099
1	79966978	79967472
1	79970396	79970622
1	79971232	79971334
1	79972319	79972520
1	79977415	79977732
1	79979894	79980053
1	79981211	79981447
1	79981939	79982098
1	79982424	79982825
1	79982921	79983189
1	79983432	79983593
1	79983846	79984194
1	79984895	79985171
1	79985871	79986515
1	79987530	79987706
1	79987964	79988707
1	79989183	79989409
1	79989412	79989462
1	79990343	79990443
1	79990462	79990812
1	79991049	79991130
1	79991991	79992333
1	79993849	79994120
1	79994352	79994433
1	79995114	79995164
1	79996793	79996872
1	79997328	79997417
1	80000987	80001343
1	80004188	80004328
1	80009611	80009679
1	80011785	80011913
1	80024777	80024918
1	80027384	80027649
1	80028545	80029249
1	80031740	80032042
1	80034589	80034639
1	80035715	80035921
1	80046343	80046653
1	80048630	80048806
1	80054811	80055205
1	80055576	80055688
1	80057648	80058142
1	80058470	80058640
1	80058771	80059442
1	80072201	80072332
1	80085064	80085685
1	80085958	80086144
1	80153029	80153560
1	80265363	80265509
1	80266131	80266470
1	80274487	80274604
1	80334204	80334257
1	80334549	80335520
1	80335534	80335666
1	80495370	80496065
1	80503116	80503477
1	80522190	80522240
1	80526071	80526234
1	80595510	80595720
1	80597631	80597850
1	80598203	80598283
1	80599553	80600019
1	82227414	82228023
1	82228716	82229015
1	82229269	82229487
1	82230807	82231010
1	82451004	82451057
1	82639250	82639354
1	82639701	82639787
1	82640205	82640343
1	82693633	82693850
1	82694496	82694761
1	83021537	83022179
1	83094423	83094514
1	83094573	83094780
1	83226434	83226633
1	83226846	83227036
1	83227408	83227575
1	83397693	83397811
1	83405029	83405104
1	83405319	83405885
1	83576305	83576362
1	83576911	83576964
1	83652374	83652669
1	83668265	83668442
1	83947529	83948043
1	84135374	84135581
1	84139309	84139501
1	84156123	84156236
1	84158779	84158890
1	84159317	84160183
1	84161299	84161673
1	84167486	84167608
1	84170650	84171055
1	84202905	84202990
1	84212998	84213213
1	84213679	84213736
1	84214402	84215234
1	84215512	84215589
1	84215802	84216216
1	84216794	84217202
1	84217812	84218333
1	84219531	84219697
1	84221174	84221589
1	84222018	84222918
1	84223432	84223878
1	84224942	84225028
1	84226824	84227080
1	84227668	84228075
1	84531368	84531488
1	84820888	84820960
1	84822853	84823133
1	84851786	84852067
1	84881802	84882199
1	84882861	84883097
1	84963999	84964149
1	85285829	85285931
1	85300268	85300371
1	85303700	85303904
1	85304757	85305347
1	85307827	85308075
1	85309784	85310036
1	85334523	85334688
1	85348141	85348198
1	85368306	85368545
1	85369941	85370508
1	85371511	85371891
1	85382463	85382669
1	85382916	85383097
1	85394623	85394907
1	85402547	85402606
1	85466780	85467179
1	85467266	85467446
1	85468032	85468194
1	86503484	86503652
1	87226757	87226917
1	87259289	87259362
1	87260649	87261075
1	87263350	87263538
1	87303485	87303926
1	87304168	87304324
1	87304530	87304720
1	87316731	87316961
1	87317316	87317542
1	87317788	87317977
1	87318750	87318990
1	87319087	87319140
1	87319604	87319683
1	87320368	87320576
1	87339909	87340132
1	87340270	87340380
1	87340476	87340526
1	87445444	87445680
1	87446875	87447065
1	87449603	87449830
1	87455801	87456033
1	87456361	87456946
1	87458342	87458473
1	87601315	87601984
1	87649240	87649374
1	87688271	87688421
1	87688459	87688600
1	87688653	87689089
1	87714873	87715029
1	87726164	87726492
1	88407012	88407312
1	88415094	88415181
1	88418018	88418496
1	88419705	88419765
1	88429522	88429684
1	88431356	88431668
1	88783414	88783720
1	88784088	88784146
1	88784689	88784983
1	88785226	88785497
1	88820084	88820268
1	89281549	89281643
1	89700882	89700935
1	89829297	89829432
1	89829858	89830075
1	91211099	91211208
1	91241545	91241688
1	91244222	91244390
1	91246267	91246358
1	91248609	91249537
1	91249613	91250143
1	91252325	91252779
1	91268489	91268733
1	91269160	91269248
1	91344284	91344801
1	91344810	91344860
1	91346019	91346282
1	91494110	91494407
1	91496927	91496980
1	91500131	91500392
1	91528756	91528931
1	91536241	91536372
1	91539896	91539949
1	91543238	91543626
1	91544543	91545107
1	91546481	91546609
1	91586470	91586594
1	91587272	91587336
1	91587582	91587834
1	91587933	91588367
1	91600945	91601200
1	91601337	91601555
1	91612870	91613042
1	91626165	91626288
1	91627123	91627268
1	91629787	91630023
1	91732634	91732841
1	91750026	91750330
1	91760192	91760421
1	91761489	91761557
1	91761819	91762183
1	91762767	91762964
1	91769668	91769761
1	91770543	91771061
1	91887391	91887447
1	91887575	91887646
1	92246626	92246951
1	92247856	92248367
1	92261423	92261564
1	92262049	92262276
1	92289499	92290065
1	92305989	92306197
1	92404148	92404401
1	92494512	92494668
1	92495581	92496322
1	92866282	92866346
1	92869203	92869461
1	95107031	95107199
1	95109894	95110004
1	98044258	98044363
1	98386401	98386617
1	98611998	98612278
1	98612518	98612622
1	98612861	98613241
1	98616178	98616341
1	98624374	98624427
1	99399031	99399108
1	99399192	99399395
1	99399610	99399681
1	102500548	102501136
1	103950684	103950833
1	104072956	104073082
1	104073436	104073489
1	104085784	104085860
1	104086214	104086268
1	104095073	104095333
1	104097204	104097401
1	104100027	104100125
1	104100528	104101066
1	104106318	104106436
1	104109028	104109140
1	104110905	104111029
1	104111541	104111943
1	104494606	104494774
1	104495726	104495833
1	104496871	104496942
1	104515334	104515678
1	104515784	104516260
1	104554894	104555574
1	104560108	104560338
1	104560883	104562239
1	104576230	104576314
1	104592305	104592584
1	104602459	104604061
1	104608109	104608327
1	104614783	104614998
1	104625700	104625968
1	104630705	104630765
1	104635079	104635403
1	104646647	104646843
1	104649983	104650453
1	104656638	104657018
1	104658757	104658951
1	104695585	104696356
1	104696694	104697605
1	104702477	104702552
1	104880430	104880596
1	104880912	104880962
1	104944406	104944952
1	105004482	105004654
1	105034193	105034699
1	105063037	105063344
1	105064854	105065028
1	105065460	105065596
1	105066547	105066759
1	105096244	105096452
1	105239452	105240075
1	105242900	105242951
1	105252476	105252669
1	105253945	105254079
1	105270663	105270731
1	105273139	105273332
1	105274365	105274504
1	105274754	105275018
1	105305821	105306059
1	105306878	105307060
1	105310573	105310644
1	105313434	105313712
1	105320430	105320526
1	105320961	105321278
1	105321718	105321877
1	105323881	105324232
1	105326984	105327076
1	105391053	105391129
1	105438510	105438851
1	105439113	105439607
1	105583751	105583932
1	105648049	105648207
1	105650016	105650173
1	105650577	105651017
1	105652159	105652219
1	105659342	105659392
1	105678836	105678889
1	105690622	105691000
1	105691326	105691942
1	105704966	105705028
1	105840385	105840440
1	105841112	105841214
1	105949099	105949291
1	105950096	105950238
1	106034287	106034463
1	106034522	106034744
1	106035163	106035505
1	106081962	106082015
1	106106211	106106582
1	106131135	106131653
1	106131952	106132135
1	106133051	106133110
1	106136536	106136657
1	106136715	106137063
1	106138780	106139288
1	106139510	106139560
1	106146074	106146137
1	106148543	106149000
1	106149048	106149433
1	106150278	106150611
1	106151026	106151317
1	106151770	106152289
1	106152527	106152747
1	106153164	106153257
1	106154054	106154111
1	106160352	106160535
1	106160774	106161363
1	106162308	106162358
1	106162875	106163163
1	106163356	106163459
1	106164502	106164964
1	106397012	106397271
1	106635899	106636140
1	106639349	106639587
[truncated: 23,249 more rows]
