# Supplementary material for: Systematic alteration of ATAC-seq for profiling open chromatin in cryopreserved nuclei preparations from livestock tissues
Source: Sci Rep. 2020 Mar 23;10:5230. doi: 10.1038/s41598-020-61678-9 (PMC7089989; doi:10.1038/s41598-020-61678-9)
Supplement: Supplementary file 8 — H3K4me3_Chicken_Lung_Peak. [file 41598_2020_61678_MOESM8_ESM.txt]

1	0	2382
1	3134	3791
1	30764	32559
1	97508	100074
1	120347	120595
1	120683	121893
1	136255	136579
1	463612	465836
1	487606	489334
1	494198	497486
1	632940	635168
1	649148	649386
1	649456	649811
1	650717	652288
1	661753	662738
1	696684	698411
1	712820	713255
1	713274	714835
1	758246	758640
1	759089	759892
1	774457	775806
1	775869	776166
1	778713	779279
1	789165	789866
1	789932	790472
1	790694	791539
1	791759	793678
1	793834	794534
1	794765	795519
1	795876	796935
1	798104	798600
1	893909	898850
1	907447	910580
1	944113	945569
1	978402	978955
1	1002217	1003538
1	1013686	1016154
1	1016338	1016634
1	1017234	1018131
1	1018192	1022525
1	1039953	1041602
1	1041819	1044369
1	1044437	1045490
1	1061346	1064174
1	1104446	1105331
1	1105831	1106109
1	1109090	1111315
1	1117464	1117901
1	1147813	1148778
1	1188908	1189290
1	1341900	1342559
1	1840591	1841707
1	2001991	2003627
1	3092252	3093498
1	3094071	3094799
1	3194501	3195765
1	3227667	3228851
1	3231528	3231825
1	3231864	3232212
1	3233562	3233809
1	3235844	3236324
1	3238254	3241749
1	3311829	3312391
1	3312507	3314840
1	3400992	3401818
1	3401845	3402176
1	3402728	3403053
1	3515980	3517816
1	3543110	3543616
1	3560286	3560838
1	3561036	3566633
1	3566986	3567275
1	3567485	3568176
1	3570591	3570823
1	3573202	3574905
1	3575461	3576296
1	3576370	3576777
1	3577150	3577412
1	3578314	3579162
1	3580388	3580659
1	3580857	3582285
1	3582463	3582762
1	3595894	3596260
1	3718382	3718953
1	4036733	4038385
1	4120303	4120901
1	4247129	4249540
1	4257022	4259639
1	4399277	4408272
1	4408613	4408907
1	4409083	4409463
1	4410070	4410851
1	5739119	5739637
1	5776538	5777097
1	5778591	5779516
1	6141871	6144308
1	6163915	6164500
1	6185841	6187019
1	6270603	6272541
1	6275733	6276377
1	6299107	6300375
1	6327126	6329013
1	6388342	6388906
1	6388982	6390283
1	6691392	6692845
1	6714269	6714800
1	6744878	6746215
1	6776069	6777256
1	6777334	6777769
1	6828683	6829018
1	6835250	6838646
1	6838753	6839417
1	6849970	6851674
1	6908233	6909760
1	7010383	7010980
1	7351992	7352854
1	7436847	7437581
1	7448808	7450316
1	7469034	7470426
1	7487560	7488571
1	7521332	7523488
1	8309115	8312194
1	8312919	8313534
1	8314061	8314361
1	8320391	8321665
1	8372318	8372783
1	8372812	8373205
1	8373261	8374155
1	8374214	8375151
1	8375484	8376114
1	8376209	8376481
1	10220237	10220657
1	10220780	10221703
1	11040356	11040876
1	11206728	11207240
1	11209439	11209864
1	11210480	11212207
1	11215974	11217134
1	11217895	11218557
1	11234936	11235991
1	11402478	11402770
1	11402869	11403984
1	11694839	11696131
1	11696330	11696886
1	12502613	12503695
1	12503966	12505547
1	12555801	12562141
1	12640369	12641971
1	12641976	12642889
1	12676213	12677624
1	12796543	12798467
1	12916406	12917575
1	12945771	12946429
1	12946463	12947169
1	12967397	12969187
1	12992492	12995989
1	13034342	13034734
1	13034829	13038659
1	13038714	13039488
1	13415822	13416807
1	13473825	13474282
1	13741673	13742372
1	13742433	13742684
1	13743983	13744259
1	13749633	13749960
1	13753448	13754281
1	13754322	13755029
1	13757721	13758173
1	13758305	13759582
1	13759691	13769754
1	13770271	13770571
1	13770842	13771974
1	13772115	13773657
1	13774429	13774715
1	13775162	13775540
1	13776329	13776810
1	13776862	13777436
1	13778546	13778797
1	13780053	13780790
1	13783265	13783551
1	13908960	13909316
1	13955147	13956519
1	13956594	13956947
1	13957100	13957545
1	13976923	13978887
1	13999542	14001155
1	14001392	14001643
1	14012519	14013675
1	14052150	14056870
1	14064373	14064732
1	14064992	14065588
1	14127419	14128349
1	14128481	14128890
1	14129083	14130030
1	14252559	14253988
1	14254101	14254619
1	14380656	14382614
1	14408614	14408897
1	14409072	14409363
1	14409579	14410158
1	14465930	14466341
1	14466491	14466774
1	14466925	14467477
1	14553906	14558358
1	14559159	14559520
1	14563576	14563827
1	14753261	14754896
1	14768310	14771404
1	14821948	14824214
1	14866953	14868267
1	14868580	14868935
1	14977923	14979133
1	14979530	14981446
1	15071771	15072360
1	15116643	15117234
1	15117495	15118784
1	15280958	15282509
1	15350955	15351748
1	15506614	15507461
1	15507536	15508175
1	15697882	15699849
1	15710187	15710510
1	15722037	15722616
1	15895075	15895791
1	15900495	15900935
1	15936910	15937521
1	15938262	15938984
1	16175047	16175658
1	16199765	16201173
1	17083736	17084533
1	17185292	17185658
1	17185733	17185989
1	18799274	18800165
1	18802963	18806621
1	18813294	18813991
1	18814097	18817443
1	18863802	18865966
1	19164925	19169048
1	19169268	19170202
1	19560253	19560517
1	20222867	20223672
1	20223802	20224158
1	20224251	20224843
1	20288835	20295654
1	20295756	20297028
1	20297084	20297765
1	20327509	20328642
1	20343871	20344536
1	20395598	20397066
1	20434855	20435084
1	20435394	20435652
1	20737570	20738918
1	20739046	20739537
1	20872226	20872641
1	20872784	20873035
1	20873342	20873651
1	21741847	21742488
1	22208724	22210216
1	22306946	22309389
1	22314086	22315109
1	22343600	22344211
1	22838137	22838682
1	22866658	22867258
1	22867354	22867921
1	23210100	23211006
1	23255851	23256151
1	23412474	23413671
1	23422196	23424564
1	23441843	23446271
1	23467776	23468847
1	23785413	23785771
1	23785942	23786273
1	24294405	24295627
1	24353790	24354993
1	24474433	24476062
1	24554602	24555278
1	24637912	24639756
1	24809673	24810636
1	24852805	24853056
1	24853668	24854024
1	24893922	24896095
1	25005466	25006107
1	25071648	25071958
1	25073683	25074312
1	25074591	25074972
1	25084056	25084307
1	25088788	25089566
1	25201190	25201419
1	25805216	25805656
1	25805857	25806666
1	25807466	25808118
1	25808172	25808678
1	25809732	25810378
1	25810882	25815518
1	26318236	26318634
1	26319181	26319701
1	26320059	26320421
1	26655480	26655764
1	26676534	26676785
1	26677165	26677589
1	26768258	26769865
1	26803705	26805576
1	26805623	26806186
1	26922743	26923049
1	26923493	26924024
1	26924093	26929593
1	26931685	26932282
1	26932833	26933531
1	26935540	26937325
1	26937643	26937920
1	26940395	26940628
1	26947328	26948029
1	27021653	27023505
1	27286871	27287863
1	28441463	28442947
1	28442987	28443652
1	28443726	28447787
1	28447967	28448196
1	28525297	28526986
1	28527123	28528199
1	28578513	28578980
1	28757007	28757276
1	28757875	28758846
1	29040461	29040976
1	29042421	29042716
1	29493827	29495626
1	29534015	29535429
1	29535677	29536762
1	29574821	29575127
1	29576386	29580442
1	29662155	29663422
1	29663739	29664404
1	29706916	29707332
1	29707424	29707689
1	29707728	29708319
1	30007432	30007757
1	30068903	30070776
1	30099854	30100996
1	30112957	30113484
1	30113779	30114185
1	30484666	30484997
1	30559779	30560101
1	30599510	30600381
1	30747612	30748563
1	30748633	30754382
1	30754448	30754968
1	30755590	30755927
1	30756127	30756690
1	30901328	30901557
1	30903357	30903624
1	30903920	30905533
1	30905844	30906105
1	30967271	30969797
1	30992442	30992671
1	30993010	30993422
1	30994267	30994722
1	30994782	30995241
1	30997148	31002366
1	31006207	31006752
1	31258091	31258623
1	31441107	31442890
1	31764153	31765236
1	32041048	32041532
1	32041827	32042130
1	32603455	32605605
1	32607196	32610556
1	32883731	32884742
1	32904879	32906818
1	32982701	32985641
1	33059012	33060898
1	33217646	33217905
1	33218073	33218452
1	33395357	33396185
1	33439302	33441545
1	33601248	33604195
1	33604464	33608862
1	33637307	33639670
1	33640437	33640692
1	33640759	33641285
1	33641447	33641698
1	33665370	33665640
1	33715027	33717043
1	33791300	33794568
1	33923723	33924256
1	33936892	33937888
1	33938064	33941366
1	33986400	33986902
1	33987115	33987860
1	34165601	34168177
1	34196692	34197938
1	34201309	34202888
1	34203083	34206591
1	34206827	34207062
1	34337556	34338417
1	34338565	34339271
1	34361850	34362130
1	34367624	34370282
1	34374997	34375266
1	34375532	34375783
1	34375879	34376203
1	34376207	34377742
1	34414866	34417705
1	34418003	34419104
1	34419375	34419712
1	34640995	34641246
1	34736046	34736425
1	34779456	34780027
1	34780177	34781550
1	34782078	34782802
1	34897843	34898296
1	34898429	34899963
1	35136670	35137111
1	35215566	35215908
1	35216037	35217281
1	35249836	35251832
1	35276306	35276748
1	35277015	35278045
1	35297301	35300128
1	35385655	35387833
1	35428629	35429756
1	35429915	35430843
1	35448567	35449616
1	35449826	35450965
1	35503319	35504855
1	35505173	35505661
1	35565193	35566167
1	35724181	35725121
1	35725375	35726561
1	35726855	35727259
1	35820984	35821801
1	35889402	35889653
1	35890665	35891635
1	35891689	35891923
1	36248075	36248413
1	36248463	36248929
1	36382060	36382289
1	36384042	36384490
1	36385146	36389227
1	36389292	36389690
1	36408893	36409896
1	36447278	36450098
1	36450390	36450628
1	36451272	36451880
1	36453663	36453892
1	36470583	36473385
1	36509516	36510122
1	36639171	36639718
1	36640083	36640521
1	36640571	36642188
1	37725090	37725499
1	37778308	37779544
1	37816041	37817517
1	37937994	37938501
1	37971605	37973038
1	37973374	37974225
1	38034858	38035483
1	38091249	38091531
1	38091778	38092007
1	38092312	38092903
1	38094191	38094604
1	38105045	38105507
1	38107635	38107977
1	38109538	38109876
1	38111930	38112593
1	38113363	38114073
1	38114768	38117426
1	38117619	38118827
1	38167513	38169869
1	38243292	38243877
1	38243989	38245817
1	38309280	38309657
1	39548426	39548857
1	39558311	39558570
1	39618389	39619288
1	39680253	39680668
1	39681589	39681818
1	39682832	39683258
1	39683454	39686311
1	39749993	39751889
1	39751939	39752222
1	40074065	40074340
1	40074747	40075108
1	40432755	40433215
1	40516387	40517429
1	40707682	40707970
1	40708229	40709978
1	40829229	40829842
1	40829913	40830188
1	41663949	41664484
1	42154938	42155823
1	42795089	42797017
1	42852778	42854382
1	42854647	42854876
1	43032131	43033153
1	43291005	43291471
1	43291594	43293222
1	43293858	43294176
1	43369257	43370604
1	43439543	43440341
1	43441084	43441343
1	43453231	43454395
1	43454477	43454873
1	43455101	43455374
1	43455622	43456211
1	43502947	43503243
1	43575407	43575658
1	44155244	44156256
1	44383664	44384171
1	44388190	44388571
1	44393547	44393875
1	44395317	44395801
1	44395843	44397135
1	44397232	44398444
1	44398523	44402438
1	44688895	44689386
1	44689688	44690372
1	44815628	44818407
1	44852369	44852655
1	44859254	44860809
1	44869541	44871511
1	44886228	44886811
1	44887001	44887282
1	44888972	44890247
1	44902665	44903833
1	44904044	44904767
1	44924903	44926595
1	45032456	45032852
1	45062718	45063342
1	45064015	45064275
1	45064530	45064781
1	45065403	45065680
1	45157732	45157987
1	45202485	45202826
1	45203082	45203784
1	45203889	45205581
1	45241146	45243425
1	45315073	45316543
1	45366913	45369078
1	45437699	45440615
1	45534838	45536984
1	45537111	45538383
1	45568913	45570885
1	45632873	45633476
1	45633657	45634155
1	45664521	45666058
1	45669267	45669853
1	45717254	45718606
1	45758697	45760889
1	45876931	45877322
1	45880655	45881386
1	45885998	45887043
1	45923785	45924371
1	46033243	46034344
1	46659950	46661272
1	46668874	46673448
1	46673917	46674269
1	46674506	46674782
1	46694546	46694775
1	46694866	46697661
1	46698349	46698887
1	46717175	46719554
1	46719759	46720061
1	47168563	47168983
1	47169199	47169494
1	47252992	47254057
1	47257707	47259043
1	47267236	47269008
1	47391460	47391973
1	47672231	47672915
1	47735607	47736130
1	47736456	47738733
1	47783791	47785271
1	47798884	47800546
1	47800639	47801680
1	47928485	47930312
1	47944349	47944578
1	47944655	47946469
1	47946562	47947924
1	47948025	47952961
1	48010677	48011967
1	48079758	48081160
1	48093489	48093779
1	48094373	48095480
1	48098538	48098829
1	48103563	48103892
1	48111032	48111458
1	48112040	48112375
1	48112586	48113640
1	48113849	48114540
1	48118743	48119015
1	48121330	48122156
1	48124136	48124611
1	48125283	48126085
1	48127193	48127720
1	48127890	48128275
1	48128354	48128986
1	48140878	48141129
1	48141404	48141931
1	48145763	48146062
1	48146168	48146440
1	48147832	48148083
1	48153014	48154961
1	48159858	48160191
1	48160289	48161532
1	48162003	48162552
1	48162953	48163351
1	48163708	48164070
1	48166041	48166424
1	48175247	48178144
1	48178333	48178617
1	48178739	48179145
1	48183004	48183594
1	48184803	48185553
1	48191709	48192527
1	48194738	48195050
1	48195166	48196089
1	48198405	48199174
1	48199301	48199917
1	48201234	48202224
1	48214606	48214958
1	48224465	48225302
1	48265931	48266214
1	48266474	48275295
1	48288624	48291054
1	48351168	48352347
1	48355727	48356097
1	48772682	48774050
1	48790793	48791225
1	48816188	48817991
1	48831400	48832460
1	48832754	48833031
1	48833589	48835036
1	48859415	48859644
1	48862861	48864756
1	48966197	48966549
1	49026374	49027008
1	49083663	49084578
1	49084642	49086102
1	49086451	49086701
1	49140785	49143182
1	49144367	49145061
1	49145170	49148495
1	49149044	49149691
1	49206541	49209001
1	49224374	49225876
1	49237045	49238062
1	49251915	49252786
1	49300321	49300980
1	49355655	49356053
1	49356164	49358250
1	49364039	49365763
1	49368609	49368965
1	49378660	49380320
1	49384695	49385000
1	49386222	49388695
1	49389257	49390154
1	49390334	49390774
1	49442730	49443030
1	49451488	49453687
1	49454321	49454616
1	49455594	49455856
1	49455926	49457622
1	49457670	49464468
1	49473385	49475433
1	49495443	49495950
1	49496150	49496405
1	49544088	49545730
1	49549087	49549560
1	49549775	49550199
1	49586421	49588471
1	49604624	49606722
1	49620108	49620868
1	49634115	49636400
1	49662012	49665117
1	49665638	49665928
1	49670927	49671188
1	49673088	49676304
1	49688471	49688965
1	49706972	49708484
1	49708802	49710253
1	49711820	49712316
1	49712615	49713209
1	49763883	49765797
1	49768011	49768328
1	49768389	49770096
1	49806553	49807990
1	49854970	49855221
1	49855367	49855798
1	49857150	49857983
1	49861398	49862196
1	49862223	49862924
1	49863256	49863921
1	49864595	49865052
1	49865287	49866758
1	49866885	49873731
1	49905078	49906882
1	49939165	49942120
1	49942231	49942535
1	49965039	49966654
1	49997626	49998152
1	49998251	49999624
1	49999697	49999985
1	50122821	50123260
1	50139647	50141156
1	50194984	50195253
1	50196945	50197176
1	50198139	50198538
1	50199064	50207871
1	50207939	50210051
1	50210134	50210646
1	50211281	50211556
1	50214896	50215147
1	50217808	50220360
1	50220424	50221912
1	50222026	50222589
1	50222685	50223670
1	50224328	50224628
1	50225067	50226291
1	50226466	50230591
1	50267709	50268128
1	50269481	50269860
1	50270544	50271117
1	50274135	50274630
1	50274812	50275179
1	50275723	50277474
1	50278091	50282095
1	50282161	50283867
1	50624822	50626483
1	50629094	50629431
1	50632851	50633191
1	50633254	50637907
1	50647865	50648094
1	50653423	50655871
1	50672080	50672830
1	50677486	50688670
1	50689961	50690236
1	50693711	50693952
1	50701631	50703585
1	50721320	50722549
1	50725258	50728249
1	50759093	50762515
1	50762618	50763093
1	50763378	50764149
1	50786339	50788035
1	50804493	50805270
1	50829214	50829976
1	50843054	50844314
1	50866799	50868546
1	50868717	50870295
1	50870483	50870802
1	50880077	50881758
1	50883571	50883920
1	50910632	50914672
1	50914866	50915096
1	50915139	50916694
1	50962220	50963840
1	50968846	50969431
1	50983324	50995680
1	50995865	50996135
1	50996410	50997827
1	50998517	50998962
1	51012295	51014968
1	51063920	51065558
1	51104199	51105756
1	51127027	51128511
1	51139573	51142505
1	51157075	51157661
1	51158030	51158356
1	51160226	51169904
1	51170000	51170627
1	51170685	51170914
1	51171586	51172786
1	51172828	51173177
1	51173612	51174362
1	51174422	51178818
1	51183378	51183803
1	51185826	51187056
1	51187739	51188002
1	51188816	51190987
1	51218089	51219480
1	51219630	51220171
1	51238195	51240409
1	51258756	51260854
1	51544909	51548136
1	51663089	51664390
1	51753616	51755413
1	51760716	51761073
1	51761155	51762041
1	51771800	51773711
1	51802194	51806067
1	51806544	51807059
1	51809280	51809538
1	51881809	51882172
1	51882521	51882809
1	51964018	51965128
1	51965177	51965408
1	52152058	52152622
1	52158128	52158674
1	52159338	52160542
1	52163060	52165279
1	52165713	52166426
1	52186399	52186628
1	52186703	52188513
1	52201274	52202552
1	52726431	52728228
1	53162100	53162798
1	53175289	53178819
1	53289978	53291906
1	53336723	53338538
1	53375692	53376113
1	53407259	53408625
1	53593728	53594551
1	53594684	53595040
1	53595273	53595752
1	53595971	53596378
1	53640081	53640332
1	53675946	53676265
1	53676348	53676789
1	53676972	53677703
1	53678593	53679396
1	53697806	53698535
1	53698996	53699357
1	53751692	53752166
1	53752402	53752921
1	53753423	53753920
1	53756137	53758042
1	53928139	53929648
1	53940859	53941241
1	53942998	53944574
1	53944676	53945274
1	53945468	53945720
1	53946007	53946543
1	53946698	53949369
1	53953339	53954016
1	53954145	53955399
1	53955464	53955938
1	53983019	53983270
1	53983433	53984296
1	54261632	54262954
1	54333761	54334648
1	54341935	54342186
1	54373766	54375573
1	54375818	54376212
1	54591909	54592457
1	54592784	54593286
1	54654691	54655473
1	54655685	54661278
1	54670702	54671367
1	54681949	54683932
1	54722859	54725156
1	54753039	54755036
1	54767966	54770050
1	54798880	54799331
1	55471866	55472502
1	55503818	55505141
1	55561300	55562030
1	55573714	55575335
1	55644565	55645434
1	55786229	55789648
1	55789908	55790854
1	55790969	55791522
1	55791743	55792902
1	55793337	55793627
1	55793714	55794077
1	55794249	55794500
1	56069664	56070762
1	56073829	56076540
1	56076757	56078735
1	56133002	56133314
1	56172558	56172790
1	56172877	56173214
1	56173353	56176213
1	56481053	56481282
1	56481550	56481863
1	56484423	56485061
1	56485365	56486086
1	56486343	56486863
1	56487163	56487616
1	56487859	56488323
1	56488700	56489373
1	56489489	56490876
1	56490912	56492839
1	56492999	56493583
1	56494620	56495003
1	56687712	56689514
1	56779848	56780077
1	56784504	56787224
1	56787358	56787705
1	56787842	56789375
1	56791250	56791645
1	56792855	56793588
1	56826629	56828095
1	56854564	56854842
1	56854993	56855315
1	56855544	56858680
1	56944783	56945750
1	56947185	56947601
1	56947717	56948136
1	56973486	56975834
1	57056433	57058812
1	57058864	57059420
1	57074640	57076227
1	57089826	57090596
1	57090788	57091462
1	57331875	57332997
1	57378940	57379337
1	57394739	57395661
1	57407230	57407845
1	57408035	57408613
1	58261537	58263547
1	58263586	58263934
1	58461457	58462780
1	58631068	58631329
1	58877899	58879452
1	58959740	58962661
1	59005310	59007257
1	59064882	59065133
1	59127784	59128654
1	59338568	59339581
1	59405830	59409712
1	59452291	59453208
1	59479173	59479909
1	59479966	59483630
1	59493656	59494145
1	59494396	59494694
1	59617554	59617897
1	59618239	59618705
1	59619467	59619831
1	59651254	59651765
1	59686119	59686873
1	59687053	59687783
1	59771821	59773016
1	59979451	59979742
1	59990400	59990670
1	60035367	60035904
1	60035961	60037271
1	60038609	60039116
1	60039393	60040205
1	60040571	60040950
1	60048449	60050395
1	60069766	60070042
1	60344938	60350150
1	60368146	60368411
1	60368793	60369195
1	60502610	60506425
1	60506817	60507564
1	60508511	60508764
1	60510292	60510521
1	60617162	60618623
1	60957109	60957553
1	60958280	60958760
1	60996578	61002705
1	61003115	61003499
1	61003791	61004087
1	61006980	61007316
1	61066684	61067118
1	61106107	61106383
1	61216086	61217153
1	61245073	61245492
1	61679251	61680604
1	61720832	61721322
1	61721458	61721892
1	61743642	61743988
1	61744255	61744539
1	61753556	61754407
1	61755091	61756126
1	61868762	61871250
1	61916373	61916602
1	61930583	61933415
1	62088859	62089750
1	62089856	62090773
1	62114061	62115266
1	62140896	62143143
1	62183725	62183954
1	62184135	62188219
1	62188440	62188694
1	62195932	62198034
1	62238738	62240799
1	62241003	62242169
1	62247178	62247562
1	62249658	62249923
1	62341240	62341591
1	62813188	62813637
1	63095494	63096440
1	63129567	63131234
1	63131630	63131859
1	63140378	63141596
1	63308785	63309708
1	63448923	63449175
1	63952379	63952920
1	63952980	63953301
1	64402536	64402869
1	64403111	64403556
1	64403628	64404334
1	64587604	64587867
1	64589050	64591590
1	64935380	64935888
1	64936903	64937436
1	65351263	65352158
1	65388899	65389205
1	65389426	65391780
1	65584277	65584528
1	65938150	65939843
1	66067689	66068201
1	66532471	66534154
1	66556208	66558478
1	66558534	66558884
1	66558903	66559681
1	66640957	66641373
1	66906597	66907416
1	67008942	67009444
1	67083980	67085132
1	67234994	67236350
1	67237005	67237234
1	67262128	67262860
1	67262870	67263746
1	67299264	67299846
1	67300062	67300391
1	67546917	67547721
1	67547856	67548845
1	67642720	67643495
1	67644748	67645042
1	67665183	67666018
1	67686567	67686874
1	67983222	67984045
1	68043044	68043273
1	68043878	68047147
1	68047844	68048126
1	68074681	68079521
1	68136140	68137978
1	68191801	68192682
1	68253475	68254362
1	68371918	68373725
1	68408121	68408533
1	68408725	68409809
1	68458688	68458924
1	68459016	68460899
1	68461163	68461438
1	68528643	68531039
1	68563169	68563684
1	68563784	68564035
1	68580741	68584148
1	68584471	68585563
1	68585825	68586106
1	68586247	68587355
1	68587382	68587938
1	68611836	68615026
1	68825954	68827040
1	68827164	68827811
1	68859916	68860285
1	68879935	68881096
1	69105893	69106665
1	69135546	69135879
1	69152537	69154102
1	69177427	69179257
1	69179418	69179647
1	69180028	69180289
1	69181077	69181506
1	69192418	69192798
1	69238816	69239295
1	69416010	69416803
1	69762124	69764610
1	69766190	69766441
1	69797429	69797963
1	69904375	69905382
1	70275262	70278183
1	70374165	70376099
1	70545515	70546113
1	70659957	70661058
1	70937509	70937873
1	70961824	70962436
1	70967037	70967612
1	71032756	71032985
1	71169943	71171335
1	71171543	71171829
1	71187472	71188836
1	71189625	71190116
1	71190393	71196052
1	71196267	71196975
1	71197112	71198252
1	71328701	71330071
1	71390569	71391530
1	71400592	71400834
1	71400964	71401572
1	71432020	71434077
1	71435401	71435630
1	71437927	71438178
1	71490540	71490769
1	71490805	71493117
1	71539085	71543422
1	71543489	71544281
1	71873154	71873968
1	71874445	71874957
1	71898944	71899630
1	72029797	72031229
1	72049861	72051558
1	72051664	72052464
1	72053284	72053553
1	72122106	72122792
1	72188583	72197233
1	72370439	72371586
1	72419877	72421498
1	72528968	72529510
1	72634026	72635132
1	72958535	72959655
1	73123941	73125854
1	73228527	73229898
1	73279555	73281250
1	73281342	73284112
1	73455669	73457635
1	73457987	73458216
1	73458427	73458693
1	73505479	73505708
1	75169008	75169725
1	75362071	75363405
1	75521201	75521853
1	75649363	75650309
1	75715613	75718164
1	75718250	75718701
1	75734559	75734797
1	75734888	75736741
1	75775702	75778563
1	75823367	75823736
1	75825319	75829800
1	75833667	75836129
1	75870620	75872607
1	75983611	75984237
1	75992010	75992597
1	75997150	75998238
1	76187470	76189225
1	76212858	76214426
1	76613308	76615373
1	76766977	76767764
1	76795995	76797327
1	76857853	76860283
1	76879257	76880896
1	76881484	76881713
1	76916833	76918731
1	76920006	76921600
1	76952034	76953757
1	76975844	76976079
1	76976286	76976563
1	76987659	76989043
1	77007726	77009785
1	77009945	77010720
1	77014826	77015604
1	77082392	77084914
1	77113619	77116874
1	77145236	77145487
1	77150621	77153169
1	77170843	77173741
1	77173755	77174154
1	77177683	77178370
1	77178783	77179183
1	77179438	77180248
1	77234491	77234748
1	77259118	77260522
1	77274598	77275796
1	77278753	77279616
1	77302408	77302884
1	77302992	77303467
1	77325832	77326995
1	77353288	77356212
1	77357066	77357403
1	77371932	77373488
1	77399073	77399622
1	77405365	77405673
1	77429734	77430619
1	77433757	77434978
1	77545386	77547416
1	77564843	77565175
1	77695532	77697679
1	77769779	77770932
1	77842747	77842998
1	77847996	77848225
1	77848277	77850475
1	77850894	77851775
1	77851845	77856461
1	77856532	77856938
1	77857349	77857673
1	78050462	78051622
1	78317309	78321669
1	78321764	78322663
1	78322811	78323144
1	78324725	78325168
1	78340780	78341057
1	78342779	78343045
1	78350713	78351633
1	78398500	78401513
1	78585638	78586815
1	78955492	78955818
1	79118277	79120896
1	79169076	79170478
1	79176865	79179005
1	79199919	79200528
1	79201779	79202112
1	79207333	79211889
1	79212272	79212545
1	79231120	79233688
1	79305688	79306103
1	79311062	79312402
1	79393580	79394488
1	79396472	79397702
1	79410942	79412658
1	79422658	79422909
1	79673423	79674308
1	79674582	79674844
1	79768385	79770659
1	79817905	79820138
1	79864118	79864773
1	79908727	79909237
1	79909412	79910056
1	79962067	79966914
1	79987730	79987979
1	80140464	80140853
1	80151800	80153511
1	80153530	80153853
1	80265718	80268384
1	80374116	80374955
1	80415413	80416399
1	80524625	80525751
1	80552417	80553992
1	80590380	80592729
1	80595456	80597852
1	80635488	80636751
1	80710948	80712355
1	80712912	80713949
1	81944562	81945072
1	81945304	81946054
1	82451169	82453123
1	82479443	82479743
1	82479823	82481162
1	82481220	82481744
1	82639106	82639789
1	82694583	82694846
1	83021604	83022055
1	83022299	83022960
1	83052175	83052426
1	83103887	83105291
1	83182256	83183695
1	83225996	83226453
1	83316446	83317165
1	83317242	83317519
1	83391524	83392450
1	83399380	83400967
1	83405228	83406246
1	83536102	83536378
1	83573782	83577036
1	83651889	83652485
1	83668269	83668520
1	83682576	83685536
1	83785457	83786544
1	83786862	83787183
1	84112405	84112828
1	84121090	84121449
1	84121688	84123503
1	84135647	84136724
1	84155900	84158952
1	84159142	84159608
1	84166141	84166587
1	84166771	84167526
1	84167624	84170712
1	84204341	84204628
1	84204712	84205065
1	84205355	84208867
1	84209071	84213802
1	84214097	84215451
1	84215581	84215835
1	84220063	84220342
1	84222219	84222686
1	84227185	84227493
1	84531214	84531764
1	84783785	84784167
1	84784282	84785522
1	84818422	84821011
1	84850855	84852124
1	84881628	84881957
1	84882257	84884305
1	84911058	84911324
1	84962121	84964026
1	85295345	85295622
1	85296551	85296802
1	85297509	85299893
1	85300044	85300557
1	85304998	85307544
1	85307789	85308097
1	85309401	85311865
1	85338404	85341170
1	85345881	85348696
1	85348774	85349281
1	85368681	85371659
1	85402974	85403440
1	85403498	85404946
1	85405667	85406533
1	86502748	86503169
1	86503619	86504206
1	86768745	86770317
1	87225017	87225477
1	87226234	87226951
1	87227297	87227981
1	87256262	87257471
1	87303412	87303666
1	87303717	87304186
1	87445786	87446256
1	87448218	87449075
1	87449268	87450055
1	87450168	87451178
1	87451294	87452133
1	87452343	87456094
1	87488253	87489162
1	87601461	87602425
1	87688797	87689618
1	88234528	88235328
1	88411776	88413736
1	88413840	88414201
1	88414259	88414531
1	88414599	88415455
1	88416832	88417270
1	88417462	88417959
1	88418234	88419479
1	88420596	88421017
1	88488346	88488831
1	88489017	88489697
1	88558881	88559922
1	88719973	88720614
1	88780559	88782169
1	88782266	88783942
1	88820167	88822275
1	89694621	89695379
1	89695603	89697168
1	89746960	89747720
1	90714849	90715150
1	91210888	91211612
1	91239866	91240212
1	91240414	91241741
1	91249605	91249834
1	91344230	91346226
1	91496883	91497981
1	91498239	91500331
1	91542988	91543946
1	91545633	91545959
1	91546048	91546631
1	91581059	91581696
1	91585541	91585785
1	91588539	91593315
1	91761032	91761291
1	91761359	91761655
1	91770734	91773490
1	91841796	91842025
1	91842257	91842508
1	91842565	91843603
1	91887446	91887874
1	91994412	91995153
1	92160357	92160721
1	92246784	92248268
1	92260174	92262424
1	92289532	92291168
1	92305569	92307344
1	92335769	92336481
1	92359612	92360847
1	92402158	92404170
1	92494404	92496509
1	92880089	92880318
1	92880831	92882647
1	92951313	92951603
1	93976645	93977200
1	95108515	95110223
1	95898510	95899001
1	95899241	95899497
1	96298492	96299452
1	96299634	96300159
1	97351494	97351823
1	97352021	97352358
1	98035118	98035525
1	98044015	98044527
1	98088620	98089748
1	98386098	98387623
1	98387682	98388360
1	98605923	98606276
1	98606505	98606783
1	98606993	98608167
1	98820180	98820840
1	99316855	99317696
1	99397630	99399463
1	101041410	101042129
1	101042302	101042860
1	101043320	101044043
1	102500561	102501400
1	102509967	102510270
1	102510474	102510727
1	102510807	102511499
1	102547233	102550309
1	102808582	102809026
1	102809326	102809905
1	103032002	103033043
1	103033196	103033478
1	103033741	103034127
1	103950015	103950829
1	103982592	103984646
1	103986693	103989188
1	104019115	104021378
1	104071160	104071479
1	104074888	104075139
1	104075256	104075634
1	104076034	104081335
1	104089053	104097760
1	104098060	104099470
1	104099538	104101614
1	104102232	104102665
1	104104689	104104940
1	104105415	104105656
1	104106257	104106642
1	104106895	104107601
1	104109206	104109788
1	104321448	104321755
1	104575915	104576144
1	104634992	104636709
1	104652365	104657280
1	104657377	104658131
1	104702079	104702363
1	104702721	104702950
1	104702986	104703341
1	104703487	104705650
1	104730884	104731228
1	104731262	104732076
1	104732714	104733215
1	104880892	104881815
1	104944458	104945323
1	104954159	104955279
1	105004201	105004691
1	105004851	105006514
1	105068208	105070367
1	105096708	105099096
1	105237067	105239724
1	105242766	105243017
1	105250885	105252611
1	105270772	105272963
1	105274419	105275049
1	105301798	105304608
1	105305156	105305385
1	105321796	105323961
1	105327006	105327363
1	105390939	105395302
1	105438626	105439565
1	105460518	105461604
1	105461664	105462266
1	105583750	105585823
1	105647890	105648315
1	105648436	105650209
1	105651892	105652150
1	105840172	105841177
1	105949180	105950318
1	106081126	106081682
1	106081853	106082782
1	106083110	106083391
1	106083556	106084269
1	106150460	106151533
1	106162473	106162758
1	106162801	106164987
1	106570396	106574952
1	106580759	106582931
1	106631098	106636229
1	106636556	106639489
1	106639732	106640153
1	106659990	106660973
1	106975676	106977419
1	107000166	107003278
1	107003601	107003994
1	107079005	107080715
1	107100197	107103545
1	107103564	107104012
1	107104209	107105303
1	107106630	107106881
1	107147969	107148207
1	107148274	107150623
1	107640941	107641574
1	107643046	107643379
1	107729495	107729724
1	107730087	107730333
1	107802273	107803800
1	107939915	107941525
1	107991425	107991680
1	107991853	107995439
1	108001977	108004987
1	108024998	108025553
1	108067974	108068273
1	108068367	108068618
1	108844385	108844656
1	108844711	108845389
1	109042718	109043588
1	109043652	109043903
1	109101467	109102517
1	109102646	109104393
1	109137483	109137728
1	109140578	109142503
1	109166222	109169178
1	109319812	109320490
1	109469393	109469760
1	109469999	109470439
1	109521522	109521773
1	109598546	109600539
1	109600673	109600953
1	109601259	109602425
1	109602601	109602925
1	109603448	109604228
1	109604393	109604794
1	109622933	109623463
1	109623481	109625410
1	109625560	109625865
1	109731181	109733202
1	109752983	109753235
1	109753430	109755502
1	109917194	109917447
1	109917985	109921180
1	110032633	110034290
1	110068851	110070672
1	110070767	110071062
1	110163376	110164164
1	110164288	110164652
1	110273006	110274446
1	110315862	110317555
1	110318117	110318380
1	110334045	110335204
1	110393302	110393847
1	110572264	110572784
1	110628833	110630309
1	110801929	110802338
1	110964655	110964884
1	110975882	110976296
1	110976357	110976608
1	110977340	110983956
1	111018221	111019622
1	111055776	111056517
1	111331203	111331472
1	111354985	111355240
1	111776934	111778375
1	112020347	112020781
1	112031530	112031836
1	112032810	112033492
1	112033975	112034261
1	112034688	112040774
1	112064727	112066311
1	112066465	112066772
1	112066836	112067446
1	112172218	112172603
1	112173295	112173616
1	112174284	112178470
1	112178587	112178832
1	112193937	112194180
1	112194344	112194589
1	112226712	112229116
1	112280765	112283369
1	112352243	112353097
1	112353120	112353665
1	112354065	112354572
1	112359419	112361132
1	112362186	112362437
1	112363112	112363341
1	112365930	112366601
1	112367152	112367479
1	112367866	112368095
1	112373301	112373675
1	112374082	112375611
1	112375688	112376474
1	112377121	112377497
1	112379323	112380110
1	112381599	112381965
1	112386377	112386991
1	112388957	112389406
1	112389908	112390978
1	112391654	112391931
1	112738163	112739965
1	112855484	112855797
1	112925982	112927316
1	112995521	112995772
1	113132793	113133764
1	113211562	113211816
1	113211883	113212153
1	113212637	113212997
1	113213009	113214496
1	113250443	113250673
1	113250722	113251933
1	113312665	113314350
1	113937132	113938319
1	113939293	113939587
1	114486641	114487118
1	115400518	115401208
1	115660836	115663421
1	115767912	115768583
1	115768750	115769353
1	116754781	116755032
1	116755351	116755830
1	117841186	117841513
1	118036714	118037562
1	118050493	118050894
1	118124274	118124588
1	118134604	118134920
1	118135636	118136071
1	118137008	118140101
1	118198436	118200434
1	118200678	118201341
1	118201627	118202142
1	118202530	118203008
1	118205335	118207199
1	118207496	118209232
1	118209622	118210727
1	118211117	118211673
1	118222229	118222656
1	118237050	118239683
1	118240238	118242139
1	118242353	118243550
1	118276122	118278133
1	118318035	118319043
1	118319208	118322840
1	118323294	118323861
1	118324548	118324882
1	118325194	118325445
1	118325730	118328320
1	118328599	118328918
1	118337432	118337846
1	118338672	118339923
1	118340808	118341144
1	118358187	118359886
1	118462210	118462461
1	118462885	118463255
1	118463395	118463968
1	119039893	119041770
1	119094407	119096494
1	119376120	119377292
1	119729514	119731907
1	119732581	119732816
1	119753095	119753691
1	119825860	119826768
1	119942350	119945064
1	119980094	119980826
1	119981047	119981421
1	119981664	119982150
1	120298599	120300903
1	120418524	120419228
1	120637976	120638431
1	120638537	120639058
1	120639141	120639517
1	120664324	120665065
1	120773382	120775274
1	120776055	120776284
1	120936006	120937083
1	120994368	120994625
1	121190834	121191279
1	121191315	121192227
1	121374674	121375608
1	121402794	121403473
1	121432865	121435138
1	121849236	121849657
1	121849826	121851549
1	121903327	121905535
1	122086736	122088667
1	122125504	122126901
1	122126997	122128478
1	122136722	122136972
1	122137231	122137496
1	122342988	122343222
1	122343371	122345242
1	122783069	122784062
1	122827233	122827739
1	122962925	122965051
1	122965456	122965884
1	122976810	122977122
1	122977261	122979516
1	122993044	122993558
1	123357270	123357653
1	123358602	123359162
1	123359249	123360078
1	123360202	123361828
1	123444147	123444873
1	123834802	123835593
1	123986245	123990105
1	124017837	124018758
1	124019614	124020091
1	124025248	124025538
1	124175501	124175999
1	124631818	124632202
1	124862332	124862624
1	124961916	124963296
1	125133224	125134137
1	125134188	125134990
1	125373323	125374957
1	125375078	125375842
1	125429507	125430253
1	125695125	125695354
1	125695632	125696137
1	125696312	125696596
1	126180164	126180980
1	126513296	126514743
1	126887329	126887920
1	126888134	126888478
1	128155275	128155747
1	128155843	128157163
1	128158694	128159301
1	128614281	128614771
1	128615161	128615606
1	128615866	128616531
1	128616871	128618306
1	128619449	128619947
1	128620012	128621013
1	128621589	128628441
1	128679996	128680315
1	128680771	128681466
1	128720664	128721553
1	128721903	128722230
1	128722304	128722613
1	129088455	129088815
1	129088941	129089523
1	129089535	129091851
1	129118361	129118667
1	129118831	129120548
1	129120679	129121033
1	129121136	129121451
1	129163755	129164864
1	129192646	129195606
1	129780994	129781223
1	129781306	129781663
1	129990055	129991358
1	130100084	130101475
1	130129964	130130269
1	130237270	130237926
1	130238972	130239526
1	130263160	130263751
1	130278539	130280058
1	130364325	130366550
1	130394423	130396177
1	130422862	130424120
1	130497946	130499194
1	130516221	130516802
1	130516999	130517296
1	130546857	130549428
1	130549844	130550947
1	130552627	130552878
1	130553298	130554498
1	130554561	130556244
1	130556269	130556617
1	130556938	130557482
1	130560524	130560807
1	130561272	130561501
1	130561504	130562120
1	130562597	130562826
1	130572472	130573021
1	130573148	130573408
1	130573690	130573995
1	131302110	131302372
1	131302465	131302716
1	131303728	131303973
1	131393723	131394351
1	131726868	131727297
1	131727480	131727849
1	131921314	131922537
1	131922681	131924087
1	132009808	132010414
1	132128241	132132447
1	132133243	132133721
1	132135777	132136304
1	132136995	132137583
1	132138380	132138709
1	132140136	132140760
1	132141243	132142528
1	132142897	132143126
1	132143475	132143792
1	132144024	132144411
1	132144742	132145003
1	132146298	132147203
1	132147471	132148212
1	132154145	132154374
1	132341971	132344162
1	132350540	132353255
1	132433974	132435160
1	132544184	132545141
1	132554249	132556258
1	132598360	132598763
1	132599212	132603130
1	132603267	132603913
1	132604630	132605211
1	132682139	132682412
1	132682676	132683698
1	132684044	132684639
1	132684842	132685555
1	132685585	132687908
1	132690821	132691093
1	133135086	133137401
1	133137630	133138288
1	133174857	133175905
1	133175981	133176578
1	133215019	133216757
1	133216806	133217145
1	133322564	133322949
1	133433146	133435890
1	133488445	133489097
1	133489190	133489823
1	133510185	133510620
1	133510986	133512598
1	133552421	133553649
1	133553907	133554215
1	133574503	133574935
1	133609473	133609742
1	133651071	133651622
1	133651657	133652611
1	133879471	133880505
1	134071272	134071585
1	134114175	134114932
1	134115582	134117764
1	135049126	135049388
1	135049865	135050094
1	135052600	135052947
1	135063999	135064250
1	135127025	135128277
1	135212424	135216080
1	135366566	135368685
1	135559654	135560423
1	135561457	135561974
1	135562421	135562816
1	135563298	135563780
1	135567925	135571621
1	135762572	135762869
1	135768575	135768804
1	135775899	135776152
1	135778065	135778502
1	135779351	135779706
1	135780150	135780411
1	135780961	135781248
1	135781773	135782002
1	135782547	135789944
1	135792655	135793785
1	136266967	136268925
1	136302521	136302956
1	136303035	136303824
1	136319614	136319962
1	136367515	136370010
1	136408742	136411004
1	136570912	136571572
1	136579656	136579936
1	136853006	136853607
1	136853744	136854056
1	136854379	136854902
1	136907204	136908658
1	136908969	136909471
1	136936228	136937096
1	136958406	136959337
1	137002664	137004565
1	137168283	137168512
1	137168609	137168860
1	137272137	137272460
1	137318505	137318777
1	137320848	137321230
1	137321588	137321929
1	137322281	137324667
1	137324875	137327083
1	137328116	137328345
1	137328530	137329165
1	137329452	137330356
1	137330772	137331717
1	137331978	137332769
1	137333188	137333735
1	137336818	137337677
1	137337704	137338672
1	137339491	137345035
1	137345118	137345804
1	137379519	137379825
1	137380871	137381507
1	137381787	137386663
1	137388053	137388603
1	137458166	137459506
1	137498978	137499207
1	137502514	137506676
1	137543241	137547340
1	137547617	137547908
1	137591777	137593051
1	137701669	137702188
1	137702394	137702762
1	137754477	137754867
1	137883569	137883894
1	137884324	137887313
1	137918631	137920155
1	138651082	138651846
1	138652276	138653134
1	138653700	138654160
1	138903074	138904023
1	138904145	138904990
1	139078813	139079963
1	139080468	139082617
1	139117459	139118063
1	139118101	139119170
1	139202328	139205735
1	139206101	139208729
1	139208790	139211196
1	139211343	139212562
1	139214686	139215116
1	139271851	139272120
1	139272610	139273218
1	139273249	139276473
1	139308149	139308527
1	139319211	139320139
1	140082025	140083576
1	140157265	140158501
1	140174726	140176763
1	141031149	141033900
1	141046285	141046972
1	141047080	141048478
1	141048647	141050586
1	141050945	141051284
1	141052177	141052532
1	142771208	142772792
1	142788480	142790011
1	142792838	142793732
1	142811200	142811898
1	142893595	142896261
1	142972264	142972624
1	142972806	142973115
1	143891678	143893560
1	143950021	143951999
1	143952495	143952815
1	144252078	144252561
1	144252645	144253165
1	144298579	144298830
1	144444672	144445100
1	144445249	144445500
1	144471448	144471795
1	144508192	144512432
1	144644569	144645364
1	144674194	144674958
1	144675582	144675899
1	144704543	144705253
1	144843414	144844611
1	145107775	145108688
1	145108955	145109675
1	145160554	145162224
1	145316765	145317269
1	145317569	145317820
1	145318520	145318848
1	145404057	145404728
1	145426209	145426630
1	145426890	145427306
1	145439715	145440079
1	145440179	145442617
1	145855917	145856470
1	145856916	145857216
1	145871822	145872319
1	145981298	145981719
1	145982773	145983024
1	145983109	145986031
1	145994596	145994847
1	145998467	145999114
1	146123721	146124659
1	146124863	146125294
1	146125910	146129737
1	146418124	146418493
1	146461186	146463217
1	146463458	146464171
1	147263799	147264202
1	148024871	148026778
1	148026949	148027713
1	148054567	148054884
1	148055121	148055420
1	149401673	149401977
1	149402335	149402730
1	152667582	152668120
1	152668295	152668590
1	152668728	152672149
1	153068010	153069801
1	153069926	153070177
1	153110359	153114094
1	153114585	153115166
1	153115386	153115672
1	153116272	153117306
1	153118583	153118850
1	153499142	153500181
1	153917549	153919484
1	153919729	153920426
1	153920670	153920921
1	153921138	153921467
1	153923575	153923872
1	154216073	154217044
1	154217183	154219523
1	154219808	154220641
1	154435588	154438431
1	154438706	154439532
1	154439715	154439996
1	154442032	154442404
1	154444366	154444595
1	154467194	154467736
1	154473122	154474366
1	154996021	154996609
1	155042370	155044419
1	155062721	155064023
1	155081024	155082488
1	155143124	155143794
1	155556528	155557012
1	155557129	155557528
1	155609189	155609515
1	155609889	155610616
1	156092857	156093119
1	156093430	156093777
1	156093868	156094119
[truncated: 17,045 more rows]
