# Supplementary material for: Systematic alteration of ATAC-seq for profiling open chromatin in cryopreserved nuclei preparations from livestock tissues
Source: Sci Rep. 2020 Mar 23;10:5230. doi: 10.1038/s41598-020-61678-9 (PMC7089989; doi:10.1038/s41598-020-61678-9)
Supplement: Supplementary file 9 — H3K27ac_Chicken_Lung_Peaks. [file 41598_2020_61678_MOESM9_ESM.txt]

1	0	2123
1	3241	3584
1	30995	31285
1	31560	32370
1	97670	99010
1	99102	99626
1	120677	121063
1	121345	121669
1	133572	133965
1	135889	136235
1	153522	153805
1	463897	465287
1	488411	488914
1	494406	495920
1	496049	496668
1	634521	634747
1	649789	650199
1	650866	651864
1	661830	662296
1	696693	697344
1	697441	697834
1	697984	698279
1	713550	713984
1	773646	776662
1	776722	776980
1	777154	777559
1	777629	778482
1	783754	785703
1	786759	788795
1	788854	792498
1	792618	793352
1	793680	794228
1	887768	888147
1	892683	892909
1	893529	895418
1	895480	896341
1	896392	896631
1	897019	897503
1	897917	898290
1	898562	898961
1	899084	899643
1	900205	900469
1	907893	908265
1	908362	908606
1	908770	909939
1	943901	944196
1	944453	945446
1	1001658	1003235
1	1013849	1014934
1	1017938	1020903
1	1020986	1024126
1	1025702	1026263
1	1026508	1027074
1	1028704	1029504
1	1029668	1030074
1	1030155	1030663
1	1031205	1031697
1	1034061	1034795
1	1035186	1036026
1	1036482	1036998
1	1038948	1039197
1	1039249	1039680
1	1039746	1044262
1	1044666	1045116
1	1045333	1045656
1	1061926	1062600
1	1062762	1063084
1	1063623	1064169
1	1065768	1065994
1	1103901	1104127
1	1104199	1105737
1	1105864	1106123
1	1108815	1109051
1	1109222	1111151
1	1143487	1144491
1	1144902	1145222
1	1174307	1174575
1	1840482	1841620
1	2002755	2003477
1	3049410	3049693
1	3050251	3050530
1	3092497	3093688
1	3093739	3094551
1	3103953	3104277
1	3105424	3105745
1	3105804	3106150
1	3106206	3106432
1	3106778	3107253
1	3109156	3109404
1	3193181	3194003
1	3194401	3197202
1	3202629	3203101
1	3226699	3226933
1	3227506	3228800
1	3228912	3229176
1	3229389	3229861
1	3232102	3232368
1	3235542	3236035
1	3236091	3236535
1	3237250	3241181
1	3311782	3312289
1	3313421	3313662
1	3313714	3314913
1	3415409	3415651
1	3516460	3518382
1	3561020	3561248
1	3561435	3562737
1	3564013	3564282
1	3577503	3577842
1	3578109	3578335
1	3580009	3584110
1	3595538	3596114
1	3693254	3693513
1	3711127	3711544
1	3712211	3712593
1	3718555	3718782
1	4247400	4249972
1	4257274	4259253
1	4400136	4405508
1	4405586	4406988
1	4407088	4408021
1	4408178	4408625
1	4409159	4409547
1	4410811	4411137
1	5776473	5776723
1	5778738	5780162
1	6093031	6093351
1	6100644	6100946
1	6141886	6142112
1	6142227	6144308
1	6163499	6164152
1	6190650	6190932
1	6270478	6271027
1	6271212	6272628
1	6299590	6299819
1	6327321	6328260
1	6526870	6527122
1	6691506	6692950
1	6714734	6714960
1	6745222	6746234
1	6776776	6777038
1	6835896	6839383
1	6850115	6851327
1	6908516	6908844
1	6909008	6909751
1	6910901	6911127
1	6925858	6926167
1	6926910	6927411
1	6941768	6942106
1	7002462	7002940
1	7003333	7003721
1	7449551	7449878
1	7520014	7520276
1	7521028	7523381
1	8308694	8311438
1	8319076	8319638
1	8319749	8323069
1	8372054	8378183
1	11197978	11198597
1	11198867	11199117
1	11199302	11200209
1	11200509	11201376
1	11202995	11203226
1	11206711	11207170
1	11207568	11207881
1	11208410	11218630
1	11219195	11219555
1	11219768	11220351
1	11233415	11233766
1	11234115	11236208
1	11244119	11244653
1	11245115	11245341
1	11248328	11248659
1	11248859	11249085
1	11260127	11261071
1	11261274	11261592
1	11267372	11267762
1	11269514	11270744
1	11270941	11272291
1	11403031	11403577
1	11403983	11405055
1	11411330	11411622
1	11412122	11412400
1	12504501	12505005
1	12557455	12557681
1	12558026	12561400
1	12640965	12641235
1	12641793	12642019
1	12642276	12642688
1	12676647	12677399
1	12797225	12797582
1	12798030	12798272
1	12946349	12946855
1	12966982	12968857
1	12991656	12991927
1	12992687	12995542
1	12996796	12997152
1	13023878	13024163
1	13024405	13024633
1	13026020	13026261
1	13030164	13030397
1	13030829	13031295
1	13033619	13034190
1	13034453	13035443
1	13035565	13039377
1	13741532	13742626
1	13746263	13746637
1	13746843	13747424
1	13747495	13747771
1	13747951	13748210
1	13749309	13749743
1	13749828	13750054
1	13752848	13753074
1	13758166	13758957
1	13760072	13769076
1	13769318	13769653
1	13770903	13771281
1	13965516	13965888
1	13977350	13978505
1	13999606	13999841
1	14000046	14000827
1	14022319	14023129
1	14040282	14040762
1	14052164	14056693
1	14064979	14065421
1	14116084	14116826
1	14128034	14129669
1	14253348	14253859
1	14254244	14254807
1	14381061	14382052
1	14408740	14409542
1	14553994	14555552
1	14555874	14556160
1	14556417	14558341
1	14753502	14754749
1	14768496	14771605
1	14821989	14823879
1	14867066	14868559
1	14978309	14978973
1	14979925	14981300
1	15117445	15117676
1	15280139	15281490
1	15506815	15507739
1	15698047	15699631
1	16175654	16176034
1	16199464	16200972
1	18799420	18799657
1	18803537	18806339
1	18813434	18813698
1	18813956	18816647
1	18864644	18864925
1	19162685	19162912
1	19166652	19166897
1	19167094	19167908
1	19167998	19168968
1	19169207	19170265
1	20223583	20224072
1	20289471	20292123
1	20292270	20293188
1	20293269	20295518
1	20295575	20296502
1	20296617	20296945
1	20327809	20328315
1	20395819	20396658
1	20413186	20413446
1	20420095	20422411
1	20423027	20423514
1	20738618	20739126
1	22208988	22209703
1	22306862	22307415
1	22307472	22308556
1	22866685	22866935
1	23210238	23210561
1	23422371	23425001
1	23442789	23445248
1	23445393	23445881
1	23445964	23446455
1	24294598	24295178
1	24352439	24352716
1	24353744	24354670
1	24474906	24475242
1	24529869	24530667
1	24809246	24809643
1	24809847	24810741
1	24894121	24894347
1	24894431	24895664
1	25073752	25075329
1	25089214	25089774
1	25140862	25141352
1	25141688	25142106
1	25142880	25143571
1	25155571	25155968
1	25156391	25157100
1	25157181	25157431
1	25157597	25157916
1	25772783	25773166
1	25774287	25774603
1	25776142	25776724
1	25777768	25778101
1	25780790	25781047
1	25787384	25788268
1	25789034	25789335
1	25789619	25789928
1	25793563	25793798
1	25801168	25801488
1	25803365	25803616
1	25804727	25805661
1	25805827	25806378
1	25806433	25807010
1	25807236	25807482
1	25807892	25808582
1	25808652	25809340
1	25809540	25810016
1	25810814	25815841
1	26655552	26655794
1	26803794	26805913
1	26922438	26922675
1	26922855	26923177
1	26923353	26924860
1	26924954	26929692
1	26929882	26930303
1	26930794	26937689
1	28441100	28441360
1	28441625	28447715
1	28462969	28466217
1	28525064	28525708
1	28525800	28527582
1	28527713	28528740
1	28529265	28529517
1	29494375	29495190
1	29530048	29530508
1	29533959	29534278
1	29534547	29536339
1	29571082	29571393
1	29574482	29574771
1	29574855	29576162
1	29576421	29579766
1	29582358	29582945
1	29586168	29586540
1	29586823	29587584
1	29587688	29588554
1	29588632	29589365
1	29663771	29664092
1	30069098	30069634
1	30069831	30070418
1	30106338	30106677
1	30740237	30740709
1	30746817	30747084
1	30747728	30752819
1	30752883	30756442
1	30756526	30757576
1	30758073	30758346
1	30759400	30759829
1	30780882	30781145
1	30903600	30905538
1	30960351	30960608
1	30964537	30964924
1	30965962	30966226
1	30966967	30967203
1	30967396	30967751
1	30967957	30968639
1	30987067	30987976
1	30988269	30988641
1	30988757	30989726
1	30990130	30990793
1	30990952	30991624
1	30991676	30996350
1	30996501	31001303
1	31001421	31004001
1	31004600	31005256
1	31005337	31007511
1	31007583	31008173
1	31441251	31442864
1	32603445	32604330
1	32604399	32605432
1	32608242	32608512
1	32608595	32608822
1	32609827	32610472
1	32905049	32906960
1	32982763	32985128
1	33059467	33059840
1	33395505	33395797
1	33601982	33603511
1	33604583	33608657
1	33636710	33639587
1	33640222	33640491
1	33640762	33641175
1	33715089	33715628
1	33715782	33716782
1	33747298	33747738
1	33748728	33749966
1	33750679	33751234
1	33751936	33752203
1	33752353	33752683
1	33787671	33787967
1	33789476	33789702
1	33791838	33793203
1	33937320	33939170
1	33940108	33941081
1	33987097	33988575
1	33988767	33989737
1	33990276	33991564
1	33991722	33992159
1	34162419	34162659
1	34163636	34164140
1	34166168	34166674
1	34167088	34167897
1	34195306	34195701
1	34195799	34198936
1	34199000	34205575
1	34336703	34339510
1	34368073	34369851
1	34373085	34373351
1	34373597	34374115
1	34374905	34377609
1	34415292	34419549
1	34419808	34420631
1	34421357	34422148
1	34422254	34422485
1	34779474	34779862
1	34780164	34781500
1	34782111	34782337
1	34785183	34785459
1	34896735	34897098
1	34897705	34898334
1	34898659	34899527
1	35215551	35215781
1	35216076	35216752
1	35249791	35250139
1	35250208	35251397
1	35297188	35299700
1	35386300	35386846
1	35428962	35429647
1	35429736	35430283
1	35448695	35450449
1	35457104	35457570
1	35468029	35468255
1	35503657	35504243
1	35504304	35504810
1	35505526	35505752
1	35724314	35724905
1	35725061	35726294
1	35726933	35727307
1	35727526	35728073
1	35762197	35762423
1	35885873	35886188
1	35886444	35886716
1	35890691	35890993
1	35891043	35891942
1	35892220	35892498
1	35907199	35907425
1	36372392	36372678
1	36383299	36383689
1	36384165	36384587
1	36385118	36385428
1	36385823	36388751
1	36408536	36408801
1	36409096	36409851
1	36447357	36447828
1	36447902	36448979
1	36470536	36472338
1	36472536	36472809
1	36641244	36641774
1	37816012	37817045
1	37971535	37973513
1	38089597	38089881
1	38090247	38090671
1	38091635	38091861
1	38092778	38093004
1	38096261	38096518
1	38104829	38105367
1	38107068	38107296
1	38112697	38119598
1	38119724	38120541
1	38151421	38151747
1	38167464	38169382
1	38244600	38245029
1	38245105	38245560
1	38259522	38259831
1	39617878	39618328
1	39618447	39618697
1	39618779	39619189
1	39659165	39659428
1	39668153	39668436
1	39674426	39674753
1	39681569	39681918
1	39682197	39682454
1	39683564	39685067
1	39685183	39685664
1	39685864	39686217
1	39750211	39752208
1	40708285	40709298
1	40709358	40709683
1	42140810	42141081
1	42151446	42151705
1	42152788	42153014
1	42154915	42155701
1	42795519	42796790
1	42853117	42853363
1	42853511	42854146
1	43033006	43033387
1	43286931	43287161
1	43290572	43290823
1	43293792	43294154
1	43312595	43312887
1	43370018	43370265
1	43439413	43442694
1	43442854	43443333
1	43443667	43443962
1	43445555	43445907
1	43454367	43454625
1	43455045	43455314
1	43502934	43503792
1	43503917	43504234
1	43574682	43577049
1	44155612	44156040
1	44349796	44350288
1	44376060	44376386
1	44376628	44376854
1	44377251	44377642
1	44378292	44379383
1	44380797	44381769
1	44381930	44384228
1	44384294	44384758
1	44384838	44385385
1	44386652	44386905
1	44387823	44389506
1	44389948	44390310
1	44392518	44392932
1	44393170	44394187
1	44394241	44395002
1	44395798	44396678
1	44396750	44402449
1	44555834	44556065
1	44650933	44651352
1	44651611	44651868
1	44689036	44690161
1	44816451	44817319
1	44817434	44817680
1	44859407	44860769
1	44869666	44870863
1	44870979	44871252
1	44902914	44903570
1	44903682	44905072
1	44924764	44925941
1	44931088	44932215
1	44955563	44955827
1	45177400	45177643
1	45204613	45204993
1	45208940	45209220
1	45209329	45209614
1	45241310	45242792
1	45242861	45243206
1	45315218	45316546
1	45359555	45359858
1	45365994	45366416
1	45366929	45368956
1	45438475	45438721
1	45439171	45440327
1	45440956	45441391
1	45535138	45539220
1	45539476	45539781
1	45540869	45541183
1	45541475	45542224
1	45570255	45570619
1	45664633	45665067
1	45665532	45665858
1	45669246	45670111
1	45740124	45740744
1	45741397	45741623
1	45759506	45759758
1	45760220	45760566
1	45814258	45814542
1	45821406	45821693
1	45821787	45822277
1	45875462	45875729
1	45875998	45876916
1	45876983	45877490
1	45880095	45881043
1	45884386	45884612
1	45886315	45886950
1	46660514	46661017
1	46669355	46670228
1	46670288	46671568
1	46671681	46673299
1	46674038	46674412
1	46694361	46697775
1	46717313	46719689
1	47257861	47258676
1	47267112	47267487
1	47267631	47268690
1	47727241	47727503
1	47727847	47728254
1	47736698	47739038
1	47784169	47784968
1	47799333	47800215
1	47800319	47801418
1	47928951	47930142
1	47930773	47931100
1	47931457	47931724
1	47931808	47932157
1	47944656	47946270
1	47946540	47948305
1	47948386	47952589
1	48079897	48081074
1	48114166	48114519
1	48114740	48114969
1	48118750	48119068
1	48121342	48121772
1	48125372	48125598
1	48175077	48175528
1	48195184	48195433
1	48201386	48202117
1	48220605	48221005
1	48221060	48221398
1	48221872	48222424
1	48264329	48266303
1	48266360	48275449
1	48288698	48289838
1	48396277	48396516
1	48397027	48397393
1	48415768	48416374
1	48772876	48775013
1	48775809	48776046
1	48777330	48777597
1	48789774	48791733
1	48791837	48792858
1	48793861	48794101
1	48794481	48795234
1	48795373	48795687
1	48796482	48796767
1	48802780	48803244
1	48815242	48816124
1	48816341	48818389
1	48819839	48820174
1	48830802	48832509
1	48832562	48835073
1	48860455	48860859
1	48862760	48864251
1	48864304	48864801
1	49084459	49086061
1	49086200	49086725
1	49140572	49141914
1	49141998	49142893
1	49143066	49143346
1	49144178	49145041
1	49145249	49145610
1	49145865	49146561
1	49146638	49147451
1	49147657	49148472
1	49149213	49149801
1	49206361	49208519
1	49208626	49209374
1	49209648	49210140
1	49224403	49224657
1	49224992	49225487
1	49237219	49237750
1	49356567	49357219
1	49357307	49358266
1	49364098	49364744
1	49365233	49365676
1	49365791	49366099
1	49367827	49368520
1	49368948	49369666
1	49374125	49374440
1	49375116	49375746
1	49376892	49381198
1	49385793	49386171
1	49386565	49388193
1	49388246	49391098
1	49392124	49392492
1	49415165	49415424
1	49450981	49451277
1	49451580	49452119
1	49452446	49453640
1	49454852	49455281
1	49455703	49456194
1	49456400	49457460
1	49457591	49458087
1	49458279	49460764
1	49461289	49462681
1	49463124	49463422
1	49473383	49473609
1	49473675	49475532
1	49544617	49544854
1	49586247	49588324
1	49634419	49635701
1	49636156	49636418
1	49655571	49655803
1	49662167	49664186
1	49664435	49664757
1	49669357	49669583
1	49670028	49670277
1	49673021	49673300
1	49673503	49674652
1	49674880	49675807
1	49707607	49707962
1	49708217	49708459
1	49708876	49709912
1	49712246	49712558
1	49729763	49730114
1	49730190	49731303
1	49763146	49763710
1	49763784	49765978
1	49767902	49768295
1	49768492	49770055
1	49773833	49774059
1	49806856	49807807
1	49868819	49869866
1	49870002	49871792
1	49872060	49872473
1	49872703	49874359
1	49905078	49905595
1	49905766	49906731
1	49939130	49940793
1	49941004	49941532
1	49965262	49966054
1	49966165	49966438
1	49997573	49998142
1	49998382	49998934
1	50037280	50037649
1	50140202	50140428
1	50140577	50140856
1	50196622	50197510
1	50198100	50198472
1	50198688	50199088
1	50199322	50200000
1	50200071	50210616
1	50211332	50211583
1	50211834	50212162
1	50213475	50213802
1	50214323	50214618
1	50214764	50215440
1	50215667	50215922
1	50216154	50216668
1	50216943	50217177
1	50217563	50222316
1	50222552	50223794
1	50225177	50225435
1	50226550	50230020
1	50243168	50243394
1	50244233	50244470
1	50269247	50269902
1	50270915	50271293
1	50272099	50272422
1	50274837	50275223
1	50275283	50275650
1	50275741	50276174
1	50276349	50281550
1	50282266	50282711
1	50282855	50284119
1	50625381	50626841
1	50629007	50629860
1	50632609	50634789
1	50634929	50640153
1	50647840	50648142
1	50650895	50651145
1	50654078	50655300
1	50655519	50655897
1	50657382	50657868
1	50672097	50672323
1	50673129	50673358
1	50673584	50673943
1	50676333	50676559
1	50676924	50677364
1	50678179	50678497
1	50678549	50678898
1	50678960	50680775
1	50681112	50682946
1	50683180	50683435
1	50683521	50688711
1	50688964	50689202
1	50693504	50694443
1	50699515	50699953
1	50700609	50701120
1	50701357	50701787
1	50701984	50702984
1	50721823	50722394
1	50725398	50728605
1	50730695	50730953
1	50735452	50735953
1	50736642	50737215
1	50737316	50738026
1	50738209	50739097
1	50741452	50741816
1	50759241	50760099
1	50760277	50760565
1	50760952	50761773
1	50762425	50762680
1	50764369	50764701
1	50765042	50765357
1	50778830	50779220
1	50782654	50782922
1	50867093	50867331
1	50867654	50868443
1	50868896	50870114
1	50880377	50881389
1	50910742	50912087
1	50912255	50915216
1	50915397	50915720
1	50963395	50963701
1	50969241	50969684
1	50969737	50970026
1	50979042	50979306
1	50982243	50982582
1	50983403	50983804
1	50983965	50989768
1	50990203	50991998
1	50992199	50992579
1	50993865	50994091
1	50994384	50994610
1	50994711	50994963
1	50995348	50995614
1	50996038	50996451
1	50996922	50997169
1	50997500	50997741
1	51013916	51014488
1	51031097	51031397
1	51032248	51032958
1	51033455	51033768
1	51064317	51064875
1	51065042	51065620
1	51104056	51105277
1	51127397	51128012
1	51139732	51140136
1	51140215	51140917
1	51141313	51142022
1	51155037	51155556
1	51157098	51157603
1	51157694	51157944
1	51159536	51159762
1	51160494	51172477
1	51172535	51179792
1	51185107	51185581
1	51185809	51187336
1	51188026	51188609
1	51188752	51190864
1	51218861	51219525
1	51236586	51237006
1	51238641	51240472
1	51240811	51241356
1	51241438	51242222
1	51248918	51249334
1	51250037	51250534
1	51258195	51258672
1	51258982	51259683
1	51259787	51260151
1	51260525	51260789
1	51264767	51265023
1	51265928	51266645
1	51267017	51267752
1	51535933	51536184
1	51545195	51547280
1	51547334	51547798
1	51662941	51663483
1	51663660	51663911
1	51754068	51755336
1	51761504	51761795
1	51772106	51773569
1	51783642	51783869
1	51784049	51784804
1	51784891	51787597
1	51787706	51788191
1	51788252	51788752
1	51789187	51789615
1	51790112	51790347
1	51791742	51792151
1	51792274	51792553
1	51795879	51796198
1	51800697	51801101
1	51801375	51801601
1	51801754	51802513
1	51802859	51805084
1	51805320	51805785
1	51805839	51806356
1	51807114	51807500
1	51808539	51808991
1	51809075	51809325
1	51809560	51809815
1	51809960	51810644
1	51811912	51812466
1	51813012	51813313
1	51814235	51814630
1	51816500	51816727
1	51817225	51817638
1	51819474	51819723
1	51826544	51826778
1	51826934	51827323
1	51827510	51828634
1	51828895	51830330
1	51831528	51831844
1	51867197	51867423
1	51881888	51882311
1	51908091	51908431
1	51920794	51921125
1	51921873	51922397
1	52163174	52164429
1	52164492	52165263
1	52183387	52183615
1	52187020	52188342
1	52200947	52202175
1	53145931	53146157
1	53149089	53149315
1	53152906	53153222
1	53158930	53159223
1	53159448	53159700
1	53160247	53161006
1	53161282	53164737
1	53164867	53165211
1	53165284	53166398
1	53166634	53167735
1	53168007	53168863
1	53175077	53175344
1	53176174	53176465
1	53176579	53178814
1	53237636	53238389
1	53238455	53239571
1	53239984	53240486
1	53240836	53241967
1	53290414	53291741
1	53336863	53337884
1	53337940	53338520
1	53339160	53339497
1	53374994	53376188
1	53389706	53390125
1	53396986	53397365
1	53398230	53398491
1	53399985	53400211
1	53677064	53677728
1	53678904	53679512
1	53698443	53698875
1	53752375	53753016
1	53755740	53756115
1	53756914	53757878
1	53927830	53928369
1	53928586	53929490
1	53938258	53938492
1	53939406	53940604
1	53940993	53941551
1	53941760	53943352
1	53943452	53950036
1	53950096	53950518
1	53953336	53957470
1	53958256	53959651
1	53959704	53960016
1	53960103	53960367
1	54374028	54375043
1	54654132	54654369
1	54654554	54654858
1	54655558	54655808
1	54655925	54661659
1	54682205	54683250
1	54722002	54722516
1	54722698	54725760
1	54753290	54754924
1	54767959	54769000
1	54769532	54769909
1	55471485	55472400
1	55503856	55504790
1	55504942	55505171
1	55573646	55574930
1	55574990	55575354
1	55644652	55644878
1	55644943	55645379
1	55786027	55790657
1	55792372	55792629
1	55826224	55826831
1	56069374	56071253
1	56073699	56074042
1	56074597	56075351
1	56075452	56077502
1	56133033	56133306
1	56170097	56171036
1	56171425	56176447
1	56475179	56475439
1	56479615	56479924
1	56481140	56481566
1	56481699	56481929
1	56482737	56483616
1	56484254	56484960
1	56487102	56487501
1	56488803	56489071
1	56490249	56490727
1	56491483	56492262
1	56492495	56492820
1	56493130	56496766
1	56497655	56497883
1	56514496	56514796
1	56688189	56689425
1	56785410	56787766
1	56787974	56790008
1	56791152	56791874
1	56792171	56794731
1	56817965	56818320
1	56827199	56827478
1	56852383	56852776
1	56854637	56855032
1	56855308	56857682
1	56857797	56858127
1	56858237	56858623
1	56927472	56927925
1	56935761	56936398
1	56937653	56938313
1	56941718	56941950
1	56942171	56943146
1	56943801	56944052
1	56944166	56944462
1	56944636	56945840
1	56947472	56947987
1	56973596	56975693
1	57028429	57028680
1	57057397	57058760
1	57059018	57059409
1	57075209	57076232
1	58261970	58263941
1	58269257	58269511
1	58375099	58375945
1	58376109	58376609
1	58376668	58376942
1	58377008	58378040
1	58458325	58458690
1	58459014	58462590
1	58878561	58879085
1	58886665	58887213
1	58960277	58961638
1	59003201	59003552
1	59005134	59009230
1	59064640	59065385
1	59339072	59339538
1	59406552	59409774
1	59411464	59411770
1	59452438	59452741
1	59478880	59483313
1	59483555	59484262
1	59686684	59687226
1	59771626	59771867
1	59772356	59772590
1	59876104	59876366
1	59876684	59877330
1	59878505	59878951
1	59910570	59910802
1	59910945	59911347
1	59911758	59912096
1	60035033	60037630
1	60037930	60038247
1	60038492	60039281
1	60039886	60040161
1	60040226	60040546
1	60041545	60041871
1	60042062	60042360
1	60043234	60043460
1	60048789	60049987
1	60343723	60343972
1	60344820	60345155
1	60345393	60349559
1	60362698	60363030
1	60368450	60369172
1	60503067	60504862
1	60505043	60506032
1	60506803	60507067
1	60508212	60508487
1	60508563	60509108
1	60527710	60527957
1	60995475	60995824
1	60996686	60997286
1	60997624	60999480
1	60999980	61000294
1	61047072	61047869
1	61071584	61071954
1	61216178	61217200
1	61679812	61680129
1	61869061	61869825
1	61869970	61870322
1	61913885	61914111
1	61918009	61919018
1	61919282	61919696
1	61930886	61932288
1	61932363	61933162
1	61974979	61975205
1	62057261	62058794
1	62059029	62059327
1	62059641	62059868
1	62062588	62062958
1	62063332	62066035
1	62066090	62066427
1	62070379	62070687
1	62072272	62072498
1	62075346	62075757
1	62082263	62082538
1	62085284	62085538
1	62089275	62089727
1	62089899	62090172
1	62114380	62114872
1	62140901	62141873
1	62181718	62182009
1	62182243	62182469
1	62183752	62188668
1	62195876	62196199
1	62196258	62196657
1	62196947	62197865
1	62238571	62240313
1	62240380	62241521
1	62245776	62246022
1	62246813	62247483
1	62289941	62290594
1	62291102	62291866
1	62324041	62324802
1	62325058	62325637
1	62326262	62326651
1	62340400	62340782
1	62341049	62342461
1	62382229	62382574
1	62382826	62383092
1	62383166	62383639
1	62436827	62437065
1	63129751	63131192
1	63131421	63131877
1	63133795	63134029
1	63140913	63141247
1	63952741	63953070
1	64589573	64590651
1	65351244	65352029
1	65390795	65391286
1	66556403	66558862
1	66559097	66559334
1	67235202	67235908
1	67262628	67263207
1	67299581	67299947
1	67300234	67300469
1	67365775	67366049
1	67378136	67378619
1	67379144	67379586
1	67379883	67380752
1	67547363	67548283
1	67548460	67548746
1	67548820	67549126
1	67650379	67650762
1	67665615	67665841
1	67983890	67984116
1	68043365	68045291
1	68045351	68046864
1	68047510	68047796
1	68075671	68075902
1	68076126	68076435
1	68076489	68079496
1	68192350	68192658
1	68253666	68254132
1	68260842	68261099
1	68303809	68304084
1	68357037	68357263
1	68357572	68357995
1	68372578	68373597
1	68387958	68388465
1	68389242	68389727
1	68390169	68390647
1	68404292	68404771
1	68405503	68406493
1	68408481	68408729
1	68409115	68409958
1	68454054	68454355
1	68459720	68460987
1	68529444	68529731
1	68562786	68563102
1	68581330	68584584
1	68585140	68587381
1	68606497	68606749
1	68613287	68614592
1	69087963	69088247
1	69106425	69106703
1	69152979	69153734
1	69177667	69182447
1	69182529	69182785
1	69183507	69183906
1	69185820	69186065
1	69188518	69188897
1	69189486	69189955
1	69190283	69190668
1	69190840	69191153
1	69191206	69193721
1	69193955	69194916
1	69196197	69196596
1	69222769	69223209
1	69237649	69240163
1	69762200	69764844
1	69764981	69765230
1	69765430	69765700
1	69766082	69766862
1	69767578	69767810
1	69904745	69905136
1	70275255	70276178
1	70276278	70278499
1	70374620	70375612
1	70659979	70660539
1	70961945	70962181
1	70966960	70967307
1	70967378	70967890
1	71170268	71171272
1	71172633	71173030
1	71187317	71188386
1	71189108	71189399
1	71189988	71190290
1	71190449	71191064
1	71191152	71193843
1	71193951	71194177
1	71194235	71195605
1	71195658	71196030
1	71196762	71197076
1	71197216	71197637
1	71205303	71205529
1	71390691	71391336
1	71432328	71434044
1	71491294	71493046
1	71493184	71493439
1	71540047	71541487
1	71928308	71928539
1	72030039	72032053
1	72049903	72051786
1	72122618	72122893
1	72181261	72182060
1	72188569	72189847
1	72190042	72196781
1	72196845	72197278
1	72280452	72280678
1	72371165	72371522
1	72420182	72420736
1	72421177	72421527
1	72634598	72634877
1	73124268	73125480
1	73228234	73230020
1	73280284	73280778
1	73281775	73282077
1	73282281	73282720
1	73282958	73283263
1	73455917	73457721
1	73457900	73458605
1	73458877	73459188
1	75360056	75360288
1	75360370	75363587
1	75649514	75649814
1	75716912	75718234
1	75735297	75736766
1	75775725	75778865
1	75822752	75823088
1	75825402	75825728
1	75825849	75829773
1	75833738	75836770
1	75870549	75873490
1	75873767	75874405
1	76188239	76188726
1	76212496	76214363
1	76614123	76614356
1	76614536	76614962
1	76857789	76860089
1	76879000	76880818
1	76880989	76881251
1	76919987	76920882
1	76920933	76921322
1	76952181	76952554
1	77006859	77007085
1	77007851	77008195
1	77008755	77009810
1	77009871	77010200
1	77010857	77011161
1	77014937	77015397
1	77082598	77084921
1	77085163	77085629
1	77109506	77109832
1	77114049	77116956
1	77117055	77117374
1	77131851	77133243
1	77133297	77133591
1	77150894	77151208
1	77151359	77152662
1	77170904	77171617
1	77171737	77173820
1	77177685	77178200
1	77178426	77179137
1	77179422	77179756
1	77275335	77275561
1	77325849	77326301
1	77353681	77353998
1	77354070	77355673
1	77373313	77373545
1	77433919	77434541
1	77542705	77543074
1	77544449	77544675
1	77545810	77546655
1	77546726	77547024
1	77547094	77547447
1	77695438	77697619
1	77848120	77850758
1	77850874	77857700
1	77857846	77858687
1	77859373	77859620
1	77860283	77860809
1	77861211	77861506
1	77866988	77867419
1	77867863	77868211
1	78317335	78323471
1	78323664	78324171
1	78324222	78324482
1	78324887	78325187
1	78326205	78328140
1	78337263	78337654
1	78339691	78340408
1	78340464	78342067
1	78342524	78342752
1	78342936	78343560
1	78344410	78344636
1	78350897	78351179
1	78351385	78351842
1	78397632	78398144
1	78398227	78398460
1	78398516	78401437
1	78403806	78404706
1	78405115	78405465
1	78585890	78586616
1	79118794	79120492
1	79169541	79169905
1	79170207	79170473
1	79176832	79178119
1	79201007	79201274
1	79201629	79201893
1	79207428	79207722
1	79207784	79210144
1	79210255	79211461
1	79231223	79231927
1	79232607	79233086
1	79311460	79311755
1	79396472	79397371
1	79411249	79411792
1	79768516	79770455
1	79818311	79819902
1	79955766	79956158
1	79956727	79957079
1	79961779	79962586
1	79962903	79965880
1	79966397	79966794
1	79988641	79989187
1	79989430	79989675
1	79991850	79992134
1	80024851	80025139
1	80026451	80026709
1	80057381	80057621
1	80058584	80059186
1	80151983	80153569
1	80160434	80161062
1	80161226	80161778
1	80162210	80162472
1	80240771	80241036
1	80263629	80264017
1	80267344	80268271
1	80525308	80526114
1	80590382	80592925
1	80595505	80596833
1	80597106	80597878
1	80602132	80602378
1	80635874	80636112
1	80708350	80708576
1	80710100	80711493
1	80711711	80712522
1	80723982	80724285
1	80724879	80726228
1	80730959	80732134
1	80732252	80732566
1	80733580	80734039
1	80734277	80734699
1	82450939	82451984
1	82452628	82453142
1	82479428	82480638
1	82639346	82640218
1	82694477	82694703
1	82745141	82745399
1	82746025	82746278
1	83104256	83105240
1	83182704	83183489
1	83398389	83398615
1	83398940	83399166
1	83399654	83400980
1	83405621	83405977
1	83573997	83574914
1	83575002	83576694
1	83682387	83684474
1	83817852	83818480
1	83922378	83923015
1	84121687	84122764
1	84156003	84159145
1	84159215	84159628
1	84163219	84163490
1	84164810	84165086
1	84165140	84168915
1	84169038	84171015
1	84204817	84205107
1	84205336	84208668
1	84209147	84214705
1	84214755	84215601
1	84216210	84216734
1	84218032	84218860
1	84220619	84220853
1	84220995	84222082
1	84222181	84222694
1	84222759	84223000
1	84225241	84225818
1	84227417	84228242
1	84229001	84229227
1	84229863	84230129
1	84230293	84230846
1	84234989	84235351
1	84240660	84241062
1	84380743	84381348
1	84431783	84432239
1	84464451	84464956
1	84667957	84668463
1	84784185	84784613
1	84784676	84785123
1	84818836	84820780
1	84850998	84851770
1	84881146	84882579
1	84882653	84884122
1	84962414	84963999
1	84966437	84966663
1	85297564	85299854
1	85300011	85301158
1	85304270	85311125
1	85311785	85312090
1	85338736	85341232
1	85346140	85348481
1	85369342	85371915
1	85372167	85372416
1	85382256	85382589
1	85384524	85385040
1	85403433	85404169
1	86230704	86231022
1	86260179	86260577
1	86503408	86503695
1	86769546	86770035
1	86865681	86866067
1	87256276	87257368
1	87303242	87303513
1	87303681	87304603
1	87316206	87316494
1	87316719	87316963
1	87317125	87318049
1	87444316	87444569
1	87444814	87447457
1	87448047	87448301
1	87448659	87455132
1	87455331	87455938
1	88233908	88234743
1	88406910	88407163
1	88411754	88414220
1	88416547	88416820
1	88417388	88419112
1	88488466	88488703
1	88559178	88559663
1	88719910	88720712
1	88738819	88739095
1	88742742	88743421
1	88744502	88744873
1	88781253	88781923
1	88782826	88783397
1	88820185	88821495
1	89695069	89695314
1	89695568	89695855
1	89696061	89696401
1	89700273	89700652
1	89746948	89747419
1	91240231	91241258
1	91248404	91248928
1	91249296	91250009
1	91250581	91250870
1	91344899	91345958
1	91497341	91497570
1	91497639	91497951
1	91498652	91499397
1	91537168	91537431
1	91543176	91543665
1	91546194	91546437
1	91569939	91570301
1	91581008	91581470
1	91588981	91590360
1	91590438	91592701
1	91771431	91771703
1	91772696	91773178
1	91832506	91832862
1	91833320	91833661
1	91838350	91838959
1	91840442	91840821
1	91841126	91843027
1	91843283	91843921
1	92246956	92248507
1	92259955	92261822
1	92289858	92291083
1	92306559	92306925
1	92321370	92321775
1	92321924	92323577
1	92335185	92335523
1	92403059	92403839
1	92494390	92496814
1	92880978	92882408
1	95108688	95108914
1	95109146	95110064
1	98089121	98089560
1	98387066	98387308
1	98387368	98387606
1	98606208	98607415
1	99372673	99373086
1	99398063	99399433
1	102500956	102501258
1	102510049	102511522
1	102516101	102516376
1	102527805	102528064
1	102528868	102529300
1	102531147	102531373
1	102544649	102544892
1	102546779	102547036
1	102547272	102549601
1	103033546	103034082
1	103950406	103950802
1	103983350	103984204
1	103987008	103988546
1	104019231	104019486
1	104019601	104021169
1	104071008	104071515
1	104071567	104072266
1	104074295	104074726
1	104074843	104075118
1	104075175	104081584
1	104088785	104095417
1	104096021	104096425
1	104097059	104097765
1	104097908	104098185
1	104099731	104100252
1	104100948	104101194
1	104101502	104101736
1	104105251	104105557
1	104105887	104106184
1	104108034	104108859
1	104110780	104111444
1	104111502	104111753
1	104493163	104493395
1	104493498	104495538
1	104554957	104555529
1	104562650	104562890
1	104649898	104650533
1	104651824	104652665
1	104652859	104653219
1	104653273	104656221
1	104696417	104696667
1	104702453	104702822
1	104703289	104705461
1	104731139	104731405
1	104880894	104881131
1	104881511	104881859
1	104954019	104954780
1	105005381	105006245
1	105033819	105034106
1	105067291	105067658
1	105068158	105068475
1	105068586	105069912
1	105097108	105098618
1	105098735	105099085
1	105236815	105240003
1	105240076	105240316
1	105240746	105240972
1	105242261	105242880
1	105243039	105243483
1	105251032	105252133
1	105270883	105273980
1	105274228	105275433
1	105282518	105282815
1	105283052	105284151
1	105301947	105304069
1	105305040	105305292
1	105307198	105307646
1	105310672	105311708
1	105320355	105320686
1	105322002	105323556
1	105327083	105327309
1	105391138	105395378
1	105584010	105585684
1	105648243	105648944
1	105650403	105650941
1	105651092	105651376
1	105651829	105652212
1	105653714	105653966
1	105654370	105654632
1	105657217	105657513
1	105660340	105660588
1	105660995	105661621
1	105665527	105665753
1	105668035	105668356
1	105690436	105690886
1	105707806	105708091
1	105798099	105798534
1	105799366	105799629
1	105800025	105800251
1	105840233	105840902
1	105949706	105950043
1	106083650	106083968
1	106106224	106106836
1	106135478	106136226
1	106136752	106137169
1	106138363	106138644
1	106139297	106139532
1	106148239	106148465
1	106148519	106149069
1	106149125	106150807
1	106151015	106151614
1	106151686	106152949
1	106153652	106153887
1	106160024	106160904
1	106161320	106161845
1	106161913	106162699
1	106162794	106163662
1	106163734	106164484
1	106570430	106574597
1	106579246	106579599
1	106580947	106581698
1	106611944	106612513
1	106617343	106618075
1	106618683	106618993
1	106631380	106631873
1	106631991	106634297
1	106634429	106634703
1	106634971	106640019
1	106640167	106640597
1	106641897	106642222
1	106642375	106642841
1	106642994	106644666
1	106645231	106645577
1	106975299	106976999
1	107000860	107002361
1	107002488	107003403
1	107003495	107003950
1	107004219	107004502
1	107078931	107080306
1	107100890	107101133
1	107101289	107103720
1	107103931	107105024
1	107105261	107106234
1	107148479	107149648
1	107149839	107150421
1	107537930	107538291
1	107540186	107541091
1	107560610	107561375
1	107603683	107604075
1	107634652	107634913
1	107639835	107640147
1	107640396	107640690
1	107640973	107642052
1	107642239	107642907
1	107642992	107643420
1	107802613	107803156
1	107940344	107941172
1	107991563	107993661
1	107993721	107995498
1	107995550	107995796
1	108002338	108003842
1	108004020	108005056
1	109102111	109104198
1	109109824	109110354
1	109110687	109111261
1	109120827	109121104
1	109122066	109122402
1	109122915	109123248
1	109123469	109124343
1	109135317	109135543
1	109135935	109136233
1	109136616	109137811
1	109141081	109141420
1	109141547	109142278
1	109147143	109147499
1	109147788	109148078
1	109166764	109169096
1	109594724	109594980
1	109598612	109600705
1	109601826	109602471
1	109603516	109604106
1	109622949	109623208
1	109624114	109624719
1	109716143	109716447
1	109727572	109727914
1	109728440	109728697
1	109728962	109729268
1	109729319	109729716
1	109730914	109732050
1	109752828	109753133
1	109753232	109754496
1	109754620	109755040
1	109918073	109920353
1	109920603	109921345
1	109937473	109937737
1	109944578	109945027
1	109945747	109946248
1	109964305	109964743
1	109983716	109984144
1	110032669	110033871
1	110068815	110069168
1	110069352	110069932
1	110273357	110273995
1	110316255	110317003
1	110334130	110335070
1	110629455	110629750
1	110677083	110677984
1	110706251	110706581
1	110800802	110801032
1	110801110	110801421
1	110801940	110803437
1	110967905	110968202
1	110973296	110973555
1	110976181	110976473
1	110976934	110980021
1	110980456	110980857
1	110981484	110983396
1	110983646	110983872
1	111018332	111019223
1	112035950	112036489
1	112036734	112038139
1	112038877	112040893
1	112041143	112041520
1	112048288	112048545
1	112064487	112066190
1	112075685	112076086
1	112174235	112174461
1	112174617	112180463
1	112184025	112185368
1	112193169	112193414
1	112193697	112194124
1	112194303	112194766
1	112194931	112195157
1	112195299	112195622
1	112195784	112196199
1	112226949	112228650
1	112281650	112282507
1	112282845	112283452
1	112352627	112352957
1	112359148	112359434
1	112373452	112373889
1	112374935	112375246
1	112674306	112674541
1	112674979	112675259
1	112738829	112740372
1	112926110	112927093
1	113133090	113133406
1	113212306	113212550
1	113213282	113214087
1	113310956	113311451
1	113311971	113312230
1	113313335	113313640
1	113937319	113938081
1	113964862	113965168
1	115620720	115620946
1	115660566	115661644
1	115661747	115662774
1	115663111	115663388
1	118124050	118124580
1	118137695	118139652
1	118196405	118196631
1	118197295	118197558
1	118198091	118198945
1	118199056	118199963
1	118200858	118202157
1	118202437	118203123
1	118204037	118204394
1	118205415	118213531
1	118236975	118237813
1	118237872	118239715
1	118241030	118243194
1	118275987	118276409
1	118276474	118277679
1	118319287	118319607
1	118320323	118321552
1	118321637	118321867
1	118322096	118325279
1	118325497	118325987
1	118326064	118327264
1	118327350	118331679
1	118331862	118332681
1	118335418	118336092
1	118336268	118342181
1	118345869	118346209
1	118346860	118347849
1	118348957	118349423
1	118352682	118352908
1	118463235	118464237
1	119040492	119041168
1	119094628	119096550
1	119729880	119731648
1	119753314	119753803
1	119825879	119826613
1	119942345	119944490
1	119944781	119945070
1	120298586	120300782
1	120758182	120758621
1	120759373	120759600
1	120760271	120760660
1	120761359	120761712
1	120774447	120774708
1	120774846	120775765
1	120936614	120936877
1	121374823	121375503
1	121375850	121376104
1	121433061	121434922
1	121850304	121850748
1	121903405	121903750
1	121904079	121904557
1	121904679	121905346
1	122086907	122087910
1	122125899	122126900
1	122126996	122128345
1	122135054	122136911
1	122137012	122138020
1	122138267	122138517
1	122138672	122138964
1	122143846	122144077
1	122341668	122341956
1	122343546	122344611
1	122349290	122349516
1	122349699	122349960
1	122783252	122783885
1	122962968	122964771
1	122976984	122977485
1	122977623	122979553
1	122993072	122993427
1	123113372	123113722
1	123115872	123116107
1	123116610	123117088
1	123117186	123117460
1	123117649	123117958
1	123128541	123129041
1	123129491	123130253
1	123357171	123357990
1	123358216	123358444
1	123358621	123359062
1	123359516	123359875
1	123360307	123361062
1	123361153	123362009
1	123362492	123362726
1	123366295	123366875
1	123367141	123367439
1	123973283	123973522
1	123986317	123989049
1	123989116	123990282
1	124018817	124019327
1	124019550	124019818
1	124622354	124622694
1	124949695	124950042
1	124962848	124963470
1	124963535	124964025
1	124964326	124964988
1	125089628	125090065
1	125133860	125135004
1	125373113	125374447
1	125374558	125374944
1	125375112	125375453
1	126513415	126515098
1	128130617	128130843
1	128155303	128155717
1	128155848	128156559
1	128158514	128158787
1	128159022	128159896
1	128611541	128612012
1	128614147	128628759
1	128648138	128648480
1	128648639	128648896
1	128720777	128721623
1	129088358	129092052
1	129114927	129117479
1	129117546	129120202
1	129120258	129121264
1	129163937	129164878
1	129192867	129193581
1	129193703	129194107
1	129194270	129195721
1	129990458	129990838
1	130011068	130011776
1	130011872	130012638
1	130238443	130238680
1	130334858	130335091
1	130335655	130336153
1	130344033	130344367
1	130364124	130365886
1	130366004	130366525
1	130390242	130390659
1	130391632	130392240
1	130392629	130392989
1	130393155	130393500
1	130394234	130394594
1	130394691	130396996
1	130398846	130399078
1	130423375	130423976
1	130498412	130499089
1	130546178	130546435
1	130546860	130547379
1	130547533	130549869
1	130549927	130550367
1	130550514	130556601
1	130557146	130557583
1	130559007	130559393
1	130561291	130562170
1	130562562	130562962
1	130563163	130563389
1	130565112	130565517
1	130571125	130572411
1	130572544	130573767
1	131921590	131923596
1	132075692	132076331
1	132127849	132129063
1	132129198	132131193
1	132131542	132132321
1	132133158	132133565
1	132133781	132134063
1	132135503	132135762
1	132140347	132144162
1	132144281	132144962
1	132145041	132145858
1	132146085	132147142
1	132147323	132147580
1	132147663	132148093
1	132148218	132148502
1	132150525	132150787
1	132159515	132160213
1	132191945	132192216
1	132342210	132342519
1	132343125	132343695
1	132351009	132353009
1	132434766	132435007
1	132544367	132544949
1	132554381	132555996
1	132599017	132601310
1	132601381	132602305
1	132602378	132602830
1	132602880	132603228
1	132604180	132604496
1	132680370	132680772
1	132683417	132683871
1	132685035	132685308
1	132685969	132687859
1	132688162	132688552
1	133136068	133136496
1	133136697	133137421
1	133169032	133169484
1	133169680	133172018
1	133175453	133175708
1	133175890	133176426
1	133215223	133216520
1	133216582	133216875
1	133433594	133435752
1	133511103	133512170
1	133552863	133553194
1	133553277	133554174
1	133650431	133650721
1	133650830	133651222
1	133738085	133738422
1	134114198	134114900
1	134115580	134115934
1	134115997	134117745
1	135127352	135127702
1	135213092	135213723
1	135213983	135215190
1	135215334	135216100
1	135366558	135366799
1	135367805	135368229
1	135368324	135368550
1	135392569	135392833
1	135401807	135402042
1	135403302	135403538
1	135404866	135405117
1	135407002	135407272
1	135416943	135417219
1	135428988	135429425
1	135430740	135431176
1	135435193	135435503
1	135558786	135559355
1	135559958	135560363
1	135560438	135562605
1	135563174	135564051
1	135564392	135564627
1	135565343	135565759
1	135565853	135566083
1	135568221	135568621
1	135569037	135571645
1	135763297	135763553
1	135765967	135766208
1	135769864	135770317
1	135772721	135772998
1	135774351	135774583
1	135775952	135776178
1	135777113	135777417
1	135777494	135777929
1	135778554	135779003
1	135779512	135779751
1	135780903	135781275
1	135781478	135783002
1	135783192	135784330
1	135784632	135787910
1	135787979	135789435
1	135790086	135790337
1	135791296	135791755
[truncated: 18,901 more rows]
