# Supplementary material for: Systematic alteration of ATAC-seq for profiling open chromatin in cryopreserved nuclei preparations from livestock tissues
Source: Sci Rep. 2020 Mar 23;10:5230. doi: 10.1038/s41598-020-61678-9 (PMC7089989; doi:10.1038/s41598-020-61678-9)
Supplement: Supplementary file 10 — Genes with promoters marked by an ATAC-seq peak in pig tissues [file 41598_2020_61678_MOESM10_ESM.csv]

Lung Marked Genes	Muscle Marked genes	Spleen Marked Genes
ENSSSCG00000004008	ENSSSCG00000018614	ENSSSCG00000004027
ENSSSCG00000004027	ENSSSCG00000004022	ENSSSCG00000024378
ENSSSCG00000004028	ENSSSCG00000004064	ENSSSCG00000004059
ENSSSCG00000026205	ENSSSCG00000021273	ENSSSCG00000004084
ENSSSCG00000004034	ENSSSCG00000024301	ENSSSCG00000026041
ENSSSCG00000004071	ENSSSCG00000004143	ENSSSCG00000031001
ENSSSCG00000022511	ENSSSCG00000004165	ENSSSCG00000004202
ENSSSCG00000019507	ENSSSCG00000004215	ENSSSCG00000004470
ENSSSCG00000004179	ENSSSCG00000004235	ENSSSCG00000004738
ENSSSCG00000004213	ENSSSCG00000004237	ENSSSCG00000004784
ENSSSCG00000026978	ENSSSCG00000023536	ENSSSCG00000004869
ENSSSCG00000004275	ENSSSCG00000004281	ENSSSCG00000005095
ENSSSCG00000029152	ENSSSCG00000026943	ENSSSCG00000005305
ENSSSCG00000004380	ENSSSCG00000004301	ENSSSCG00000005855
ENSSSCG00000004422	ENSSSCG00000004303	ENSSSCG00000011227
ENSSSCG00000004509	ENSSSCG00000004322	ENSSSCG00000018451
ENSSSCG00000004578	ENSSSCG00000004384	ENSSSCG00000028799
ENSSSCG00000026445	ENSSSCG00000004470	ENSSSCG00000011552
ENSSSCG00000004622	ENSSSCG00000004513	ENSSSCG00000011641
ENSSSCG00000004646	ENSSSCG00000004668	ENSSSCG00000019512
ENSSSCG00000004732	ENSSSCG00000028089	ENSSSCG00000011806
ENSSSCG00000027296	ENSSSCG00000018734	ENSSSCG00000011925
ENSSSCG00000019568	ENSSSCG00000004717	ENSSSCG00000030856
ENSSSCG00000004850	ENSSSCG00000025155	ENSSSCG00000025721
ENSSSCG00000004907	ENSSSCG00000004835	ENSSSCG00000022632
ENSSSCG00000004913	ENSSSCG00000019584	ENSSSCG00000023224
ENSSSCG00000029934	ENSSSCG00000004980	ENSSSCG00000026981
ENSSSCG00000018266	ENSSSCG00000019885	ENSSSCG00000030480
ENSSSCG00000005362	ENSSSCG00000030657	ENSSSCG00000022988
ENSSSCG00000025655	ENSSSCG00000005227	ENSSSCG00000012864
ENSSSCG00000005533	ENSSSCG00000005234	ENSSSCG00000012909
ENSSSCG00000005674	ENSSSCG00000019243	ENSSSCG00000023110
ENSSSCG00000005698	ENSSSCG00000029150	ENSSSCG00000013072
ENSSSCG00000005727	ENSSSCG00000005298	ENSSSCG00000013100
ENSSSCG00000023333	ENSSSCG00000005325	ENSSSCG00000024315
ENSSSCG00000023281	ENSSSCG00000005349	ENSSSCG00000013879
ENSSSCG00000005808	ENSSSCG00000005358	ENSSSCG00000013876
ENSSSCG00000026037	ENSSSCG00000018765	ENSSSCG00000019823
ENSSSCG00000011178	ENSSSCG00000028551	ENSSSCG00000019909
ENSSSCG00000021505	ENSSSCG00000005665	ENSSSCG00000018214
ENSSSCG00000030671	ENSSSCG00000005738	ENSSSCG00000013577
ENSSSCG00000011212	ENSSSCG00000029811	ENSSSCG00000026402
ENSSSCG00000019936	ENSSSCG00000011210	ENSSSCG00000013423
ENSSSCG00000011235	ENSSSCG00000029690	ENSSSCG00000022661
ENSSSCG00000011241	ENSSSCG00000019835	ENSSSCG00000014073
ENSSSCG00000028569	ENSSSCG00000011286	ENSSSCG00000014078
ENSSSCG00000011416	ENSSSCG00000024556	ENSSSCG00000024089
ENSSSCG00000011423	ENSSSCG00000011330	ENSSSCG00000014230
ENSSSCG00000023290	ENSSSCG00000011442	ENSSSCG00000027018
ENSSSCG00000019474	ENSSSCG00000011453	ENSSSCG00000027371
ENSSSCG00000022522	ENSSSCG00000011553	ENSSSCG00000025141
ENSSSCG00000011486	ENSSSCG00000020539	ENSSSCG00000002821
ENSSSCG00000011492	ENSSSCG00000011703	ENSSSCG00000023921
ENSSSCG00000011591	ENSSSCG00000022105	ENSSSCG00000002988
ENSSSCG00000011599	ENSSSCG00000023434	ENSSSCG00000003006
ENSSSCG00000011617	ENSSSCG00000011765	ENSSSCG00000003040
ENSSSCG00000026112	ENSSSCG00000029263	ENSSSCG00000003066
ENSSSCG00000011630	ENSSSCG00000028372	ENSSSCG00000003070
ENSSSCG00000011636	ENSSSCG00000020275	ENSSSCG00000003103
ENSSSCG00000011657	ENSSSCG00000011852	ENSSSCG00000003113
ENSSSCG00000026979	ENSSSCG00000011894	ENSSSCG00000003125
ENSSSCG00000030704	ENSSSCG00000011913	ENSSSCG00000018357
ENSSSCG00000019249	ENSSSCG00000025826	ENSSSCG00000024062
ENSSSCG00000011802	ENSSSCG00000011964	ENSSSCG00000030015
ENSSSCG00000024788	ENSSSCG00000012028	ENSSSCG00000028973
ENSSSCG00000011850	ENSSSCG00000022988	ENSSSCG00000023505
ENSSSCG00000025436	ENSSSCG00000012088	ENSSSCG00000027584
ENSSSCG00000011937	ENSSSCG00000028022	ENSSSCG00000026022
ENSSSCG00000026634	ENSSSCG00000012858	ENSSSCG00000003788
ENSSSCG00000012006	ENSSSCG00000030888	ENSSSCG00000021216
ENSSSCG00000012028	ENSSSCG00000022579	ENSSSCG00000003897
ENSSSCG00000021598	ENSSSCG00000028501	ENSSSCG00000015691
ENSSSCG00000019614	ENSSSCG00000024837	ENSSSCG00000015747
ENSSSCG00000024336	ENSSSCG00000012947	ENSSSCG00000019628
ENSSSCG00000023041	ENSSSCG00000028015	ENSSSCG00000015950
ENSSSCG00000012852	ENSSSCG00000013015	ENSSSCG00000016017
ENSSSCG00000028918	ENSSSCG00000020831	ENSSSCG00000016122
ENSSSCG00000021469	ENSSSCG00000026914	ENSSSCG00000025042
ENSSSCG00000029516	ENSSSCG00000028025	ENSSSCG00000022904
ENSSSCG00000013113	ENSSSCG00000013173	ENSSSCG00000016262
ENSSSCG00000013105	ENSSSCG00000013240	ENSSSCG00000016335
ENSSSCG00000013266	ENSSSCG00000029680	ENSSSCG00000009627
ENSSSCG00000013275	ENSSSCG00000013270	ENSSSCG00000028889
ENSSSCG00000019322	ENSSSCG00000013269	ENSSSCG00000009957
ENSSSCG00000013311	ENSSSCG00000021593	ENSSSCG00000009965
ENSSSCG00000020674	ENSSSCG00000025576	ENSSSCG00000009971
ENSSSCG00000013316	ENSSSCG00000030418	ENSSSCG00000010452
ENSSSCG00000029856	ENSSSCG00000013936	ENSSSCG00000023352
ENSSSCG00000026811	ENSSSCG00000013879	ENSSSCG00000014753
ENSSSCG00000013362	ENSSSCG00000013862	ENSSSCG00000014823
ENSSSCG00000029886	ENSSSCG00000013732	ENSSSCG00000020018
ENSSSCG00000013973	ENSSSCG00000028972	ENSSSCG00000014855
ENSSSCG00000027225	ENSSSCG00000013614	ENSSSCG00000014966
ENSSSCG00000013850	ENSSSCG00000013564	ENSSSCG00000015036
ENSSSCG00000013767	ENSSSCG00000013552	ENSSSCG00000015092
ENSSSCG00000013762	ENSSSCG00000013513	ENSSSCG00000015094
ENSSSCG00000013754	ENSSSCG00000013495	ENSSSCG00000015113
ENSSSCG00000013641	ENSSSCG00000020786	ENSSSCG00000030236
ENSSSCG00000013636	ENSSSCG00000013456	ENSSSCG00000028424
ENSSSCG00000013559	ENSSSCG00000029130	ENSSSCG00000027272
ENSSSCG00000013519	ENSSSCG00000013427	ENSSSCG00000015519
ENSSSCG00000013514	ENSSSCG00000013994	ENSSSCG00000021289
ENSSSCG00000013506	ENSSSCG00000014011	ENSSSCG00000027349
ENSSSCG00000014002	ENSSSCG00000014029	ENSSSCG00000008794
ENSSSCG00000014066	ENSSSCG00000014042	ENSSSCG00000008911
ENSSSCG00000021392	ENSSSCG00000020162	ENSSSCG00000023372
ENSSSCG00000014092	ENSSSCG00000014083	ENSSSCG00000009000
ENSSSCG00000030562	ENSSSCG00000014110	ENSSSCG00000008922
ENSSSCG00000023192	ENSSSCG00000014176	ENSSSCG00000025714
ENSSSCG00000028164	ENSSSCG00000014240	ENSSSCG00000029911
ENSSSCG00000020524	ENSSSCG00000014253	ENSSSCG00000030957
ENSSSCG00000014229	ENSSSCG00000014282	ENSSSCG00000009240
ENSSSCG00000014233	ENSSSCG00000014290	ENSSSCG00000007548
ENSSSCG00000022893	ENSSSCG00000023344	ENSSSCG00000026653
ENSSSCG00000014266	ENSSSCG00000030393	ENSSSCG00000024091
ENSSSCG00000023737	ENSSSCG00000014311	ENSSSCG00000007807
ENSSSCG00000014316	ENSSSCG00000014324	ENSSSCG00000007861
ENSSSCG00000023647	ENSSSCG00000014357	ENSSSCG00000007888
ENSSSCG00000014357	ENSSSCG00000029914	ENSSSCG00000008362
ENSSSCG00000025220	ENSSSCG00000014440	ENSSSCG00000026222
ENSSSCG00000014426	ENSSSCG00000014560	ENSSSCG00000027396
ENSSSCG00000014452	ENSSSCG00000029761	ENSSSCG00000012118
ENSSSCG00000022608	ENSSSCG00000020924	ENSSSCG00000022309
ENSSSCG00000021366	ENSSSCG00000002639	ENSSSCG00000030970
ENSSSCG00000014560	ENSSSCG00000002648	ENSSSCG00000012446
ENSSSCG00000000615	ENSSSCG00000025959	ENSSSCG00000012643
ENSSSCG00000020141	ENSSSCG00000002694	ENSSSCG00000012658
ENSSSCG00000002725	ENSSSCG00000002815	ENSSSCG00000005935
ENSSSCG00000002794	ENSSSCG00000002799	ENSSSCG00000005944
ENSSSCG00000018915	ENSSSCG00000018522	ENSSSCG00000005959
ENSSSCG00000002835	ENSSSCG00000029578	ENSSSCG00000024708
ENSSSCG00000002838	ENSSSCG00000019170	ENSSSCG00000024309
ENSSSCG00000002883	ENSSSCG00000002857	ENSSSCG00000020612
ENSSSCG00000024568	ENSSSCG00000030551	ENSSSCG00000006380
ENSSSCG00000003052	ENSSSCG00000025499	ENSSSCG00000006423
ENSSSCG00000003054	ENSSSCG00000002886	ENSSSCG00000025644
ENSSSCG00000003086	ENSSSCG00000002915	ENSSSCG00000006457
ENSSSCG00000023377	ENSSSCG00000002927	ENSSSCG00000006458
ENSSSCG00000003140	ENSSSCG00000003016	ENSSSCG00000021441
ENSSSCG00000024872	ENSSSCG00000029070	ENSSSCG00000006501
ENSSSCG00000003205	ENSSSCG00000003039	ENSSSCG00000006687
ENSSSCG00000029377	ENSSSCG00000003066	ENSSSCG00000006808
ENSSSCG00000003316	ENSSSCG00000003090	ENSSSCG00000001070
ENSSSCG00000024223	ENSSSCG00000003089	ENSSSCG00000001090
ENSSSCG00000019973	ENSSSCG00000003140	ENSSSCG00000022049
ENSSSCG00000003400	ENSSSCG00000023143	ENSSSCG00000001286
ENSSSCG00000003403	ENSSSCG00000027829	ENSSSCG00000001405
ENSSSCG00000003417	ENSSSCG00000025353	ENSSSCG00000001618
ENSSSCG00000003440	ENSSSCG00000003333	ENSSSCG00000019173
ENSSSCG00000023732	ENSSSCG00000003341	ENSSSCG00000019433
ENSSSCG00000025244	ENSSSCG00000003351	ENSSSCG00000002512
ENSSSCG00000003498	ENSSSCG00000019973	ENSSSCG00000002536
ENSSSCG00000003539	ENSSSCG00000003401	ENSSSCG00000000115
ENSSSCG00000003633	ENSSSCG00000027822	ENSSSCG00000000370
ENSSSCG00000020694	ENSSSCG00000003407	ENSSSCG00000000481
ENSSSCG00000020364	ENSSSCG00000003421	ENSSSCG00000000524
ENSSSCG00000020200	ENSSSCG00000003433	ENSSSCG00000000653
ENSSSCG00000003765	ENSSSCG00000003451	ENSSSCG00000000654
ENSSSCG00000020641	ENSSSCG00000020710	ENSSSCG00000000820
ENSSSCG00000019990	ENSSSCG00000003475	ENSSSCG00000009440
ENSSSCG00000003852	ENSSSCG00000003478	ENSSSCG00000009551
ENSSSCG00000003877	ENSSSCG00000020739	ENSSSCG00000009567
ENSSSCG00000003893	ENSSSCG00000003565	ENSSSCG00000016782
ENSSSCG00000023937	ENSSSCG00000026263	ENSSSCG00000016832
ENSSSCG00000003951	ENSSSCG00000023585	ENSSSCG00000016956
ENSSSCG00000015687	ENSSSCG00000003594	ENSSSCG00000016984
ENSSSCG00000015716	ENSSSCG00000003603	ENSSSCG00000017006
ENSSSCG00000018238	ENSSSCG00000026111	ENSSSCG00000017052
ENSSSCG00000029536	ENSSSCG00000003720	ENSSSCG00000017118
ENSSSCG00000026621	ENSSSCG00000020364	ENSSSCG00000010870
ENSSSCG00000027472	ENSSSCG00000029762	ENSSSCG00000010942
ENSSSCG00000016071	ENSSSCG00000003743	ENSSSCG00000011001
ENSSSCG00000016141	ENSSSCG00000026716	ENSSSCG00000031058
ENSSSCG00000023447	ENSSSCG00000003805	ENSSSCG00000022297
ENSSSCG00000016200	ENSSSCG00000003838	ENSSSCG00000007131
ENSSSCG00000030434	ENSSSCG00000003837	ENSSSCG00000007240
ENSSSCG00000016231	ENSSSCG00000003839	ENSSSCG00000007270
ENSSSCG00000016239	ENSSSCG00000029698	ENSSSCG00000025587
ENSSSCG00000024181	ENSSSCG00000024670	ENSSSCG00000017211
ENSSSCG00000028679	ENSSSCG00000003858	ENSSSCG00000017234
ENSSSCG00000009619	ENSSSCG00000003971	ENSSSCG00000017236
ENSSSCG00000009626	ENSSSCG00000020075	ENSSSCG00000017237
ENSSSCG00000009687	ENSSSCG00000030633	ENSSSCG00000017274
ENSSSCG00000009691	ENSSSCG00000015747	ENSSSCG00000017290
ENSSSCG00000018642	ENSSSCG00000015842	ENSSSCG00000017355
ENSSSCG00000009708	ENSSSCG00000016034	ENSSSCG00000017466
ENSSSCG00000028142	ENSSSCG00000029547	ENSSSCG00000020796
ENSSSCG00000009749	ENSSSCG00000016272	ENSSSCG00000025681
ENSSSCG00000009767	ENSSSCG00000016287	ENSSSCG00000017702
ENSSSCG00000021261	ENSSSCG00000016288	ENSSSCG00000017704
ENSSSCG00000024035	ENSSSCG00000025038	ENSSSCG00000019253
ENSSSCG00000009875	ENSSSCG00000025228	ENSSSCG00000026646
ENSSSCG00000018365	ENSSSCG00000023463	ENSSSCG00000017749
ENSSSCG00000009893	ENSSSCG00000009626	ENSSSCG00000017799
ENSSSCG00000009990	ENSSSCG00000009680	ENSSSCG00000018050
ENSSSCG00000019684	ENSSSCG00000009714	ENSSSCG00000016442
ENSSSCG00000026766	ENSSSCG00000009743	ENSSSCG00000013470
ENSSSCG00000010165	ENSSSCG00000027344	ENSSSCG00000018739
ENSSSCG00000010393	ENSSSCG00000019482	ENSSSCG00000026019
ENSSSCG00000010407	ENSSSCG00000019920	ENSSSCG00000018082
ENSSSCG00000026798	ENSSSCG00000025579	ENSSSCG00000018083
ENSSSCG00000010538	ENSSSCG00000009911	ENSSSCG00000018084
ENSSSCG00000010649	ENSSSCG00000009954	ENSSSCG00000018085
ENSSSCG00000024633	ENSSSCG00000009955	ENSSSCG00000018086
ENSSSCG00000014575	ENSSSCG00000010056	ENSSSCG00000018087
ENSSSCG00000014570	ENSSSCG00000010055	ENSSSCG00000024006
ENSSSCG00000014572	ENSSSCG00000021196	ENSSSCG00000000438
ENSSSCG00000014632	ENSSSCG00000010096	ENSSSCG00000023258
ENSSSCG00000014669	ENSSSCG00000010108	ENSSSCG00000025114
ENSSSCG00000014691	ENSSSCG00000010113	ENSSSCG00000022513
ENSSSCG00000022497	ENSSSCG00000030732	ENSSSCG00000025379
ENSSSCG00000014759	ENSSSCG00000010132	ENSSSCG00000023877
ENSSSCG00000014832	ENSSSCG00000010138	ENSSSCG00000025312
ENSSSCG00000020018	ENSSSCG00000010141	ENSSSCG00000024324
ENSSSCG00000014874	ENSSSCG00000010153	ENSSSCG00000025770
ENSSSCG00000014939	ENSSSCG00000029311	ENSSSCG00000026305
ENSSSCG00000014952	ENSSSCG00000018925	ENSSSCG00000026760
ENSSSCG00000029640	ENSSSCG00000010358	ENSSSCG00000024571
ENSSSCG00000015014	ENSSSCG00000010359	ENSSSCG00000022187
ENSSSCG00000020623	ENSSSCG00000010360	ENSSSCG00000030535
ENSSSCG00000026450	ENSSSCG00000010392	ENSSSCG00000020070
ENSSSCG00000015086	ENSSSCG00000010473	ENSSSCG00000026681
ENSSSCG00000022961	ENSSSCG00000026277	ENSSSCG00000004200
ENSSSCG00000015144	ENSSSCG00000022400	ENSSSCG00000004381
ENSSSCG00000021573	ENSSSCG00000029162	ENSSSCG00000004782
ENSSSCG00000023472	ENSSSCG00000010737	ENSSSCG00000024297
ENSSSCG00000015267	ENSSSCG00000014570	ENSSSCG00000024658
ENSSSCG00000015268	ENSSSCG00000014794	ENSSSCG00000005311
ENSSSCG00000015271	ENSSSCG00000014798	ENSSSCG00000005492
ENSSSCG00000022951	ENSSSCG00000014825	ENSSSCG00000027082
ENSSSCG00000027028	ENSSSCG00000014832	ENSSSCG00000005785
ENSSSCG00000022307	ENSSSCG00000014876	ENSSSCG00000005784
ENSSSCG00000015657	ENSSSCG00000014900	ENSSSCG00000011201
ENSSSCG00000015662	ENSSSCG00000014914	ENSSSCG00000011234
ENSSSCG00000015332	ENSSSCG00000025995	ENSSSCG00000011301
ENSSSCG00000023850	ENSSSCG00000014960	ENSSSCG00000011405
ENSSSCG00000015363	ENSSSCG00000027309	ENSSSCG00000011712
ENSSSCG00000029407	ENSSSCG00000020623	ENSSSCG00000011715
ENSSSCG00000015401	ENSSSCG00000015047	ENSSSCG00000011783
ENSSSCG00000016801	ENSSSCG00000015051	ENSSSCG00000025128
ENSSSCG00000015429	ENSSSCG00000024497	ENSSSCG00000011877
ENSSSCG00000015484	ENSSSCG00000015054	ENSSSCG00000011899
ENSSSCG00000027469	ENSSSCG00000015063	ENSSSCG00000011897
ENSSSCG00000015585	ENSSSCG00000015098	ENSSSCG00000023842
ENSSSCG00000015586	ENSSSCG00000015129	ENSSSCG00000011995
ENSSSCG00000015626	ENSSSCG00000015244	ENSSSCG00000030094
ENSSSCG00000030261	ENSSSCG00000015272	ENSSSCG00000027940
ENSSSCG00000029423	ENSSSCG00000015333	ENSSSCG00000012970
ENSSSCG00000026376	ENSSSCG00000019788	ENSSSCG00000013074
ENSSSCG00000008733	ENSSSCG00000019224	ENSSSCG00000013079
ENSSSCG00000021623	ENSSSCG00000030448	ENSSSCG00000021812
ENSSSCG00000008843	ENSSSCG00000018401	ENSSSCG00000022114
ENSSSCG00000020868	ENSSSCG00000022264	ENSSSCG00000029368
ENSSSCG00000008883	ENSSSCG00000015434	ENSSSCG00000027263
ENSSSCG00000026320	ENSSSCG00000015497	ENSSSCG00000013259
ENSSSCG00000008928	ENSSSCG00000015512	ENSSSCG00000013913
ENSSSCG00000008935	ENSSSCG00000015544	ENSSSCG00000013882
ENSSSCG00000030074	ENSSSCG00000015617	ENSSSCG00000013853
ENSSSCG00000008954	ENSSSCG00000019663	ENSSSCG00000013777
ENSSSCG00000027944	ENSSSCG00000015626	ENSSSCG00000013473
ENSSSCG00000009024	ENSSSCG00000020173	ENSSSCG00000013448
ENSSSCG00000026015	ENSSSCG00000029745	ENSSSCG00000013430
ENSSSCG00000009067	ENSSSCG00000008697	ENSSSCG00000026076
ENSSSCG00000009118	ENSSSCG00000008696	ENSSSCG00000026423
ENSSSCG00000009138	ENSSSCG00000008721	ENSSSCG00000029239
ENSSSCG00000022835	ENSSSCG00000019061	ENSSSCG00000014368
ENSSSCG00000030522	ENSSSCG00000024428	ENSSSCG00000031039
ENSSSCG00000009205	ENSSSCG00000022945	ENSSSCG00000002755
ENSSSCG00000026729	ENSSSCG00000008842	ENSSSCG00000028638
ENSSSCG00000020131	ENSSSCG00000009007	ENSSSCG00000002797
ENSSSCG00000018854	ENSSSCG00000009050	ENSSSCG00000002903
ENSSSCG00000007592	ENSSSCG00000009222	ENSSSCG00000029284
ENSSSCG00000007603	ENSSSCG00000007648	ENSSSCG00000026794
ENSSSCG00000007642	ENSSSCG00000027466	ENSSSCG00000002971
ENSSSCG00000027486	ENSSSCG00000007681	ENSSSCG00000003077
ENSSSCG00000027890	ENSSSCG00000007702	ENSSSCG00000027317
ENSSSCG00000030378	ENSSSCG00000007719	ENSSSCG00000003200
ENSSSCG00000018380	ENSSSCG00000007762	ENSSSCG00000022435
ENSSSCG00000021396	ENSSSCG00000007765	ENSSSCG00000003271
ENSSSCG00000027300	ENSSSCG00000007805	ENSSSCG00000029147
ENSSSCG00000025072	ENSSSCG00000023632	ENSSSCG00000003391
ENSSSCG00000007977	ENSSSCG00000025266	ENSSSCG00000003464
ENSSSCG00000007980	ENSSSCG00000021955	ENSSSCG00000003575
ENSSSCG00000008001	ENSSSCG00000024748	ENSSSCG00000024845
ENSSSCG00000008060	ENSSSCG00000007903	ENSSSCG00000003673
ENSSSCG00000028549	ENSSSCG00000007940	ENSSSCG00000003778
ENSSSCG00000008133	ENSSSCG00000007948	ENSSSCG00000003799
ENSSSCG00000008229	ENSSSCG00000007983	ENSSSCG00000018668
ENSSSCG00000008259	ENSSSCG00000007991	ENSSSCG00000026921
ENSSSCG00000008296	ENSSSCG00000019295	ENSSSCG00000020844
ENSSSCG00000029084	ENSSSCG00000008043	ENSSSCG00000021745
ENSSSCG00000030512	ENSSSCG00000027285	ENSSSCG00000030079
ENSSSCG00000024650	ENSSSCG00000008058	ENSSSCG00000015801
ENSSSCG00000026767	ENSSSCG00000008169	ENSSSCG00000016067
ENSSSCG00000020040	ENSSSCG00000008218	ENSSSCG00000021584
ENSSSCG00000008665	ENSSSCG00000008240	ENSSSCG00000016268
ENSSSCG00000018539	ENSSSCG00000020642	ENSSSCG00000029948
ENSSSCG00000012105	ENSSSCG00000008311	ENSSSCG00000030289
ENSSSCG00000012137	ENSSSCG00000008436	ENSSSCG00000010140
ENSSSCG00000012170	ENSSSCG00000020378	ENSSSCG00000010211
ENSSSCG00000012190	ENSSSCG00000029779	ENSSSCG00000023130
ENSSSCG00000012194	ENSSSCG00000024725	ENSSSCG00000010792
ENSSSCG00000012197	ENSSSCG00000030676	ENSSSCG00000028782
ENSSSCG00000012216	ENSSSCG00000008555	ENSSSCG00000014756
ENSSSCG00000012218	ENSSSCG00000008563	ENSSSCG00000029426
ENSSSCG00000027237	ENSSSCG00000027154	ENSSSCG00000023701
ENSSSCG00000025998	ENSSSCG00000021335	ENSSSCG00000014985
ENSSSCG00000012467	ENSSSCG00000020286	ENSSSCG00000014988
ENSSSCG00000012507	ENSSSCG00000012102	ENSSSCG00000015089
ENSSSCG00000012530	ENSSSCG00000029204	ENSSSCG00000015093
ENSSSCG00000012521	ENSSSCG00000025678	ENSSSCG00000028463
ENSSSCG00000019137	ENSSSCG00000012606	ENSSSCG00000015236
ENSSSCG00000022372	ENSSSCG00000018186	ENSSSCG00000028149
ENSSSCG00000012601	ENSSSCG00000012672	ENSSSCG00000015288
ENSSSCG00000030806	ENSSSCG00000031011	ENSSSCG00000015648
ENSSSCG00000012651	ENSSSCG00000028934	ENSSSCG00000015320
ENSSSCG00000012709	ENSSSCG00000005904	ENSSSCG00000018731
ENSSSCG00000012736	ENSSSCG00000005905	ENSSSCG00000027850
ENSSSCG00000012755	ENSSSCG00000025879	ENSSSCG00000025166
ENSSSCG00000012760	ENSSSCG00000005943	ENSSSCG00000015448
ENSSSCG00000030075	ENSSSCG00000005979	ENSSSCG00000023584
ENSSSCG00000006954	ENSSSCG00000020166	ENSSSCG00000024764
ENSSSCG00000005933	ENSSSCG00000019261	ENSSSCG00000015472
ENSSSCG00000023825	ENSSSCG00000019800	ENSSSCG00000015529
ENSSSCG00000006001	ENSSSCG00000006142	ENSSSCG00000029227
ENSSSCG00000024195	ENSSSCG00000006174	ENSSSCG00000023785
ENSSSCG00000006040	ENSSSCG00000006176	ENSSSCG00000008813
ENSSSCG00000006068	ENSSSCG00000006177	ENSSSCG00000026803
ENSSSCG00000030892	ENSSSCG00000006187	ENSSSCG00000008827
ENSSSCG00000006125	ENSSSCG00000006204	ENSSSCG00000008891
ENSSSCG00000018693	ENSSSCG00000029126	ENSSSCG00000008969
ENSSSCG00000024708	ENSSSCG00000006312	ENSSSCG00000007567
ENSSSCG00000018503	ENSSSCG00000006336	ENSSSCG00000007596
ENSSSCG00000006183	ENSSSCG00000006359	ENSSSCG00000024058
ENSSSCG00000006186	ENSSSCG00000006472	ENSSSCG00000023772
ENSSSCG00000006200	ENSSSCG00000006536	ENSSSCG00000027967
ENSSSCG00000022092	ENSSSCG00000006649	ENSSSCG00000020457
ENSSSCG00000006236	ENSSSCG00000006680	ENSSSCG00000008021
ENSSSCG00000006238	ENSSSCG00000022371	ENSSSCG00000024405
ENSSSCG00000006245	ENSSSCG00000024481	ENSSSCG00000008090
ENSSSCG00000006264	ENSSSCG00000006752	ENSSSCG00000008157
ENSSSCG00000006286	ENSSSCG00000006754	ENSSSCG00000008180
ENSSSCG00000006288	ENSSSCG00000018135	ENSSSCG00000008348
ENSSSCG00000006368	ENSSSCG00000006784	ENSSSCG00000029670
ENSSSCG00000018895	ENSSSCG00000006797	ENSSSCG00000023244
ENSSSCG00000006543	ENSSSCG00000020591	ENSSSCG00000030826
ENSSSCG00000006588	ENSSSCG00000006919	ENSSSCG00000012201
ENSSSCG00000006647	ENSSSCG00000006941	ENSSSCG00000012309
ENSSSCG00000006696	ENSSSCG00000001068	ENSSSCG00000012402
ENSSSCG00000006716	ENSSSCG00000001079	ENSSSCG00000012790
ENSSSCG00000006726	ENSSSCG00000025435	ENSSSCG00000025885
ENSSSCG00000006763	ENSSSCG00000001499	ENSSSCG00000006425
ENSSSCG00000026680	ENSSSCG00000001544	ENSSSCG00000006451
ENSSSCG00000027014	ENSSSCG00000020630	ENSSSCG00000006495
ENSSSCG00000001079	ENSSSCG00000001646	ENSSSCG00000006591
ENSSSCG00000018237	ENSSSCG00000029217	ENSSSCG00000025485
ENSSSCG00000001101	ENSSSCG00000001699	ENSSSCG00000020344
ENSSSCG00000001105	ENSSSCG00000020083	ENSSSCG00000028829
ENSSSCG00000001203	ENSSSCG00000019232	ENSSSCG00000023119
ENSSSCG00000026388	ENSSSCG00000018805	ENSSSCG00000027958
ENSSSCG00000026734	ENSSSCG00000001782	ENSSSCG00000028347
ENSSSCG00000025208	ENSSSCG00000025594	ENSSSCG00000001337
ENSSSCG00000001393	ENSSSCG00000001878	ENSSSCG00000030882
ENSSSCG00000001390	ENSSSCG00000001880	ENSSSCG00000031010
ENSSSCG00000001389	ENSSSCG00000030181	ENSSSCG00000001459
ENSSSCG00000030903	ENSSSCG00000001970	ENSSSCG00000025593
ENSSSCG00000001492	ENSSSCG00000001993	ENSSSCG00000001465
ENSSSCG00000001559	ENSSSCG00000002032	ENSSSCG00000025173
ENSSSCG00000001570	ENSSSCG00000002037	ENSSSCG00000020893
ENSSSCG00000001618	ENSSSCG00000002052	ENSSSCG00000001538
ENSSSCG00000001619	ENSSSCG00000021463	ENSSSCG00000001950
ENSSSCG00000001620	ENSSSCG00000002268	ENSSSCG00000002009
ENSSSCG00000001650	ENSSSCG00000002332	ENSSSCG00000022512
ENSSSCG00000001664	ENSSSCG00000002386	ENSSSCG00000026675
ENSSSCG00000001760	ENSSSCG00000002467	ENSSSCG00000002055
ENSSSCG00000022711	ENSSSCG00000002528	ENSSSCG00000002057
ENSSSCG00000001823	ENSSSCG00000021728	ENSSSCG00000028680
ENSSSCG00000001826	ENSSSCG00000021944	ENSSSCG00000028597
ENSSSCG00000001888	ENSSSCG00000030372	ENSSSCG00000020581
ENSSSCG00000001909	ENSSSCG00000000183	ENSSSCG00000020703
ENSSSCG00000001945	ENSSSCG00000029619	ENSSSCG00000002355
ENSSSCG00000028362	ENSSSCG00000000231	ENSSSCG00000018299
ENSSSCG00000002276	ENSSSCG00000000239	ENSSSCG00000025659
ENSSSCG00000018967	ENSSSCG00000025597	ENSSSCG00000022877
ENSSSCG00000020635	ENSSSCG00000000274	ENSSSCG00000000223
ENSSSCG00000002438	ENSSSCG00000020211	ENSSSCG00000025755
ENSSSCG00000002484	ENSSSCG00000027996	ENSSSCG00000000291
ENSSSCG00000024077	ENSSSCG00000020804	ENSSSCG00000000293
ENSSSCG00000002497	ENSSSCG00000026004	ENSSSCG00000000299
ENSSSCG00000002510	ENSSSCG00000000502	ENSSSCG00000000491
ENSSSCG00000002512	ENSSSCG00000000555	ENSSSCG00000018724
ENSSSCG00000002544	ENSSSCG00000000607	ENSSSCG00000000749
ENSSSCG00000019698	ENSSSCG00000025509	ENSSSCG00000000968
ENSSSCG00000019314	ENSSSCG00000000666	ENSSSCG00000009367
ENSSSCG00000018398	ENSSSCG00000026919	ENSSSCG00000009517
ENSSSCG00000027337	ENSSSCG00000000724	ENSSSCG00000030063
ENSSSCG00000025222	ENSSSCG00000000766	ENSSSCG00000028775
ENSSSCG00000000018	ENSSSCG00000019963	ENSSSCG00000030343
ENSSSCG00000000039	ENSSSCG00000021129	ENSSSCG00000018181
ENSSSCG00000020437	ENSSSCG00000020533	ENSSSCG00000017018
ENSSSCG00000000231	ENSSSCG00000000857	ENSSSCG00000017062
ENSSSCG00000000253	ENSSSCG00000018270	ENSSSCG00000017072
ENSSSCG00000018705	ENSSSCG00000000941	ENSSSCG00000021650
ENSSSCG00000000260	ENSSSCG00000019821	ENSSSCG00000011121
ENSSSCG00000000285	ENSSSCG00000000958	ENSSSCG00000007006
ENSSSCG00000000461	ENSSSCG00000000960	ENSSSCG00000007007
ENSSSCG00000000540	ENSSSCG00000000983	ENSSSCG00000029295
ENSSSCG00000027144	ENSSSCG00000009330	ENSSSCG00000007360
ENSSSCG00000000577	ENSSSCG00000009387	ENSSSCG00000007395
ENSSSCG00000000598	ENSSSCG00000009400	ENSSSCG00000030763
ENSSSCG00000000656	ENSSSCG00000009509	ENSSSCG00000007512
ENSSSCG00000027205	ENSSSCG00000029996	ENSSSCG00000017235
ENSSSCG00000000740	ENSSSCG00000009526	ENSSSCG00000017311
ENSSSCG00000026545	ENSSSCG00000009560	ENSSSCG00000017399
ENSSSCG00000000843	ENSSSCG00000009562	ENSSSCG00000017401
ENSSSCG00000000857	ENSSSCG00000027109	ENSSSCG00000020349
ENSSSCG00000000871	ENSSSCG00000016796	ENSSSCG00000017726
ENSSSCG00000018270	ENSSSCG00000016877	ENSSSCG00000017755
ENSSSCG00000029693	ENSSSCG00000022169	ENSSSCG00000017869
ENSSSCG00000000892	ENSSSCG00000028058	ENSSSCG00000017883
ENSSSCG00000020514	ENSSSCG00000027191	ENSSSCG00000017896
ENSSSCG00000000953	ENSSSCG00000017108	ENSSSCG00000027341
ENSSSCG00000000960	ENSSSCG00000017112	ENSSSCG00000017991
ENSSSCG00000000983	ENSSSCG00000027948	ENSSSCG00000016409
ENSSSCG00000027577	ENSSSCG00000010861	ENSSSCG00000027196
ENSSSCG00000018211	ENSSSCG00000030070	ENSSSCG00000016476
ENSSSCG00000027815	ENSSSCG00000010928	ENSSSCG00000016621
ENSSSCG00000009444	ENSSSCG00000019178	ENSSSCG00000016626
ENSSSCG00000009475	ENSSSCG00000010974	ENSSSCG00000016680
ENSSSCG00000018736	ENSSSCG00000022045	ENSSSCG00000021077
ENSSSCG00000009503	ENSSSCG00000028655	ENSSSCG00000018076
ENSSSCG00000009504	ENSSSCG00000018169	ENSSSCG00000017818
ENSSSCG00000009519	ENSSSCG00000029019	ENSSSCG00000030259
ENSSSCG00000009551	ENSSSCG00000011147	ENSSSCG00000028746
ENSSSCG00000017009	ENSSSCG00000011163	ENSSSCG00000027321
ENSSSCG00000017070	ENSSSCG00000006987	ENSSSCG00000021195
ENSSSCG00000017078	ENSSSCG00000007030	ENSSSCG00000025741
ENSSSCG00000023512	ENSSSCG00000007038	ENSSSCG00000028507
ENSSSCG00000005521	ENSSSCG00000023504	ENSSSCG00000028892
ENSSSCG00000019518	ENSSSCG00000007048	ENSSSCG00000021643
ENSSSCG00000028038	ENSSSCG00000027638	ENSSSCG00000021766
ENSSSCG00000010854	ENSSSCG00000028257	ENSSSCG00000028493
ENSSSCG00000021179	ENSSSCG00000028004	ENSSSCG00000025076
ENSSSCG00000010966	ENSSSCG00000007145	ENSSSCG00000030569
ENSSSCG00000011037	ENSSSCG00000007244	ENSSSCG00000029360
ENSSSCG00000011066	ENSSSCG00000007258
ENSSSCG00000021093	ENSSSCG00000007263
ENSSSCG00000011130	ENSSSCG00000007267
ENSSSCG00000011147	ENSSSCG00000007336
ENSSSCG00000011163	ENSSSCG00000007398
ENSSSCG00000021025	ENSSSCG00000030945
ENSSSCG00000006982	ENSSSCG00000030630
ENSSSCG00000021826	ENSSSCG00000024018
ENSSSCG00000023054	ENSSSCG00000028355
ENSSSCG00000007010	ENSSSCG00000017141
ENSSSCG00000026968	ENSSSCG00000017144
ENSSSCG00000025844	ENSSSCG00000023362
ENSSSCG00000007072	ENSSSCG00000025104
ENSSSCG00000007082	ENSSSCG00000017283
ENSSSCG00000029396	ENSSSCG00000017476
ENSSSCG00000007124	ENSSSCG00000017508
ENSSSCG00000007163	ENSSSCG00000017523
ENSSSCG00000007202	ENSSSCG00000017516
ENSSSCG00000007240	ENSSSCG00000030858
ENSSSCG00000029714	ENSSSCG00000017583
ENSSSCG00000007346	ENSSSCG00000017557
ENSSSCG00000007351	ENSSSCG00000025930
ENSSSCG00000022913	ENSSSCG00000017645
ENSSSCG00000025317	ENSSSCG00000021884
ENSSSCG00000029121	ENSSSCG00000017666
ENSSSCG00000007487	ENSSSCG00000029123
ENSSSCG00000031042	ENSSSCG00000017704
ENSSSCG00000007491	ENSSSCG00000017734
ENSSSCG00000007499	ENSSSCG00000018822
ENSSSCG00000007502	ENSSSCG00000022999
ENSSSCG00000017170	ENSSSCG00000017998
ENSSSCG00000029901	ENSSSCG00000029441
ENSSSCG00000023051	ENSSSCG00000018006
ENSSSCG00000017244	ENSSSCG00000018003
ENSSSCG00000017343	ENSSSCG00000018026
ENSSSCG00000017447	ENSSSCG00000018048
ENSSSCG00000017448	ENSSSCG00000016441
ENSSSCG00000017470	ENSSSCG00000016440
ENSSSCG00000017510	ENSSSCG00000021354
ENSSSCG00000017539	ENSSSCG00000018108
ENSSSCG00000017599	ENSSSCG00000018841
ENSSSCG00000025681	ENSSSCG00000016579
ENSSSCG00000023186	ENSSSCG00000016578
ENSSSCG00000019393	ENSSSCG00000016640
ENSSSCG00000019354	ENSSSCG00000016698
ENSSSCG00000017796	ENSSSCG00000021204
ENSSSCG00000021855	ENSSSCG00000016700
ENSSSCG00000022720	ENSSSCG00000016735
ENSSSCG00000017888	ENSSSCG00000016731
ENSSSCG00000017923	ENSSSCG00000016746
ENSSSCG00000026142	ENSSSCG00000016757
ENSSSCG00000018028	ENSSSCG00000006229
ENSSSCG00000025510	ENSSSCG00000029746
ENSSSCG00000016406	ENSSSCG00000024373
ENSSSCG00000030529	ENSSSCG00000028316
ENSSSCG00000025221	ENSSSCG00000029000
ENSSSCG00000016451	ENSSSCG00000025281
ENSSSCG00000016469	ENSSSCG00000026881
ENSSSCG00000028801	ENSSSCG00000023958
ENSSSCG00000027814	ENSSSCG00000023165
ENSSSCG00000027118	ENSSSCG00000028391
ENSSSCG00000018826	ENSSSCG00000030212
ENSSSCG00000016706	ENSSSCG00000030708
ENSSSCG00000025395	ENSSSCG00000022339
ENSSSCG00000022206	ENSSSCG00000022081
ENSSSCG00000014169	ENSSSCG00000030682
ENSSSCG00000021406	ENSSSCG00000026708
ENSSSCG00000006816	ENSSSCG00000026276
ENSSSCG00000019773	ENSSSCG00000027875
ENSSSCG00000024971	ENSSSCG00000023846
ENSSSCG00000027651	ENSSSCG00000024892
ENSSSCG00000023480	ENSSSCG00000029754
ENSSSCG00000021379	ENSSSCG00000016398
ENSSSCG00000030627	ENSSSCG00000026731
ENSSSCG00000027427	ENSSSCG00000022127
ENSSSCG00000024324	ENSSSCG00000000451
ENSSSCG00000016296	ENSSSCG00000029411
ENSSSCG00000024726	ENSSSCG00000024238
ENSSSCG00000024470	ENSSSCG00000022368
ENSSSCG00000021172	ENSSSCG00000025627
ENSSSCG00000024459	ENSSSCG00000015887
ENSSSCG00000021713	ENSSSCG00000030713
ENSSSCG00000027596	ENSSSCG00000028294
ENSSSCG00000022654	ENSSSCG00000024571
ENSSSCG00000021006	ENSSSCG00000003820
ENSSSCG00000021730	ENSSSCG00000028712
ENSSSCG00000021925	ENSSSCG00000026181
ENSSSCG00000004037	ENSSSCG00000023231
ENSSSCG00000012315	ENSSSCG00000027596
ENSSSCG00000004087	ENSSSCG00000022859
ENSSSCG00000004119	ENSSSCG00000026828
ENSSSCG00000004144	ENSSSCG00000027755
ENSSSCG00000004195	ENSSSCG00000023266
ENSSSCG00000004225	ENSSSCG00000023063
ENSSSCG00000019521	ENSSSCG00000021071
ENSSSCG00000004283	ENSSSCG00000020909
ENSSSCG00000004285	ENSSSCG00000022409
ENSSSCG00000004315	ENSSSCG00000022035
ENSSSCG00000019674	ENSSSCG00000025437
ENSSSCG00000004452	ENSSSCG00000029122
ENSSSCG00000027690	ENSSSCG00000025777
ENSSSCG00000004539	ENSSSCG00000004163
ENSSSCG00000004579	ENSSSCG00000020601
ENSSSCG00000025080	ENSSSCG00000029684
ENSSSCG00000020666	ENSSSCG00000004238
ENSSSCG00000004763	ENSSSCG00000004254
ENSSSCG00000004794	ENSSSCG00000004255
ENSSSCG00000004839	ENSSSCG00000004256
ENSSSCG00000021671	ENSSSCG00000004390
ENSSSCG00000028977	ENSSSCG00000004389
ENSSSCG00000004904	ENSSSCG00000025439
ENSSSCG00000019090	ENSSSCG00000020702
ENSSSCG00000027678	ENSSSCG00000004502
ENSSSCG00000020069	ENSSSCG00000028076
ENSSSCG00000005110	ENSSSCG00000004560
ENSSSCG00000005236	ENSSSCG00000020082
ENSSSCG00000022532	ENSSSCG00000004728
ENSSSCG00000020046	ENSSSCG00000020666
ENSSSCG00000005438	ENSSSCG00000026908
ENSSSCG00000005449	ENSSSCG00000004863
ENSSSCG00000005489	ENSSSCG00000004919
ENSSSCG00000005504	ENSSSCG00000004928
ENSSSCG00000005554	ENSSSCG00000004947
ENSSSCG00000005586	ENSSSCG00000004952
ENSSSCG00000005592	ENSSSCG00000004959
ENSSSCG00000005614	ENSSSCG00000004979
ENSSSCG00000027037	ENSSSCG00000004998
ENSSSCG00000005689	ENSSSCG00000005022
ENSSSCG00000005707	ENSSSCG00000005078
ENSSSCG00000005812	ENSSSCG00000029363
ENSSSCG00000005810	ENSSSCG00000018743
ENSSSCG00000005824	ENSSSCG00000021224
ENSSSCG00000005874	ENSSSCG00000018857
ENSSSCG00000030403	ENSSSCG00000005343
ENSSSCG00000011246	ENSSSCG00000029421
ENSSSCG00000011269	ENSSSCG00000005459
ENSSSCG00000029879	ENSSSCG00000019744
ENSSSCG00000011327	ENSSSCG00000005705
ENSSSCG00000011346	ENSSSCG00000005740
ENSSSCG00000011353	ENSSSCG00000005841
ENSSSCG00000011355	ENSSSCG00000027738
ENSSSCG00000011388	ENSSSCG00000011259
ENSSSCG00000011404	ENSSSCG00000011265
ENSSSCG00000024835	ENSSSCG00000024024
ENSSSCG00000025776	ENSSSCG00000011287
ENSSSCG00000025529	ENSSSCG00000028839
ENSSSCG00000011493	ENSSSCG00000022834
ENSSSCG00000011596	ENSSSCG00000011325
ENSSSCG00000011622	ENSSSCG00000025421
ENSSSCG00000027467	ENSSSCG00000026281
ENSSSCG00000022733	ENSSSCG00000011339
ENSSSCG00000011743	ENSSSCG00000011375
ENSSSCG00000011782	ENSSSCG00000026739
ENSSSCG00000029888	ENSSSCG00000024930
ENSSSCG00000026603	ENSSSCG00000025791
ENSSSCG00000011805	ENSSSCG00000011441
ENSSSCG00000018793	ENSSSCG00000025529
ENSSSCG00000011851	ENSSSCG00000020125
ENSSSCG00000011890	ENSSSCG00000011506
ENSSSCG00000011895	ENSSSCG00000011508
ENSSSCG00000011922	ENSSSCG00000021856
ENSSSCG00000011947	ENSSSCG00000011581
ENSSSCG00000012076	ENSSSCG00000022633
ENSSSCG00000028812	ENSSSCG00000029341
ENSSSCG00000025793	ENSSSCG00000011616
ENSSSCG00000027926	ENSSSCG00000011642
ENSSSCG00000027361	ENSSSCG00000025212
ENSSSCG00000013073	ENSSSCG00000020395
ENSSSCG00000013081	ENSSSCG00000028497
ENSSSCG00000028762	ENSSSCG00000030467
ENSSSCG00000027783	ENSSSCG00000020763
ENSSSCG00000021435	ENSSSCG00000011752
ENSSSCG00000024258	ENSSSCG00000011755
ENSSSCG00000013252	ENSSSCG00000024109
ENSSSCG00000013273	ENSSSCG00000011872
ENSSSCG00000019121	ENSSSCG00000019771
ENSSSCG00000020107	ENSSSCG00000011885
ENSSSCG00000013300	ENSSSCG00000011887
ENSSSCG00000013351	ENSSSCG00000021271
ENSSSCG00000013364	ENSSSCG00000018244
ENSSSCG00000028827	ENSSSCG00000028377
ENSSSCG00000013992	ENSSSCG00000027165
ENSSSCG00000029870	ENSSSCG00000021296
ENSSSCG00000028648	ENSSSCG00000023933
ENSSSCG00000029505	ENSSSCG00000012841
ENSSSCG00000013868	ENSSSCG00000018538
ENSSSCG00000013842	ENSSSCG00000012851
ENSSSCG00000013834	ENSSSCG00000021340
ENSSSCG00000030221	ENSSSCG00000012986
ENSSSCG00000013821	ENSSSCG00000013028
ENSSSCG00000013822	ENSSSCG00000013027
ENSSSCG00000029560	ENSSSCG00000013051
ENSSSCG00000013605	ENSSSCG00000013060
ENSSSCG00000021078	ENSSSCG00000013169
ENSSSCG00000013491	ENSSSCG00000013230
ENSSSCG00000013480	ENSSSCG00000021689
ENSSSCG00000013458	ENSSSCG00000013235
ENSSSCG00000013430	ENSSSCG00000013248
ENSSSCG00000013415	ENSSSCG00000028702
ENSSSCG00000025862	ENSSSCG00000030025
ENSSSCG00000014088	ENSSSCG00000029992
ENSSSCG00000014099	ENSSSCG00000013354
ENSSSCG00000027547	ENSSSCG00000020501
ENSSSCG00000029033	ENSSSCG00000013399
ENSSSCG00000014293	ENSSSCG00000013989
ENSSSCG00000014318	ENSSSCG00000013865
ENSSSCG00000014368	ENSSSCG00000013742
ENSSSCG00000027249	ENSSSCG00000027434
ENSSSCG00000014395	ENSSSCG00000013566
ENSSSCG00000014553	ENSSSCG00000025409
ENSSSCG00000014564	ENSSSCG00000013451
ENSSSCG00000021551	ENSSSCG00000013448
ENSSSCG00000021770	ENSSSCG00000013445
ENSSSCG00000002830	ENSSSCG00000013433
ENSSSCG00000002864	ENSSSCG00000029050
ENSSSCG00000021947	ENSSSCG00000014062
ENSSSCG00000027016	ENSSSCG00000014111
ENSSSCG00000003048	ENSSSCG00000014113
ENSSSCG00000003043	ENSSSCG00000014271
ENSSSCG00000028218	ENSSSCG00000014285
ENSSSCG00000029151	ENSSSCG00000019494
ENSSSCG00000003141	ENSSSCG00000014368
ENSSSCG00000003169	ENSSSCG00000031039
ENSSSCG00000003251	ENSSSCG00000014554
ENSSSCG00000020132	ENSSSCG00000020678
ENSSSCG00000003320	ENSSSCG00000026558
ENSSSCG00000003318	ENSSSCG00000002712
ENSSSCG00000020436	ENSSSCG00000002731
ENSSSCG00000029843	ENSSSCG00000002740
ENSSSCG00000030596	ENSSSCG00000002797
ENSSSCG00000003378	ENSSSCG00000002843
ENSSSCG00000003497	ENSSSCG00000003024
ENSSSCG00000003521	ENSSSCG00000003104
ENSSSCG00000026386	ENSSSCG00000003135
ENSSSCG00000003557	ENSSSCG00000003141
ENSSSCG00000019023	ENSSSCG00000003200
ENSSSCG00000024845	ENSSSCG00000024668
ENSSSCG00000029181	ENSSSCG00000030870
ENSSSCG00000003632	ENSSSCG00000003379
ENSSSCG00000028126	ENSSSCG00000020625
ENSSSCG00000003684	ENSSSCG00000003430
ENSSSCG00000019153	ENSSSCG00000003449
ENSSSCG00000003737	ENSSSCG00000003460
ENSSSCG00000019111	ENSSSCG00000003466
ENSSSCG00000026953	ENSSSCG00000003467
ENSSSCG00000004829	ENSSSCG00000003517
ENSSSCG00000003823	ENSSSCG00000003529
ENSSSCG00000003882	ENSSSCG00000027684
ENSSSCG00000026921	ENSSSCG00000003559
ENSSSCG00000003894	ENSSSCG00000025834
ENSSSCG00000003963	ENSSSCG00000029181
ENSSSCG00000015701	ENSSSCG00000003646
ENSSSCG00000021938	ENSSSCG00000023285
ENSSSCG00000023181	ENSSSCG00000027417
ENSSSCG00000016012	ENSSSCG00000022947
ENSSSCG00000021244	ENSSSCG00000029947
ENSSSCG00000029683	ENSSSCG00000026682
ENSSSCG00000016176	ENSSSCG00000027641
ENSSSCG00000016195	ENSSSCG00000018668
ENSSSCG00000016244	ENSSSCG00000003913
ENSSSCG00000022811	ENSSSCG00000003965
ENSSSCG00000016321	ENSSSCG00000003975
ENSSSCG00000018694	ENSSSCG00000015677
ENSSSCG00000016400	ENSSSCG00000023628
ENSSSCG00000018795	ENSSSCG00000015690
ENSSSCG00000009616	ENSSSCG00000026666
ENSSSCG00000028064	ENSSSCG00000021175
ENSSSCG00000009678	ENSSSCG00000027901
ENSSSCG00000009681	ENSSSCG00000015795
ENSSSCG00000009703	ENSSSCG00000022301
ENSSSCG00000009871	ENSSSCG00000015830
ENSSSCG00000009952	ENSSSCG00000026088
ENSSSCG00000010008	ENSSSCG00000016047
ENSSSCG00000010077	ENSSSCG00000016157
ENSSSCG00000010143	ENSSSCG00000025924
ENSSSCG00000010317	ENSSSCG00000016194
ENSSSCG00000024252	ENSSSCG00000016191
ENSSSCG00000010336	ENSSSCG00000026964
ENSSSCG00000010337	ENSSSCG00000020038
ENSSSCG00000010349	ENSSSCG00000028196
ENSSSCG00000029820	ENSSSCG00000016302
ENSSSCG00000026339	ENSSSCG00000016318
ENSSSCG00000029058	ENSSSCG00000009584
ENSSSCG00000010370	ENSSSCG00000009592
ENSSSCG00000010375	ENSSSCG00000030363
ENSSSCG00000010379	ENSSSCG00000009621
ENSSSCG00000010388	ENSSSCG00000009629
ENSSSCG00000025787	ENSSSCG00000009640
ENSSSCG00000010506	ENSSSCG00000019634
ENSSSCG00000010591	ENSSSCG00000009763
ENSSSCG00000010630	ENSSSCG00000009830
ENSSSCG00000010663	ENSSSCG00000009904
ENSSSCG00000010666	ENSSSCG00000009977
ENSSSCG00000021979	ENSSSCG00000010111
ENSSSCG00000026691	ENSSSCG00000010133
ENSSSCG00000021900	ENSSSCG00000010169
ENSSSCG00000010788	ENSSSCG00000010184
ENSSSCG00000014581	ENSSSCG00000021027
ENSSSCG00000028782	ENSSSCG00000028327
ENSSSCG00000030012	ENSSSCG00000010226
ENSSSCG00000014635	ENSSSCG00000010300
ENSSSCG00000029794	ENSSSCG00000010302
ENSSSCG00000022276	ENSSSCG00000010304
ENSSSCG00000014723	ENSSSCG00000010303
ENSSSCG00000014746	ENSSSCG00000010384
ENSSSCG00000029202	ENSSSCG00000010456
ENSSSCG00000014789	ENSSSCG00000010494
ENSSSCG00000018907	ENSSSCG00000010562
ENSSSCG00000014895	ENSSSCG00000022693
ENSSSCG00000026385	ENSSSCG00000010570
ENSSSCG00000014996	ENSSSCG00000010594
ENSSSCG00000015019	ENSSSCG00000010609
ENSSSCG00000015049	ENSSSCG00000018541
ENSSSCG00000015070	ENSSSCG00000030307
ENSSSCG00000030921	ENSSSCG00000027576
ENSSSCG00000015260	ENSSSCG00000010728
ENSSSCG00000015259	ENSSSCG00000023560
ENSSSCG00000030482	ENSSSCG00000010747
ENSSSCG00000015336	ENSSSCG00000010761
ENSSSCG00000025976	ENSSSCG00000018728
ENSSSCG00000015448	ENSSSCG00000021762
ENSSSCG00000015461	ENSSSCG00000030012
ENSSSCG00000022226	ENSSSCG00000014628
ENSSSCG00000015493	ENSSSCG00000014704
ENSSSCG00000015596	ENSSSCG00000018902
ENSSSCG00000021631	ENSSSCG00000014834
ENSSSCG00000015614	ENSSSCG00000014882
ENSSSCG00000015618	ENSSSCG00000029675
ENSSSCG00000018753	ENSSSCG00000029651
ENSSSCG00000020248	ENSSSCG00000024512
ENSSSCG00000015632	ENSSSCG00000029199
ENSSSCG00000008704	ENSSSCG00000021602
ENSSSCG00000022562	ENSSSCG00000015119
ENSSSCG00000008741	ENSSSCG00000015122
ENSSSCG00000008754	ENSSSCG00000015135
ENSSSCG00000028927	ENSSSCG00000015328
ENSSSCG00000023501	ENSSSCG00000030681
ENSSSCG00000020059	ENSSSCG00000026518
ENSSSCG00000019351	ENSSSCG00000018136
ENSSSCG00000008832	ENSSSCG00000015611
ENSSSCG00000020497	ENSSSCG00000015632
ENSSSCG00000021559	ENSSSCG00000008698
ENSSSCG00000008863	ENSSSCG00000008753
ENSSSCG00000024960	ENSSSCG00000023501
ENSSSCG00000026906	ENSSSCG00000020947
ENSSSCG00000008892	ENSSSCG00000008806
ENSSSCG00000022882	ENSSSCG00000022882
ENSSSCG00000008930	ENSSSCG00000021327
ENSSSCG00000027622	ENSSSCG00000008974
ENSSSCG00000008990	ENSSSCG00000008989
ENSSSCG00000018968	ENSSSCG00000020588
ENSSSCG00000029200	ENSSSCG00000009173
ENSSSCG00000019601	ENSSSCG00000009192
ENSSSCG00000009062	ENSSSCG00000030340
ENSSSCG00000009078	ENSSSCG00000007646
ENSSSCG00000009156	ENSSSCG00000007682
ENSSSCG00000007560	ENSSSCG00000007714
ENSSSCG00000007564	ENSSSCG00000007716
ENSSSCG00000007578	ENSSSCG00000025858
ENSSSCG00000007605	ENSSSCG00000007760
ENSSSCG00000007758	ENSSSCG00000007799
ENSSSCG00000019462	ENSSSCG00000026686
ENSSSCG00000007837	ENSSSCG00000007857
ENSSSCG00000007872	ENSSSCG00000007864
ENSSSCG00000023242	ENSSSCG00000021710
ENSSSCG00000029641	ENSSSCG00000007909
ENSSSCG00000007994	ENSSSCG00000007917
ENSSSCG00000008034	ENSSSCG00000007924
ENSSSCG00000008118	ENSSSCG00000007942
ENSSSCG00000008140	ENSSSCG00000007949
ENSSSCG00000019055	ENSSSCG00000007994
ENSSSCG00000008141	ENSSSCG00000008011
ENSSSCG00000008162	ENSSSCG00000008045
ENSSSCG00000027295	ENSSSCG00000022922
ENSSSCG00000008254	ENSSSCG00000029921
ENSSSCG00000008294	ENSSSCG00000028103
ENSSSCG00000021858	ENSSSCG00000008106
ENSSSCG00000028692	ENSSSCG00000029845
ENSSSCG00000008453	ENSSSCG00000008150
ENSSSCG00000008501	ENSSSCG00000008200
ENSSSCG00000008582	ENSSSCG00000008194
ENSSSCG00000026762	ENSSSCG00000008202
ENSSSCG00000008651	ENSSSCG00000008203
ENSSSCG00000030722	ENSSSCG00000008214
ENSSSCG00000030865	ENSSSCG00000019715
ENSSSCG00000012223	ENSSSCG00000008233
ENSSSCG00000012308	ENSSSCG00000008261
ENSSSCG00000025063	ENSSSCG00000008312
ENSSSCG00000021881	ENSSSCG00000008376
ENSSSCG00000012448	ENSSSCG00000008444
ENSSSCG00000012510	ENSSSCG00000008451
ENSSSCG00000028062	ENSSSCG00000008565
ENSSSCG00000012514	ENSSSCG00000008569
ENSSSCG00000030816	ENSSSCG00000008581
ENSSSCG00000012590	ENSSSCG00000025483
ENSSSCG00000012754	ENSSSCG00000019059
ENSSSCG00000005948	ENSSSCG00000012163
ENSSSCG00000005997	ENSSSCG00000031067
ENSSSCG00000006003	ENSSSCG00000020254
ENSSSCG00000006088	ENSSSCG00000012266
ENSSSCG00000006197	ENSSSCG00000021328
ENSSSCG00000023848	ENSSSCG00000012345
ENSSSCG00000006299	ENSSSCG00000012508
ENSSSCG00000006319	ENSSSCG00000012553
ENSSSCG00000025885	ENSSSCG00000012599
ENSSSCG00000028374	ENSSSCG00000012653
ENSSSCG00000006411	ENSSSCG00000020118
ENSSSCG00000006450	ENSSSCG00000026657
ENSSSCG00000018787	ENSSSCG00000012773
ENSSSCG00000006498	ENSSSCG00000012785
ENSSSCG00000006511	ENSSSCG00000012817
ENSSSCG00000006589	ENSSSCG00000005900
ENSSSCG00000023406	ENSSSCG00000005920
ENSSSCG00000006598	ENSSSCG00000030943
ENSSSCG00000006704	ENSSSCG00000019219
ENSSSCG00000006720	ENSSSCG00000024096
ENSSSCG00000023706	ENSSSCG00000006216
ENSSSCG00000006805	ENSSSCG00000022108
ENSSSCG00000029480	ENSSSCG00000022396
ENSSSCG00000019038	ENSSSCG00000006296
ENSSSCG00000006883	ENSSSCG00000006307
ENSSSCG00000006933	ENSSSCG00000006311
ENSSSCG00000006935	ENSSSCG00000006319
ENSSSCG00000024310	ENSSSCG00000006331
ENSSSCG00000001036	ENSSSCG00000006343
ENSSSCG00000001040	ENSSSCG00000020953
ENSSSCG00000028246	ENSSSCG00000006391
ENSSSCG00000030526	ENSSSCG00000006396
ENSSSCG00000001089	ENSSSCG00000006492
ENSSSCG00000027096	ENSSSCG00000006506
ENSSSCG00000001212	ENSSSCG00000006579
ENSSSCG00000001228	ENSSSCG00000006682
ENSSSCG00000026831	ENSSSCG00000006723
ENSSSCG00000028813	ENSSSCG00000006796
ENSSSCG00000001427	ENSSSCG00000006828
ENSSSCG00000024914	ENSSSCG00000006852
ENSSSCG00000001440	ENSSSCG00000006935
ENSSSCG00000001481	ENSSSCG00000020237
ENSSSCG00000019940	ENSSSCG00000019770
ENSSSCG00000022965	ENSSSCG00000023867
ENSSSCG00000001617	ENSSSCG00000020421
ENSSSCG00000001633	ENSSSCG00000001523
ENSSSCG00000001725	ENSSSCG00000027053
ENSSSCG00000031060	ENSSSCG00000001538
ENSSSCG00000001830	ENSSSCG00000030073
ENSSSCG00000001919	ENSSSCG00000019053
ENSSSCG00000018509	ENSSSCG00000001621
ENSSSCG00000027911	ENSSSCG00000001711
ENSSSCG00000022477	ENSSSCG00000027477
ENSSSCG00000021870	ENSSSCG00000001814
ENSSSCG00000021853	ENSSSCG00000018630
ENSSSCG00000002279	ENSSSCG00000002007
ENSSSCG00000002385	ENSSSCG00000002029
ENSSSCG00000002495	ENSSSCG00000002048
ENSSSCG00000002498	ENSSSCG00000002047
ENSSSCG00000002525	ENSSSCG00000027788
ENSSSCG00000002559	ENSSSCG00000002264
ENSSSCG00000002601	ENSSSCG00000002258
ENSSSCG00000002628	ENSSSCG00000002280
ENSSSCG00000002630	ENSSSCG00000002523
ENSSSCG00000000010	ENSSSCG00000002547
ENSSSCG00000024718	ENSSSCG00000027365
ENSSSCG00000023981	ENSSSCG00000000067
ENSSSCG00000000211	ENSSSCG00000000074
ENSSSCG00000029782	ENSSSCG00000021641
ENSSSCG00000027548	ENSSSCG00000020981
ENSSSCG00000000252	ENSSSCG00000000136
ENSSSCG00000000296	ENSSSCG00000000188
ENSSSCG00000019414	ENSSSCG00000000214
ENSSSCG00000000559	ENSSSCG00000024932
ENSSSCG00000000628	ENSSSCG00000000292
ENSSSCG00000000647	ENSSSCG00000000293
ENSSSCG00000020795	ENSSSCG00000021064
ENSSSCG00000000680	ENSSSCG00000000426
ENSSSCG00000020372	ENSSSCG00000029471
ENSSSCG00000000716	ENSSSCG00000029004
ENSSSCG00000000730	ENSSSCG00000026593
ENSSSCG00000000760	ENSSSCG00000000548
ENSSSCG00000000933	ENSSSCG00000000549
ENSSSCG00000018295	ENSSSCG00000000682
ENSSSCG00000009290	ENSSSCG00000000681
ENSSSCG00000009301	ENSSSCG00000000709
ENSSSCG00000009315	ENSSSCG00000000713
ENSSSCG00000009338	ENSSSCG00000021596
ENSSSCG00000009366	ENSSSCG00000027540
ENSSSCG00000023251	ENSSSCG00000023976
ENSSSCG00000009485	ENSSSCG00000021024
ENSSSCG00000009490	ENSSSCG00000000866
ENSSSCG00000009511	ENSSSCG00000000881
ENSSSCG00000009523	ENSSSCG00000018162
ENSSSCG00000009552	ENSSSCG00000000975
ENSSSCG00000019643	ENSSSCG00000009270
ENSSSCG00000016810	ENSSSCG00000009278
ENSSSCG00000016829	ENSSSCG00000009359
ENSSSCG00000016833	ENSSSCG00000009361
ENSSSCG00000016894	ENSSSCG00000009395
ENSSSCG00000026419	ENSSSCG00000009482
ENSSSCG00000027380	ENSSSCG00000009555
ENSSSCG00000016983	ENSSSCG00000009558
ENSSSCG00000021527	ENSSSCG00000009561
ENSSSCG00000017037	ENSSSCG00000019641
ENSSSCG00000017072	ENSSSCG00000016873
ENSSSCG00000017109	ENSSSCG00000028734
ENSSSCG00000010839	ENSSSCG00000016898
ENSSSCG00000010843	ENSSSCG00000016900
ENSSSCG00000020371	ENSSSCG00000024319
ENSSSCG00000021132	ENSSSCG00000021964
ENSSSCG00000010892	ENSSSCG00000023757
ENSSSCG00000018714	ENSSSCG00000023210
ENSSSCG00000021915	ENSSSCG00000017063
ENSSSCG00000024480	ENSSSCG00000017079
ENSSSCG00000020091	ENSSSCG00000017102
ENSSSCG00000026466	ENSSSCG00000017109
ENSSSCG00000007049	ENSSSCG00000022888
ENSSSCG00000024507	ENSSSCG00000010881
ENSSSCG00000007100	ENSSSCG00000030694
ENSSSCG00000007114	ENSSSCG00000021650
ENSSSCG00000007256	ENSSSCG00000010926
ENSSSCG00000027279	ENSSSCG00000019359
ENSSSCG00000007406	ENSSSCG00000019456
ENSSSCG00000007501	ENSSSCG00000024719
ENSSSCG00000007511	ENSSSCG00000010993
ENSSSCG00000007515	ENSSSCG00000011022
ENSSSCG00000018702	ENSSSCG00000027759
ENSSSCG00000007538	ENSSSCG00000011075
ENSSSCG00000026155	ENSSSCG00000021197
ENSSSCG00000017146	ENSSSCG00000011085
ENSSSCG00000017168	ENSSSCG00000020060
ENSSSCG00000024179	ENSSSCG00000006994
ENSSSCG00000021755	ENSSSCG00000022807
ENSSSCG00000024067	ENSSSCG00000023580
ENSSSCG00000017532	ENSSSCG00000018536
ENSSSCG00000017573	ENSSSCG00000007164
ENSSSCG00000029475	ENSSSCG00000007166
ENSSSCG00000022417	ENSSSCG00000007231
ENSSSCG00000018272	ENSSSCG00000026137
ENSSSCG00000017787	ENSSSCG00000025566
ENSSSCG00000017801	ENSSSCG00000007278
ENSSSCG00000017802	ENSSSCG00000023161
ENSSSCG00000023490	ENSSSCG00000007424
ENSSSCG00000024467	ENSSSCG00000026672
ENSSSCG00000018018	ENSSSCG00000007465
ENSSSCG00000018044	ENSSSCG00000020469
ENSSSCG00000025769	ENSSSCG00000007538
ENSSSCG00000016424	ENSSSCG00000018790
ENSSSCG00000016432	ENSSSCG00000019004
ENSSSCG00000016457	ENSSSCG00000026155
ENSSSCG00000016458	ENSSSCG00000023045
ENSSSCG00000016470	ENSSSCG00000017139
ENSSSCG00000016493	ENSSSCG00000021239
ENSSSCG00000018785	ENSSSCG00000019428
ENSSSCG00000021496	ENSSSCG00000019228
ENSSSCG00000022617	ENSSSCG00000017194
ENSSSCG00000016669	ENSSSCG00000017265
ENSSSCG00000016675	ENSSSCG00000017384
ENSSSCG00000016696	ENSSSCG00000017399
ENSSSCG00000023819	ENSSSCG00000017427
ENSSSCG00000022444	ENSSSCG00000017438
ENSSSCG00000010534	ENSSSCG00000017475
ENSSSCG00000024404	ENSSSCG00000024743
ENSSSCG00000029008	ENSSSCG00000026701
ENSSSCG00000030011	ENSSSCG00000017546
ENSSSCG00000027421	ENSSSCG00000017589
ENSSSCG00000029743	ENSSSCG00000027233
ENSSSCG00000027554	ENSSSCG00000024082
ENSSSCG00000026809	ENSSSCG00000024713
ENSSSCG00000002686	ENSSSCG00000018147
ENSSSCG00000024943	ENSSSCG00000017797
ENSSSCG00000027062	ENSSSCG00000017869
ENSSSCG00000022576	ENSSSCG00000017877
ENSSSCG00000021415	ENSSSCG00000018396
ENSSSCG00000026486	ENSSSCG00000017996
ENSSSCG00000021247	ENSSSCG00000017997
ENSSSCG00000025191	ENSSSCG00000018001
ENSSSCG00000020819	ENSSSCG00000023747
ENSSSCG00000030626	ENSSSCG00000023407
ENSSSCG00000024593	ENSSSCG00000018047
ENSSSCG00000028395	ENSSSCG00000029333
ENSSSCG00000026539	ENSSSCG00000016431
ENSSSCG00000026225	ENSSSCG00000018881
ENSSSCG00000002632	ENSSSCG00000016462
ENSSSCG00000028358	ENSSSCG00000029586
ENSSSCG00000025684	ENSSSCG00000021377
ENSSSCG00000020768	ENSSSCG00000016528
ENSSSCG00000027149	ENSSSCG00000019583
ENSSSCG00000027288	ENSSSCG00000016583
ENSSSCG00000021564	ENSSSCG00000016605
ENSSSCG00000027615	ENSSSCG00000016606
ENSSSCG00000030388	ENSSSCG00000016645
ENSSSCG00000025054	ENSSSCG00000016664
ENSSSCG00000026764	ENSSSCG00000016674
ENSSSCG00000021509	ENSSSCG00000016682
ENSSSCG00000010601	ENSSSCG00000029052
ENSSSCG00000024924	ENSSSCG00000016058
ENSSSCG00000029006	ENSSSCG00000007895
ENSSSCG00000028833	ENSSSCG00000026183
ENSSSCG00000023575	ENSSSCG00000023989
ENSSSCG00000024883	ENSSSCG00000029743
	ENSSSCG00000023392
	ENSSSCG00000028017
	ENSSSCG00000022237
	ENSSSCG00000029520
	ENSSSCG00000024834
	ENSSSCG00000023697
	ENSSSCG00000024349
	ENSSSCG00000026876
	ENSSSCG00000024753
	ENSSSCG00000021076
	ENSSSCG00000027286
	ENSSSCG00000027907
	ENSSSCG00000030533
	ENSSSCG00000029422
	ENSSSCG00000022364
	ENSSSCG00000029672
	ENSSSCG00000027819
	ENSSSCG00000027706
	ENSSSCG00000028507
	ENSSSCG00000027149
	ENSSSCG00000027559
	ENSSSCG00000023765
	ENSSSCG00000023802
	ENSSSCG00000023263
	ENSSSCG00000026764
	ENSSSCG00000027728
	ENSSSCG00000007017
	ENSSSCG00000024121
	ENSSSCG00000021102
	ENSSSCG00000026759
	ENSSSCG00000026649
	ENSSSCG00000026345
	ENSSSCG00000023902
	ENSSSCG00000029893
